# Supplementary material for: RBM33 directs the nuclear export of transcripts containing GC-rich elements
Source: Genes Dev. 2022 May 1;36(9-10):550–65. doi: 10.1101/gad.349456.122 (PMC9186391; doi:10.1101/gad.349456.122)
Supplement: Supplemental Material [file supp_gad.349456.122_Supplemental_Table_S1.xlsx]

## Sheet: Sheet1
Supplemental Table S1. MAGeCK analysis of NORAD-IRES-GFP screen
Gene	Rank	MAGeCK Score	p-value	FDR	log2 fold enrichment	Number of enriched sgRNAs
RBM33	1	3.4307e-15	2.5903e-07	0.00019	4.7358	4
PA2G4	2	2.8836e-14	2.5903e-07	0.00019	5.3107	4
PCBP2	3	7.8798e-14	2.5903e-07	0.00019	3.5883	4
NXT1	4	9.5554e-14	2.5903e-07	0.00019	3.5023	4
MORC2	5	8.2371e-12	2.5903e-07	0.00019	2.1782	4
NUDT21	6	2.1447e-11	2.5903e-07	0.00019	3.2	4
IWS1	7	5.8605e-11	2.5903e-07	0.00019	2.2019	4
FAM208A	8	7.8455e-11	2.5903e-07	0.00019	1.9238	4
EIF3B	9	1.4119e-10	2.5903e-07	0.00019	1.9563	4
CPSF6	10	1.6661e-10	2.5903e-07	0.00019	3.8966	4
RPS25	11	2.0725e-10	2.5903e-07	0.00019	3.77	4
ZC3HC1	12	2.9763e-10	2.5903e-07	0.00019	3.0391	4
CELF1	13	4.0051e-10	2.5903e-07	0.00019	3.0041	4
TRMT112	14	5.517e-10	2.5903e-07	0.00019	3.2304	4
PWP2	15	7.1661e-10	2.5903e-07	0.00019	1.9773	4
RTF1	16	2.9321e-09	2.5903e-07	0.00019	2.0234	4
DDX10	17	3.8084e-09	2.5903e-07	0.00019	1.7606	4
TPR	18	8.5501e-09	2.5903e-07	0.00019	2.1765	3
KRI1	19	1.5651e-08	2.5903e-07	0.00019	2.1899	4
NUP50	20	2.3249e-08	2.5903e-07	0.00019	2.4984	4
IMP3	21	2.5032e-08	2.5903e-07	0.00019	1.6169	4
EMG1	22	3.3674e-08	2.5903e-07	0.00019	1.548	4
SRP14	23	3.6352e-08	2.5903e-07	0.00019	1.287	4
UTP14A	24	3.8319e-08	2.5903e-07	0.00019	1.4294	4
UTP3	25	4.7503e-08	2.5903e-07	0.00019	2.2022	3
THOC6	26	4.9554e-08	2.5903e-07	0.00019	0.96034	4
RIOK1	27	8.2175e-08	7.7708e-07	0.00053	1.7063	3
YTHDC1	28	1.0855e-07	7.7708e-07	0.00053	1.6887	4
SRSF11	29	1.4725e-07	1.0361e-06	0.000683	1.7123	3
NOL7	30	2.2576e-07	1.2951e-06	0.000798	2.0524	4
RPS23	31	2.2917e-07	1.2951e-06	0.000798	1.4399	4
DHX33	32	2.8304e-07	1.8132e-06	0.00105	1.8135	4
NUP155	33	3.1192e-07	1.8132e-06	0.00105	1.3552	4
UTP23	34	4.9538e-07	2.3312e-06	0.00131	1.7796	4
RPS17	35	7.2235e-07	3.3673e-06	0.001839	1.3354	4
WDR36	36	1.0711e-06	4.4034e-06	0.002338	1.1205	4
PTBP1	37	1.521e-06	5.9576e-06	0.002996	2.0557	4
NOB1	38	1.6424e-06	5.9576e-06	0.002996	1.4931	4
NAT10	39	2.6817e-06	1.0102e-05	0.00495	1.3502	4
HNRNPA2B1	40	2.8279e-06	1.062e-05	0.005074	1.7207	3
NDC1	41	3.3675e-06	1.3728e-05	0.006399	1.2066	3
OTUD5	42	4.1372e-06	1.5801e-05	0.00719	0.94499	4
RBM19	43	4.7228e-06	1.7355e-05	0.007714	1.2827	4
IMP4	44	4.889e-06	1.865e-05	0.008101	1.4064	4
THOC1	45	4.933e-06	1.9945e-05	0.008471	1.2993	4
UTP18	46	5.2429e-06	2.0463e-05	0.008502	1.1916	2
XRCC6	47	5.6186e-06	2.2535e-05	0.009164	1.3267	3
TSR2	48	5.8568e-06	2.5125e-05	0.010004	1.6352	3
UTP6	49	6.884e-06	2.8752e-05	0.011214	1.1873	4
DIMT1	50	8.3859e-06	3.6523e-05	0.013357	1.4214	3
RPS20	51	8.4885e-06	3.6523e-05	0.013357	1.6368	4
CIRH1A	52	8.5252e-06	3.7041e-05	0.013357	1.0879	4
KRR1	53	8.5832e-06	3.7041e-05	0.013357	0.88713	2
PPHLN1	54	1.0769e-05	4.9992e-05	0.017238	1.0788	2
DCAF13	55	1.1115e-05	5.051e-05	0.017238	1.351	3
RPS13	56	1.1143e-05	5.051e-05	0.017238	1.6461	4
EDC4	57	1.2514e-05	5.569e-05	0.018673	0.88117	4
WBSCR22	58	1.297e-05	5.9317e-05	0.019546	1.5123	4
RPS5	59	1.5274e-05	7.2786e-05	0.023076	1.11	3
EGFR	60	1.5749e-05	7.3822e-05	0.023076	0.86785	4
NUP188	61	1.6137e-05	7.434e-05	0.023076	1.4704	4
RIOK2	62	1.6284e-05	7.4858e-05	0.023076	1.6447	3
NUPL2	63	1.6655e-05	7.6413e-05	0.023181	1.4607	3
DDX6	64	1.7447e-05	7.8485e-05	0.023438	1.2713	4
DDX52	65	1.861e-05	8.1593e-05	0.023991	1.6866	3
RPRM	66	2.521e-05	0.00010335	0.029928	1.1921	4
NOX5	67	2.9396e-05	0.00012045	0.033853	1.2143	3
SEH1L	68	2.9414e-05	0.00012045	0.033853	1.4639	3
FZR1	69	3.0993e-05	0.00012666	0.035084	1.0691	4
RPS16	70	3.6366e-05	0.00014272	0.038967	1.2743	3
RPS18	71	3.7217e-05	0.0001448	0.038976	1.2466	4
THOC2	72	4.143e-05	0.00015412	0.040066	0.98763	4
FAU	73	4.1545e-05	0.00015412	0.040066	1.3353	4
ZNF236	74	4.1958e-05	0.00015516	0.040066	1.4465	4
RCL1	75	4.2546e-05	0.00015723	0.040066	1.5435	3
RAN	76	4.7695e-05	0.00017795	0.04475	1.5001	4
CHD4	77	5.1093e-05	0.00018883	0.046869	1.3209	3
MPHOSPH10	78	5.2471e-05	0.00019401	0.047537	1.445	3
TAOK1	79	5.4808e-05	0.00020437	0.049442	0.87075	3
BMS1	80	6.3158e-05	0.0002339	0.055879	0.94646	4
SUPT4H1	81	6.7256e-05	0.00024892	0.058734	0.77106	2
ZFX	82	6.9365e-05	0.00026343	0.061398	1.1991	3
NOL10	83	7.7002e-05	0.00029244	0.067339	1.5021	4
PIN4	84	8.2696e-05	0.00031575	0.071841	0.75382	4
WAC	85	8.6293e-05	0.00032922	0.074024	1.016	4
AATF	86	9.9731e-05	0.00038932	0.086519	1.1926	4
GPC4	87	0.00010657	0.00040797	0.088828	0.84875	3
FCF1	88	0.00010685	0.000409	0.088828	1.4213	3
TSPAN5	89	0.00011902	0.00045718	0.098176	1.2242	3
RRP12	90	0.00012325	0.00047376	0.100605	1.201	3
C1orf131	91	0.00012613	0.00049034	0.102981	1.1865	4
MCM3AP	92	0.00013414	0.00052608	0.109288	1.042	4
UTP20	93	0.00013739	0.00053748	0.110455	1.3877	3
FOXK2	94	0.00014704	0.00057633	0.116363	0.68124	4
TRIP12	95	0.00014741	0.0005784	0.116363	0.82073	4
ADH1A	96	0.00015001	0.00059187	0.117832	0.68521	2
EXOG	97	0.00016977	0.00067321	0.132643	0.81203	4
WDR3	98	0.00017616	0.00069704	0.134763	0.85776	4
PCIF1	99	0.00017646	0.00069807	0.134763	0.76058	3
OTUD3	100	0.00019593	0.00076438	0.146089	0.94546	3
OR2AG1	101	0.00022426	0.0008623	0.16317	0.96704	3
RPSA	102	0.00023294	0.00089493	0.167686	1.3818	4
RANGAP1	103	0.00024295	0.00093379	0.171193	1.0047	3
ZCCHC9	104	0.00024394	0.00093845	0.171193	0.76813	2
WDR46	105	0.00024494	0.00094052	0.171193	1.1408	4
GLE1	106	0.00026008	0.0010011	0.180506	1.0293	3
LHFPL4	107	0.00027677	0.0010633	0.189923	0.67366	4
NUP214	108	0.00029558	0.0011301	0.196535	1.2842	3
NLRP3	109	0.00029606	0.0011306	0.196535	1.0663	3
TRPC5OS	110	0.0002964	0.0011312	0.196535	0.9766	3
ZNF746	111	0.00030787	0.0011643	0.200473	0.52813	4
IRAK1BP1	112	0.00031974	0.0012089	0.206285	0.948	3
NUP43	113	0.0003622	0.0013638	0.227163	1.249	4
RPS29	114	0.00036282	0.0013664	0.227163	0.84426	3
SUMO4	115	0.00036318	0.0013669	0.227163	0.66383	4
KPNA2	116	0.0003888	0.0014565	0.239971	0.88898	3
NOC4L	117	0.00041268	0.0015342	0.250614	1.0951	3
HUS1	118	0.00043627	0.0016254	0.263257	0.78673	4
C3orf38	119	0.0004522	0.0016803	0.269864	1.1234	3
APAF1	120	0.00047289	0.0017627	0.280734	1.0246	3
UBE2K	121	0.00047733	0.0017777	0.280787	0.84682	3
THOC5	122	0.00048478	0.0018036	0.282543	0.97973	3
DDX39B	123	0.00052492	0.0019445	0.302141	0.63814	2
SNRPA	124	0.00057992	0.0021486	0.329109	0.93643	3
RPS14	125	0.00058074	0.0021525	0.329109	1.3787	4
NUDT16L1	126	0.00059302	0.0021932	0.332665	0.83426	3
C10orf113	127	0.00062019	0.0022942	0.345248	0.49157	2
TUBE1	128	0.0006604	0.0024439	0.361805	0.8975	4
LCE1F	129	0.00066454	0.0024589	0.361805	0.75182	3
TCEA2	130	0.00066526	0.002461	0.361805	0.48934	4
PBK	131	0.00067858	0.0025138	0.366002	0.79365	4
CFAP69	132	0.00068366	0.0025351	0.366002	0.5474	4
EIF3A	133	0.00068639	0.002547	0.366002	0.99756	3
NUDCD3	134	0.00069969	0.0025895	0.369329	0.9242	3
PRSS48	135	0.0007148	0.0026413	0.373927	0.61463	2
BEX1	136	0.00074298	0.0027325	0.381622	0.90399	3
TP53	137	0.00074379	0.0027356	0.381622	0.70564	2
OGFOD3	138	0.00076754	0.0028185	0.388511	0.95423	3
TM2D2	139	0.00076975	0.0028283	0.388511	0.60309	4
TNPO1	140	0.00077686	0.0028563	0.388511	0.91403	4
CDPF1	141	0.00078583	0.0028837	0.388511	0.53897	4
CECR5	142	0.00078879	0.0028915	0.388511	0.60328	4
SCYL3	143	0.0007999	0.0029215	0.388511	0.93547	3
ABT1	144	0.00080346	0.0029272	0.388511	1.1212	3
MPHOSPH8	145	0.00082688	0.0030086	0.396552	0.84506	3
RPS15	146	0.00084724	0.003091	0.404425	0.80668	4
NGDN	147	0.00085246	0.0031106	0.404425	1.1426	3
AHCTF1	148	0.00089219	0.0032596	0.420926	0.96002	3
SLC4A7	149	0.0008996	0.0032847	0.421324	0.86755	4
EIF1AD	150	0.00094116	0.0034215	0.435941	1.0384	3
ADCY1	151	0.00096743	0.0035235	0.445971	0.82326	3
ANXA2	152	0.0009743	0.0035484	0.446163	0.71386	3
ROGDI	153	0.00098222	0.0035805	0.447259	0.71451	4
FH	154	0.00099887	0.0036429	0.452102	0.7025	4
HPD	155	0.001012	0.0036945	0.455541	0.22697	2
SCAF4	156	0.0010605	0.0038546	0.472233	0.83736	4
GTF2IRD2B	157	0.0010689	0.0038898	0.473513	0.67854	2
SETDB1	158	0.0010925	0.0039893	0.479949	0.50856	4
ARHGAP42	159	0.0010937	0.0039929	0.479949	1.0094	3
SPDL1	160	0.0011011	0.0040203	0.480229	0.71878	4
SLFN14	161	0.0011223	0.0040861	0.485056	0.86044	3
KCNG1	162	0.0011399	0.004153	0.489946	0.70248	3
SRSF1	163	0.0011575	0.0042105	0.493683	0.67223	4
RANBP1	164	0.0011717	0.0042592	0.494908	0.75705	4
FAM229A	165	0.0011883	0.0043192	0.494908	0.72995	4
STK4	166	0.0012007	0.0043747	0.494908	0.58146	3
RPS19	167	0.0012023	0.0043773	0.494908	0.435	2
CXorf23	168	0.0012068	0.0043938	0.494908	0.74531	3
NUP85	169	0.0012089	0.0044032	0.494908	1.0183	3
MNAT1	170	0.0012194	0.0044482	0.494908	0.61573	4
FASTKD3	171	0.0012239	0.004469	0.494908	0.644	3
PTK2B	172	0.0012264	0.0044757	0.494908	0.78512	2
EPSTI1	173	0.001239	0.0045151	0.494908	0.65578	4
STX2	174	0.0012397	0.0045171	0.494908	0.58677	4
NUP98	175	0.0012441	0.0045317	0.494908	1.0623	3
OR51F1	176	0.0012597	0.0045892	0.49834	0.87359	3
TMEM132D	177	0.0012693	0.0046244	0.499329	0.90157	4
THY1	178	0.0012862	0.0046876	0.50331	0.83452	3
DHX37	179	0.001302	0.0047591	0.508131	0.89348	4
OR52H1	180	0.001332	0.0048523	0.515209	0.70174	2
PTEN	181	0.0013435	0.0048938	0.516739	0.61637	2
SSPO	182	0.0013567	0.0049394	0.518687	0.38568	4
ZNF534	183	0.0013764	0.005001	0.518924	0.47034	4
DYNC2H1	184	0.0013865	0.0050316	0.518924	0.85023	4
PALMD	185	0.0013895	0.005043	0.518924	0.61373	4
TMEM160	186	0.0013911	0.0050502	0.518924	0.87047	3
ZCCHC24	187	0.0014031	0.0050865	0.519855	0.37687	4
CCL3	188	0.0014411	0.0052186	0.529324	0.75414	3
TLR6	189	0.0014487	0.0052429	0.529324	0.72744	3
CEP170	190	0.0014634	0.0052958	0.529324	0.65169	2
RBL1	191	0.0014687	0.0053144	0.529324	0.56972	4
RPS3A	192	0.001473	0.005331	0.529324	0.79648	2
LTV1	193	0.0014827	0.0053621	0.529324	0.79917	3
CNOT4	194	0.0014898	0.0053906	0.529324	0.73328	4
FAM150B	195	0.0014996	0.0054227	0.529324	0.53188	2
API5	196	0.001502	0.0054284	0.529324	0.58433	4
POTEM	197	0.0015118	0.0054605	0.529753	0.7991	2
CKS2	198	0.0016361	0.005941	0.571048	0.89105	3
NOM1	199	0.0016374	0.0059459	0.571048	1.0356	3
LY6G5C	200	0.0016795	0.0060811	0.581114	0.70799	3
RBM12	201	0.0017023	0.0061578	0.585513	0.83979	3
TMCO6	202	0.0017162	0.0062107	0.587614	0.64958	4
DCP2	203	0.0017486	0.0063075	0.590767	0.48309	4
SGK3	204	0.0017548	0.0063324	0.590767	0.67905	2
PAK2	205	0.0017643	0.0063624	0.590767	0.81167	4
KLF4	206	0.0017653	0.0063676	0.590767	0.67493	2
TCEB3	207	0.0018129	0.0065173	0.601736	0.49312	2
MCUR1	208	0.001851	0.0066422	0.610315	0.53094	4
TBL3	209	0.001891	0.00678	0.619996	1.0401	3
LOC101929983	210	0.0019078	0.0068463	0.623079	0.66236	3
CIR1	211	0.0019265	0.0069074	0.625663	0.88616	2
DDX19A	212	0.0019431	0.0069577	0.627242	0.589	2
FASTK	213	0.0019541	0.0069971	0.627441	0.65504	3
PIGP	214	0.0019624	0.0070255	0.627441	0.13343	2
FBXL17	215	0.001975	0.0070711	0.628575	0.64944	4
WDR55	216	0.002017	0.0072369	0.63834	0.6937	4
SENP2	217	0.0020202	0.0072478	0.63834	0.94013	3
SSU72	218	0.0020561	0.007368	0.645949	0.74737	4
UGT2B4	219	0.0020907	0.0074876	0.653443	0.46032	4
ARHGEF10L	220	0.002103	0.0075384	0.654883	0.42909	4
EZR	221	0.0021262	0.0076311	0.659196	0.39914	2
EPS15	222	0.002132	0.0076571	0.659196	0.45638	2
HMX2	223	0.0021698	0.0077881	0.664928	0.74864	2
CCDC38	224	0.0021732	0.0078021	0.664928	0.51293	4
POM121	225	0.0021795	0.007828	0.664928	0.42917	4
TGM7	226	0.0022484	0.0080658	0.681097	0.82675	3
THAP6	227	0.0022556	0.0080896	0.681097	0.69491	3
CHEK2	228	0.002273	0.0081487	0.68306	0.57629	3
OSER1	229	0.0022885	0.0081932	0.683795	0.70321	3
RALGPS2	230	0.0023145	0.0082813	0.68814	0.83446	3
TSR1	231	0.0023312	0.0083373	0.68979	0.80227	3
CETN3	232	0.0023543	0.0084258	0.69164	0.74318	3
HSPA12B	233	0.0023627	0.008459	0.69164	0.7836	2
CGNL1	234	0.0023754	0.0085025	0.69164	0.53394	3
GK	235	0.002387	0.0085403	0.69164	0.65205	2
LYPLA1	236	0.0023973	0.0085771	0.69164	0.70437	4
PMAIP1	237	0.0024031	0.0085927	0.69164	0.97168	3
EFR3B	238	0.0024167	0.0086305	0.69164	0.41871	4
GAL	239	0.0024213	0.0086491	0.69164	0.915	3
SACS	240	0.0024484	0.0087444	0.696349	0.67498	2
EBLN1	241	0.0024833	0.0088522	0.701272	0.077211	1
H6PD	242	0.0024917	0.0088797	0.701272	0.72524	2
BHLHE41	243	0.0025073	0.0089315	0.702461	0.57951	2
ALG8	244	0.0025213	0.0089703	0.702625	0.81337	3
FAM49B	245	0.0025386	0.0090356	0.704849	0.53548	2
ADORA2A	246	0.0025579	0.0091019	0.705756	0.79082	3
BHLHB9	247	0.0025625	0.0091211	0.705756	0.61169	4
FMO5	248	0.0025858	0.0092076	0.707364	0.73806	3
ATXN10	249	0.002588	0.0092159	0.707364	0.76578	3
RPS2	250	0.0026049	0.0092791	0.709366	0.99047	3
AP2A1	251	0.0026506	0.009435	0.718413	0.52372	4
RPRD2	252	0.0026615	0.0094764	0.718706	0.53831	3
RPS6	253	0.0026915	0.0095909	0.724514	0.81114	3
YEATS4	254	0.0027241	0.0097039	0.730159	0.47953	4
CLCA1	255	0.0027794	0.0098987	0.741895	0.53284	2
TNFAIP1	256	0.0028288	0.010054	0.750561	0.6385	2
CSNK2A1	257	0.0028586	0.010145	0.750711	0.85216	3
TP53INP2	258	0.0028685	0.010182	0.750711	0.55052	3
CNTROB	259	0.0028769	0.010213	0.750711	0.5663	4
CD180	260	0.0028819	0.010235	0.750711	0.67771	3
AP1S3	261	0.0028867	0.010252	0.750711	0.49036	4
ANKRD33B	262	0.002902	0.010303	0.751587	0.44382	2
RAB20	263	0.002924	0.010378	0.752494	0.54378	4
GSPT1	264	0.0029356	0.010416	0.752494	1.0119	3
SSBP1	265	0.0029434	0.010441	0.752494	0.78068	3
RPS11	266	0.002966	0.010529	0.752494	0.69378	2
ACER3	267	0.0029664	0.010531	0.752494	0.50408	4
CREB5	268	0.0029728	0.010552	0.752494	0.63788	2
IBSP	269	0.0030068	0.010656	0.755134	0.34178	2
ENO2	270	0.0030102	0.010668	0.755134	0.49514	2
SUMO1	271	0.0030444	0.010792	0.761079	0.4785	2
GCDH	272	0.0031216	0.011057	0.776918	0.4237	4
KIAA2026	273	0.0032143	0.011298	0.790973	-0.307	1
PAF1	274	0.003257	0.011397	0.79345	0.84645	2
DDX49	275	0.0032648	0.011421	0.79345	1.0265	3
MGEA5	276	0.0032857	0.011471	0.79345	0.81633	3
FAM50A	277	0.0033027	0.011513	0.79345	0.88671	3
FUS	278	0.0033132	0.011541	0.79345	0.7282	3
LAIR1	279	0.0033515	0.011636	0.79584	0.61295	3
CLCC1	280	0.0033857	0.011725	0.79584	0.76316	3
PEAR1	281	0.0033929	0.011746	0.79584	0.10913	2
PRR23B	282	0.0034074	0.011777	0.79584	0.72218	3
COPS8	283	0.003411	0.011784	0.79584	0.49987	2
TLR7	284	0.0034397	0.011861	0.798163	0.73922	3
FRMD4B	285	0.0034753	0.011949	0.79992	0.59392	2
RNF135	286	0.0034838	0.01197	0.79992	0.43341	2
SMIM7	287	0.0035582	0.012159	0.803018	0.73105	3
NUDT4	288	0.0035651	0.012177	0.803018	0.79435	3
FAM122A	289	0.0035748	0.012198	0.803018	0.58616	3
ECD	290	0.0035796	0.012212	0.803018	-0.16932	1
RPS12	291	0.0035845	0.012227	0.803018	0.75565	3
GPR15	292	0.0036318	0.01234	0.806153	-0.43012	1
SLC46A3	293	0.0036387	0.012359	0.806153	0.70054	3
RNF170	294	0.0037062	0.012523	0.812228	0.57315	3
C5orf64	295	0.003719	0.012551	0.812228	0.65528	3
COL5A1	296	0.0037317	0.012587	0.812228	0.50468	3
EGFLAM	297	0.0037483	0.012624	0.812228	0.43878	2
MT4	298	0.0037825	0.012711	0.812228	0.45587	2
CDC26	299	0.0037884	0.012723	0.812228	0.66012	3
ARPC4	300	0.0037977	0.012749	0.812228	0.46858	2
PNMAL1	301	0.0038322	0.01283	0.813307	0.37794	2
TFPT	302	0.0038406	0.012852	0.813307	0.47219	3
COL28A1	303	0.0038828	0.012949	0.816799	0.68273	3
MAPK1IP1L	304	0.0039285	0.013059	0.820984	0.55158	2
PACRGL	305	0.0039674	0.013155	0.824298	0.67375	2
ZSCAN4	306	0.0039971	0.013219	0.825616	0.4135	3
ESF1	307	0.0040214	0.01328	0.826733	0.88532	3
2019-03-06	308	0.0040633	0.013382	0.830349	0.71607	3
FAM149A	309	0.0040904	0.013448	0.831795	0.54266	3
GABRG1	310	0.0041115	0.013499	0.832242	0.49963	3
ADIPOR2	311	0.0042029	0.013724	0.843277	0.55814	3
ACE2	312	0.004226	0.013775	0.843277	0.70922	3
C12orf57	313	0.0042414	0.01381	0.843277	0.5332	3
APOBEC3F	314	0.0042817	0.01391	0.84532	0.5603	3
RRP36	315	0.0043174	0.013999	0.84532	0.59347	2
PAWR	316	0.0043214	0.014005	0.84532	0.34669	2
RNF187	317	0.0043425	0.014061	0.84532	0.72025	3
SHKBP1	318	0.0043744	0.014143	0.84532	0.46989	2
CUL4B	319	0.0043771	0.014151	0.84532	0.97501	3
LILRA2	320	0.0044071	0.014222	0.84532	0.39972	2
ANKRD11	321	0.0044144	0.014241	0.84532	-0.41384	1
ZNFX1	322	0.0044153	0.014242	0.84532	0.70404	3
SFRP5	323	0.0045018	0.014449	0.854949	0.49106	2
SETD5	324	0.0045235	0.014498	0.855229	0.75912	3
PRKAR2B	325	0.0045475	0.014565	0.856527	0.41594	2
TMIGD2	326	0.0046185	0.014732	0.861553	0.60767	2
OR1C1	327	0.004623	0.014741	0.861553	0.39052	2
RGPD3	328	0.0046689	0.014849	0.865235	0.67356	3
NF2	329	0.0047919	0.015144	0.879729	0.72996	3
SMEK2	330	0.0048218	0.015222	0.881593	0.58607	2
MYADM	331	0.0048837	0.015368	0.887365	0.4865	2
ENTPD5	332	0.0049322	0.015492	0.89179	0.79051	3
ZNF430	333	0.0049813	0.01562	0.896486	0.11092	2
POM121C	334	0.0050293	0.015752	0.899814	0.46179	2
ANGPTL3	335	0.0051082	0.015949	0.899814	0.42203	2
RASSF3	336	0.0051095	0.015953	0.899814	0.57347	3
VSTM5	337	0.0051126	0.015961	0.899814	0.79475	3
THEM4	338	0.0051321	0.016016	0.899814	0.71348	3
SLC5A8	339	0.0051356	0.016024	0.899814	0.64748	3
OR5A2	340	0.0051478	0.016052	0.899814	0.45618	2
MYH15	341	0.0051496	0.016055	0.899814	0.70269	3
NFKB1	342	0.0051743	0.016113	0.899821	0.050772	2
PNPLA6	343	0.0051876	0.016149	0.899821	0.66553	2
OR1L4	344	0.0052216	0.01622	0.901177	0.68967	3
ZBTB14	345	0.0052481	0.016286	0.902181	0.67342	3
CCDC59	346	0.0053007	0.016424	0.903935	0.74009	3
CLEC9A	347	0.0053035	0.016429	0.903935	0.38987	2
DAPK1	348	0.0053169	0.016459	0.903935	0.64577	2
ZNF816	349	0.0053766	0.0166	0.906662	0.65034	3
ZNF318	350	0.0053799	0.016604	0.906662	0.37416	2
RNF13	351	0.0054386	0.016741	0.910796	0.24887	2
PSMB11	352	0.005475	0.016821	0.910796	0.50095	2
ZNF491	353	0.0055092	0.016901	0.910796	0.22843	2
IFNAR2	354	0.0055162	0.016922	0.910796	0.67149	3
EVC	355	0.0055474	0.017006	0.910796	0.51473	3
TIGD2	356	0.0055663	0.017059	0.910796	0.25128	2
RNF20	357	0.0055971	0.017125	0.910796	0.705	3
FRAT1	358	0.0056285	0.017211	0.910796	0.94621	3
PRDM2	359	0.0056352	0.017229	0.910796	0.060619	2
TRPT1	360	0.0056537	0.017267	0.910796	0.42766	2
RPS19BP1	361	0.0056583	0.017277	0.910796	0.72998	3
NOP14	362	0.0056655	0.017293	0.910796	0.61023	2
PPAP2A	363	0.0056675	0.017299	0.910796	0.52667	2
GLI3	364	0.0056861	0.017352	0.911095	0.467	2
AGTR1	365	0.0057185	0.017435	0.912939	0.74874	3
TCTE3	366	0.0057697	0.017555	0.915251	0.57882	3
RFWD2	367	0.0057837	0.017588	0.915251	0.47764	2
SLC22A1	368	0.0058214	0.017669	0.915251	0.68321	3
ATF7IP	369	0.0058218	0.017671	0.915251	0.35007	3
TMEM91	370	0.0058574	0.01777	0.917915	0.83758	3
ZNF467	371	0.0059435	0.017985	0.922399	0.44716	2
PRADC1	372	0.0059798	0.018067	0.922399	0.6007	3
EDNRB	373	0.0060302	0.0182	0.922399	-0.25026	1
CAPZA1	374	0.0060479	0.018243	0.922399	0.56463	2
ZNF878	375	0.0060575	0.018264	0.922399	0.6572	2
TMEM163	376	0.0060622	0.018278	0.922399	0.53957	2
PPID	377	0.0060669	0.018284	0.922399	0.53092	3
NXF3	378	0.006067	0.018285	0.922399	0.6634	3
2019-09-12	379	0.0060718	0.018292	0.922399	0.3505	2
USP36	380	0.0061245	0.018412	0.926042	0.64698	3
ACOT4	381	0.0061489	0.01847	0.926496	0.55159	3
LARP1B	382	0.0061865	0.018562	0.928684	-0.16633	1
PIP4K2A	383	0.0062375	0.018683	0.929153	0.77133	3
MIPOL1	384	0.006245	0.018704	0.929153	0.26466	2
OR8K1	385	0.006299	0.018836	0.929153	0.58711	3
ERCC6L	386	0.006311	0.018862	0.929153	0.75782	3
MAP2K4	387	0.006315	0.018872	0.929153	0.65852	3
ACTR3B	388	0.0063275	0.018903	0.929153	0.43904	2
RASGRP1	389	0.0063324	0.018912	0.929153	0.16078	2
ZBED5	390	0.006365	0.018989	0.930553	0.65018	3
SH2D1B	391	0.006389	0.019047	0.93088	0.63115	3
H2AFB2	392	0.0064092	0.019097	0.93088	0.74574	3
AMBRA1	393	0.0064616	0.019228	0.93088	0.63987	3
CCNF	394	0.0064758	0.019262	0.93088	0.58238	3
PIGO	395	0.0064989	0.019312	0.93088	-0.16275	1
KCNC2	396	0.0065091	0.019328	0.93088	0.12552	2
RRP9	397	0.0065124	0.019337	0.93088	0.83415	3
AMTN	398	0.0065288	0.019388	0.931004	0.26233	2
BEST3	399	0.0065933	0.019543	0.935779	0.4512	2
HIF1A	400	0.0066231	0.019616	0.935779	0.42941	2
MATN4	401	0.0066381	0.019656	0.935779	0.84231	3
GLT1D1	402	0.0066496	0.019683	0.935779	0.48938	3
CCDC169-SOHLH2	403	0.006703	0.019815	0.938919	0.47386	2
PCTP	404	0.0067261	0.019861	0.938919	0.58419	3
ZSCAN10	405	0.0067381	0.019897	0.938919	0.23763	2
SLCO1B1	406	0.0068541	0.020181	0.945948	0.26069	2
OR8A1	407	0.0068845	0.020248	0.945948	0.64989	3
CNIH3	408	0.0069048	0.020294	0.945948	0.54628	3
PRKCE	409	0.0069154	0.020319	0.945948	-0.10961	1
SPINK6	410	0.0069302	0.020354	0.945948	0.35676	2
ACOT9	411	0.0069675	0.02044	0.945948	0.21739	2
OGFOD1	412	0.006971	0.020449	0.945948	0.28186	2
DCDC1	413	0.0069954	0.020507	0.945948	0.5897	3
RNPEPL1	414	0.0070118	0.020553	0.945948	0.55392	2
CDX2	415	0.0070221	0.020586	0.945948	0.38059	2
RNF2	416	0.0070272	0.020599	0.945948	0.37216	2
RALGAPB	417	0.0070426	0.020639	0.945948	0.46901	2
ZBED9	418	0.0070939	0.020776	0.946391	0.63342	2
KRTAP24-1	419	0.0071094	0.020811	0.946391	0.58719	3
ATF6B	420	0.0071197	0.020839	0.946391	0.41697	2
DOK7	421	0.0071237	0.020847	0.946391	0.18123	2
DDIT4	422	0.007161	0.020947	0.946467	0.28475	2
RBM27	423	0.0071661	0.020962	0.946467	0.09822	2
ASAP2	424	0.0071816	0.020997	0.946467	0.78201	2
RPS10-NUDT3	425	0.0072277	0.021109	0.947642	-0.058778	1
DPY19L1	426	0.0072518	0.021165	0.947642	0.79066	3
GNA12	427	0.0072561	0.021174	0.947642	0.5315	3
TFEB	428	0.0072823	0.021237	0.947642	0.73593	3
SPATA16	429	0.0073305	0.021356	0.947642	0.4634	3
NFKBIE	430	0.0073318	0.021361	0.947642	0.6245	3
KRTCAP3	431	0.0073415	0.021386	0.947642	0.68785	3
TRIM35	432	0.0074058	0.021529	0.947642	0.58636	3
FSIP1	433	0.0074359	0.021602	0.947642	-0.39722	1
CWC22	434	0.007454	0.02165	0.947642	0.79663	3
DDX18	435	0.0074651	0.021681	0.947642	0.72459	3
FAM167A	436	0.0074674	0.021686	0.947642	0.38079	3
OC90	437	0.0074742	0.021699	0.947642	0.53009	2
PTH1R	438	0.0074851	0.021728	0.947642	0.52167	3
TTC4	439	0.007503	0.021767	0.947642	0.694	3
DCHS2	440	0.0075677	0.021921	0.949085	0.45532	3
FAM133B	441	0.0076329	0.022076	0.949085	0.70805	3
KMT2D	442	0.0076419	0.0221	0.949085	0.48581	3
GYPE	443	0.0076644	0.022155	0.949085	0.41476	3
UTP11L	444	0.0076961	0.022243	0.949085	0.67862	3
ZNF812	445	0.0077052	0.02226	0.949085	0.51864	3
WIPF2	446	0.0077348	0.022326	0.949085	0.58606	3
C11orf97	447	0.0077483	0.022354	0.949085	0.75332	3
CEACAM6	448	0.0077616	0.022379	0.949085	0.43335	2
ADGRG7	449	0.0077939	0.022463	0.949085	0.44856	2
ACTR1A	450	0.0078001	0.022475	0.949085	-0.72527	1
DLX2	451	0.007803	0.022479	0.949085	0.71115	3
HS6ST2	452	0.0078046	0.022484	0.949085	0.41899	2
NUP133	453	0.00781	0.022496	0.949085	0.63261	2
TMEM178A	454	0.0078396	0.022578	0.949657	0.74144	3
RAD1	455	0.0078521	0.022609	0.949657	0.38423	2
CNBD2	456	0.0079018	0.02273	0.950744	0.58245	2
RFX7	457	0.0079041	0.022734	0.950744	-0.16297	1
TTC7B	458	0.0079547	0.022855	0.952281	0.54455	3
ARL4A	459	0.008001	0.022981	0.952281	0.76116	3
ZBED1	460	0.0080104	0.022999	0.952281	0.70796	3
TMEM60	461	0.0080219	0.02303	0.952281	0.62941	3
MTUS1	462	0.0080377	0.023069	0.952281	0.45219	2
OGDHL	463	0.0080382	0.02307	0.952281	0.64038	3
KRTAP3-2	464	0.0080602	0.023123	0.952448	0.012528	1
ARMC3	465	0.0081253	0.02329	0.954364	0.34649	2
GCHFR	466	0.0081308	0.023301	0.954364	0.74077	3
TMEM185A	467	0.008141	0.02332	0.954364	0.57474	3
FHDC1	468	0.0081913	0.023437	0.955508	0.52734	2
KIF4B	469	0.0082046	0.023474	0.955508	0.57215	3
SH3GL2	470	0.0082409	0.023552	0.955508	0.20916	2
SASS6	471	0.0082464	0.023565	0.955508	0.69848	3
LHX5	472	0.0082741	0.023636	0.955508	0.14712	2
SUMF2	473	0.0082796	0.023648	0.955508	0.5821	2
FBXO11	474	0.0083202	0.023754	0.957775	0.62699	3
CREB3L3	475	0.008354	0.023829	0.958781	0.58722	3
C4orf22	476	0.0084114	0.023973	0.962528	0.57523	3
NSD1	477	0.0084522	0.024055	0.963811	0.73387	3
SRXN1	478	0.0084856	0.024155	0.964995	0.52688	2
ZNF79	479	0.0084968	0.024185	0.964995	0.6504	2
TNMD	480	0.0085536	0.024332	0.966359	0.62909	3
CYLD	481	0.0085755	0.024386	0.966359	0.44529	2
RPS10	482	0.008598	0.024441	0.966359	0.91946	3
TMEM144	483	0.0086036	0.024456	0.966359	0.52289	2
SLC35A5	484	0.0086093	0.024472	0.966359	0.90607	3
TMEM167B	485	0.0086322	0.024528	0.966383	0.071128	1
PRAMEF19	486	0.0086601	0.024594	0.966383	0.65519	2
CYP4F8	487	0.0086714	0.024625	0.966383	0.21647	2
TCF7L1	488	0.008694	0.024679	0.966513	0.61167	2
NFIA	489	0.0087537	0.024815	0.969882	0.68077	3
ZC2HC1C	490	0.00884	0.025023	0.970942	0.55317	3
PGBD4	491	0.0088534	0.02505	0.970942	0.65807	3
NAT8L	492	0.0088591	0.025059	0.970942	0.47559	3
FLOT2	493	0.0088648	0.025074	0.970942	0.42937	2
TBXA2R	494	0.0089294	0.025238	0.970942	0.40324	3
DDX41	495	0.0089441	0.025273	0.970942	0.23226	2
CCL22	496	0.0089518	0.025293	0.970942	0.89263	3
HIST1H3B	497	0.0089593	0.02531	0.970942	0.66509	3
MRPS27	498	0.0089668	0.025329	0.970942	0.6186	3
BCL2	499	0.0089742	0.025351	0.970942	0.65812	3
NUP153	500	0.0090168	0.02545	0.971866	0.45748	3
EXOSC6	501	0.009048	0.025525	0.971866	-0.083861	1
TMEM196	502	0.009066	0.025569	0.971866	0.18615	2
RBM22	503	0.0090896	0.025624	0.971866	0.67323	3
SNX33	504	0.0091123	0.025676	0.971866	0.66796	3
SLC1A3	505	0.0091412	0.025743	0.971866	0.5937	3
LACE1	506	0.009152	0.025771	0.971866	0.30995	2
SLC27A3	507	0.0091654	0.025813	0.971866	0.47102	3
YIPF4	508	0.0091761	0.025832	0.971866	0.35744	2
RYR2	509	0.0092517	0.026022	0.974283	0.62191	3
MON1A	510	0.0092559	0.026032	0.974283	0.26774	2
BTN3A1	511	0.0092797	0.026088	0.974283	0.42356	3
FBXO5	512	0.0093078	0.026142	0.974283	0.75751	3
AGR2	513	0.009313	0.026151	0.974283	0.4523	3
CWC27	514	0.0093386	0.026216	0.974776	0.6708	3
C18orf54	515	0.0094747	0.026547	0.985187	0.58865	2
RAB24	516	0.0095278	0.02668	0.987233	0.30451	2
DIS3	517	0.009545	0.026733	0.987233	0.82351	3
OGFOD2	518	0.009571	0.026794	0.987233	0.45178	3
MLLT1	519	0.0095811	0.026818	0.987233	0.41314	2
DPY19L4	520	0.0095989	0.026861	0.987233	0.80634	3
RBM14	521	0.0096405	0.026966	0.989215	0.58461	2
HIAT1	522	0.0097235	0.027169	0.993522	0.39161	3
C7orf55	523	0.0097516	0.027232	0.993522	0.75222	3
SLC25A26	524	0.0097727	0.027284	0.993522	0.61003	3
MTRNR2L7	525	0.0097754	0.027292	0.993522	-0.33851	1
ZBTB45	526	0.0098317	0.027406	0.995793	0.51584	2
PLEKHB2	527	0.0098738	0.027522	0.996915	0.32781	2
CEP162	528	0.0098793	0.027541	0.996915	0.052262	1
NAP1L5	529	0.0099211	0.027639	0.997212	0.65124	3
BRD2	530	0.0099832	0.027782	0.997212	-0.81483	1
OR2B2	531	0.0099851	0.027788	0.997212	0.42482	3
ZDHHC24	532	0.010025	0.027871	0.997212	0.44797	3
USPL1	533	0.010035	0.027895	0.997212	-0.27787	1
NT5DC2	534	0.010068	0.027981	0.997212	0.62423	3
GATSL3	535	0.010085	0.028022	0.997212	0.29926	2
TJP2	536	0.010087	0.028026	0.997212	-0.029754	1
ANKRD65	537	0.010103	0.028071	0.997212	0.80181	3
KRT10	538	0.010104	0.028071	0.997212	0.11856	2
NPEPL1	539	0.010139	0.02816	0.998503	0.65119	3
PEX13	540	0.010182	0.028258	0.999576	0.58678	3
POP7	541	0.010233	0.028382	0.999576	0.50881	3
KLF6	542	0.010255	0.02843	0.999576	0.80188	3
WDR60	543	0.010262	0.028452	0.999576	0.38668	2
PKIG	544	0.010307	0.028549	0.999576	0.54654	3
NMRK2	545	0.010347	0.028652	0.999576	0.076973	1
SYT6	546	0.010399	0.028765	0.999576	0.20839	1
RBM26	547	0.01041	0.028794	0.999576	0.72218	3
WNT10A	548	0.010453	0.028897	0.999576	0.46427	2
HNRNPD	549	0.010502	0.029012	0.999576	0.7332	3
FAM49A	550	0.010557	0.029143	0.999576	0.45142	3
TCHH	551	0.010564	0.029164	0.999576	0.56834	3
DGKB	552	0.010596	0.029241	0.999576	-0.10306	2
RTCA	553	0.010615	0.029305	0.999576	0.54778	3
PIGX	554	0.010658	0.029406	0.999576	0.30211	2
DCLK2	555	0.01067	0.029437	0.999576	0.5013	2
KLF8	556	0.010696	0.029501	0.999576	0.6952	3
GABRA1	557	0.010704	0.029522	0.999576	0.50481	3
CADPS2	558	0.010726	0.029588	0.999576	0.60858	2
GALR2	559	0.010751	0.029645	0.999576	0.29431	2
MGAT4A	560	0.01077	0.029687	0.999576	0.54677	3
TNNI3K	561	0.010797	0.029742	0.999576	0.58659	3
GSC2	562	0.010802	0.029753	0.999576	0.41969	2
ARHGEF5	563	0.010805	0.029759	0.999576	0.56744	3
OPN4	564	0.010814	0.029774	0.999576	0.68557	3
NRBF2	565	0.010859	0.029882	0.999576	0.53544	3
PPP1R3D	566	0.010866	0.029899	0.999576	0.16108	1
CGREF1	567	0.01089	0.029961	0.999576	0.39045	2
USP22	568	0.010943	0.030091	0.999576	0.71493	3
OR4F15	569	0.010946	0.030099	0.999576	0.4942	2
TAS2R43	570	0.01097	0.030144	0.999576	-0.37322	1
SLC17A4	571	0.010975	0.030157	0.999576	0.43091	3
BPIFA1	572	0.011049	0.030345	0.999576	0.55364	3
DHX29	573	0.011073	0.030405	0.999576	0.0045946	2
C22orf31	574	0.011137	0.03057	0.999576	0.44982	2
CAV2	575	0.011177	0.030662	0.999576	0.29436	1
PLD5	576	0.011181	0.030674	0.999576	0.22407	2
RBM15B	577	0.011206	0.03073	0.999576	0.5937	3
GTF2F1	578	0.011215	0.030752	0.999576	0.48182	3
SERPINB13	579	0.011229	0.030782	0.999576	0.41138	2
ASB8	580	0.011251	0.030834	0.999576	0.5104	2
TSPAN17	581	0.011281	0.030909	0.999576	4.3022e-05	1
WNK3	582	0.011284	0.030916	0.999576	0.53341	3
NME5	583	0.011307	0.03098	0.999576	0.6044	3
NME8	584	0.011339	0.031064	0.999576	0.43539	3
R3HDML	585	0.011354	0.031104	0.999576	0.52803	3
TREML1	586	0.011377	0.031154	0.999576	0.49001	3
ADRBK2	587	0.011397	0.031199	0.999576	0.5172	3
MAPK3	588	0.011399	0.031201	0.999576	0.58627	3
CPXCR1	589	0.011409	0.031231	0.999576	0.60525	3
EIF3J	590	0.011437	0.0313	0.999576	-0.39028	1
IGFL2	591	0.011482	0.031401	0.999576	0.62551	3
CBFA2T2	592	0.011488	0.031415	0.999576	0.027472	1
FIBP	593	0.01154	0.031532	0.999576	-0.474	2
BBS5	594	0.01158	0.03164	0.999576	0.41933	2
ZNF334	595	0.011587	0.031658	0.999576	0.55536	3
IL1RAPL1	596	0.011592	0.031675	0.999576	0.2241	1
C3orf52	597	0.011655	0.031823	0.999576	0.51528	3
IRG1	598	0.011696	0.031912	0.999576	0.091366	1
ITM2B	599	0.011755	0.032059	0.999576	0.60184	3
CARKD	600	0.011875	0.032344	0.999576	0.63171	3
ZRSR2	601	0.011899	0.03239	0.999576	0.38	2
OLFM3	602	0.011903	0.0324	0.999576	0.65756	3
KRT36	603	0.011922	0.032453	0.999576	0.5102	3
TMEM184B	604	0.011955	0.032518	0.999576	-0.10009	1
THAP9	605	0.011998	0.032628	0.999576	0.70332	3
FBXL4	606	0.012015	0.032667	0.999576	0.63227	3
SRSF10	607	0.012109	0.032873	0.999576	0.41984	3
ATP6V1E2	608	0.012145	0.032957	0.999576	0.57582	3
MROH6	609	0.012154	0.032975	0.999576	0.70177	3
NOL6	610	0.012163	0.032996	0.999576	0.066026	2
IGFBP3	611	0.012282	0.033274	0.999576	0.38118	3
CYR61	612	0.012296	0.033307	0.999576	0.4728	3
DEFB118	613	0.012318	0.033358	0.999576	-0.52776	1
ZGPAT	614	0.012349	0.033436	0.999576	0.44215	3
SMC5	615	0.012383	0.033513	0.999576	0.67894	3
DCAF4L1	616	0.01241	0.033589	0.999576	0.53389	2
CASP5	617	0.012474	0.033757	0.999576	-0.43974	1
NUP160	618	0.01249	0.033795	0.999576	0.73704	3
GCM1	619	0.012512	0.033851	0.999576	0.74131	3
SLC25A48	620	0.012518	0.033866	0.999576	0.54559	3
SRP9	621	0.012543	0.033925	0.999576	0.44782	3
COPS5	622	0.012544	0.033929	0.999576	0.10418	2
TRPM4	623	0.012551	0.033943	0.999576	0.28971	2
HIST2H3D	624	0.012577	0.033998	0.999576	0.083395	1
SPATA3	625	0.012629	0.034112	0.999576	-0.076907	1
LOC643802	626	0.012664	0.034191	0.999576	0.61961	3
RINL	627	0.012681	0.034235	0.999576	-0.1876	1
PDE3B	628	0.012695	0.034257	0.999576	0.56452	3
DDA1	629	0.012733	0.034333	0.999576	0.4648	3
THADA	630	0.012747	0.034359	0.999576	0.052013	2
CLSTN1	631	0.01276	0.034392	0.999576	0.63219	3
WHSC1L1	632	0.012767	0.034404	0.999576	0.35101	2
FZD3	633	0.012785	0.034452	0.999576	-0.042731	2
FAM69B	634	0.012842	0.034602	0.999576	-0.099389	2
BEAN1	635	0.012882	0.034693	0.999576	0.53806	3
CLTB	636	0.01294	0.034837	0.999576	-0.76377	1
RPS8	637	0.012949	0.03486	0.999576	0.85955	3
ARHGAP40	638	0.012955	0.034874	0.999576	0.52171	3
FAM221A	639	0.012992	0.034965	0.999576	0.021425	1
RORA	640	0.013031	0.035045	0.999576	0.49298	3
FAM228B	641	0.013094	0.035182	0.999576	0.73282	2
BCAS1	642	0.013096	0.035182	0.999576	0.057392	2
SRSF6	643	0.013117	0.035232	0.999576	0.70326	3
SLC4A5	644	0.013156	0.035333	0.999576	0.20798	2
CLN5	645	0.013163	0.035348	0.999576	0.68965	3
RARB	646	0.013219	0.035479	0.999576	0.60582	3
SCGB3A2	647	0.01326	0.035579	0.999576	0.22622	2
ABCB4	648	0.013303	0.035699	0.999576	0.20815	2
KAZN	649	0.013318	0.035735	0.999576	0.52762	3
ZNF660	650	0.013324	0.035746	0.999576	0.51613	3
NACA2	651	0.013343	0.035792	0.999576	0.32558	2
NUDT17	652	0.01337	0.035851	0.999576	0.51278	2
CDK13	653	0.013391	0.035903	0.999576	0.52458	2
SLC7A9	654	0.013407	0.03594	0.999576	-0.061075	1
DUSP9	655	0.013433	0.036008	0.999576	0.38706	2
TARS	656	0.01344	0.036023	0.999576	0.61553	3
SREK1	657	0.013458	0.036056	0.999576	-0.0025071	1
SULT2A1	658	0.013474	0.036094	0.999576	0.37724	2
GGNBP2	659	0.013489	0.03612	0.999576	0.53904	3
PRR19	660	0.013505	0.036159	0.999576	0.62065	3
FGD1	661	0.013579	0.03633	0.999576	0.45971	2
KIF21A	662	0.013586	0.036341	0.999576	0.31246	2
ATP6V0A1	663	0.013614	0.036399	0.999576	0.019793	2
VTCN1	664	0.013665	0.036524	0.999576	-0.039077	1
LYN	665	0.013674	0.036543	0.999576	0.67155	3
LTK	666	0.013691	0.036582	0.999576	0.49996	2
COX7A1	667	0.013769	0.036761	0.999576	0.24326	2
SRCIN1	668	0.013775	0.036774	0.999576	0.53213	3
RETNLB	669	0.013821	0.03687	0.999576	0.33718	2
OR5L1	670	0.013824	0.036882	0.999576	0.67659	3
ITM2C	671	0.013845	0.036926	0.999576	0.36517	2
TMEM178B	672	0.013884	0.037017	0.999576	0.57371	3
ABCE1	673	0.013897	0.037043	0.999576	0.55115	3
PHOSPHO2	674	0.013909	0.037073	0.999576	0.49813	2
CDC23	675	0.013924	0.03711	0.999576	0.25111	1
NUP88	676	0.013951	0.037171	0.999576	0.85155	3
GZMM	677	0.013957	0.037182	0.999576	0.43912	3
KCNC3	678	0.013972	0.037213	0.999576	0.45014	2
ZFPM2	679	0.013976	0.037219	0.999576	-0.21855	1
BRWD3	680	0.01408	0.037448	0.999576	0.29915	2
RNF112	681	0.014107	0.037506	0.999576	0.6642	3
NDUFS7	682	0.014132	0.037561	0.999576	-0.23343	1
SNTB2	683	0.014143	0.037583	0.999576	0.32047	2
OR4D1	684	0.01415	0.0376	0.999576	0.37777	2
ZWILCH	685	0.014178	0.037666	0.999576	0.19563	2
ZSWIM1	686	0.014179	0.037667	0.999576	0.66699	3
SLC35D3	687	0.014183	0.037674	0.999576	0.50408	3
ZNF696	688	0.0142	0.037712	0.999576	0.059684	2
RAP1A	689	0.014207	0.037727	0.999576	0.37327	2
MAGEB4	690	0.014292	0.037922	0.999576	0.48315	2
SS18	691	0.014335	0.038026	0.999576	0.4056	2
C4BPA	692	0.014339	0.038032	0.999576	0.15215	1
TUBG2	693	0.014374	0.038111	0.999576	0.3877	3
BOLA2	694	0.01439	0.038148	0.999576	-0.20983	1
NTN3	695	0.0144	0.038168	0.999576	0.22831	2
OR10A7	696	0.014442	0.038259	0.999576	0.37427	3
CTCF	697	0.014451	0.038282	0.999576	0.49654	3
SMAD5	698	0.014472	0.038326	0.999576	0.60294	3
OR10J5	699	0.014546	0.038494	0.999576	-0.097048	1
SNX10	700	0.014649	0.038728	0.999576	0.42267	3
LTBP2	701	0.014701	0.038844	0.999576	0.19361	2
PGF	702	0.014753	0.038962	0.999576	-0.4909	1
CRY2	703	0.014758	0.038969	0.999576	0.5882	3
MRAP2	704	0.014768	0.038988	0.999576	0.36569	2
MKLN1	705	0.014809	0.039077	0.999576	0.50281	3
SPOCK2	706	0.014823	0.039106	0.999576	0.47074	3
APBA1	707	0.014847	0.039157	0.999576	0.46078	3
CDCA7	708	0.014856	0.039183	0.999576	-0.11473	2
C4BPB	709	0.014908	0.039313	0.999576	-0.1892	1
C11orf98	710	0.01492	0.039337	0.999576	0.33041	2
OR2A25	711	0.014964	0.039433	0.999576	0.66473	3
ZNF773	712	0.014972	0.039446	0.999576	0.37645	2
NUP35	713	0.014979	0.039462	0.999576	0.61615	3
CDH17	714	0.014985	0.039484	0.999576	0.49196	3
RHO	715	0.015011	0.039543	0.999576	0.014027	1
ABI3BP	716	0.015063	0.039675	0.999576	0.30782	2
PODN	717	0.015148	0.039876	0.999576	0.75056	3
IFNK	718	0.015162	0.039907	0.999576	0.15583	2
OR1N1	719	0.015173	0.039929	0.999576	0.54646	3
N4BP2L2	720	0.015218	0.040034	0.999576	0.56277	3
YARS	721	0.015228	0.040058	0.999576	0.63177	3
DOCK9	722	0.015287	0.040205	0.999576	0.42662	2
RDH12	723	0.015322	0.040282	0.999576	0.27242	1
THOC7	724	0.015331	0.040301	0.999576	0.30877	2
WDR13	725	0.015373	0.040398	0.999576	0.20164	2
CREM	726	0.015418	0.040493	0.999576	0.59827	3
TRPC5	727	0.01552	0.04072	0.999576	0.53675	3
RAB39B	728	0.015529	0.040739	0.999576	-0.71981	1
EIF3G	729	0.015561	0.040819	0.999576	0.5116	2
PHF21B	730	0.01558	0.04086	0.999576	0.42678	2
RPTN	731	0.015632	0.040991	0.999576	0.030781	2
CTXN2	732	0.015673	0.041082	0.999576	0.58718	3
GPRIN2	733	0.015676	0.04109	0.999576	0.45892	3
UGT1A3	734	0.015684	0.041108	0.999576	0.064188	2
FAM26D	735	0.015723	0.041197	0.999576	0.49988	3
BCL2L2-PABPN1	736	0.015751	0.041253	0.999576	0.56985	3
SLC25A21	737	0.015777	0.041316	0.999576	0.20049	2
UBXN2B	738	0.015787	0.04134	0.999576	-0.26461	1
ERP27	739	0.015839	0.041461	0.999576	-0.44851	1
KCNV2	740	0.015848	0.041484	0.999576	0.59796	3
KRTAP27-1	741	0.015869	0.041541	0.999576	0.5014	3
COPS2	742	0.015891	0.041594	0.999576	0.29577	2
RPP14	743	0.015916	0.041651	0.999576	0.41173	3
OR13G1	744	0.015942	0.041708	0.999576	0.032833	2
GALNT11	745	0.015965	0.04177	0.999576	0.29137	2
MEMO1	746	0.015984	0.041813	0.999576	0.75929	3
EIF5A2	747	0.015994	0.041834	0.999576	0.50792	2
P2RY11	748	0.01601	0.041866	0.999576	0.16593	2
PFN4	749	0.016093	0.042049	0.999576	0.3985	3
ANXA1	750	0.016093	0.04205	0.999576	0.37317	2
GNG2	751	0.016123	0.042126	0.999576	0.52409	3
SOX21	752	0.016149	0.042181	0.999576	-0.036199	1
ANHX	753	0.016187	0.042269	0.999576	0.52888	3
OR8K5	754	0.016223	0.042352	0.999576	0.56894	3
OR12D2	755	0.016259	0.042428	0.999576	0.41933	3
NRAP	756	0.016278	0.042463	0.999576	0.45964	3
NCOA3	757	0.016329	0.042579	0.999576	0.47837	3
SPDYE5	758	0.016332	0.042587	0.999576	0.5639	3
DND1	759	0.016335	0.042592	0.999576	0.40262	2
EFCC1	760	0.016356	0.042636	0.999576	0.40438	2
SNTB1	761	0.016387	0.042719	0.999576	0.43405	3
MRPS11	762	0.016398	0.042738	0.999576	0.55783	3
GZMK	763	0.016442	0.042835	0.999576	0.68626	3
SGCB	764	0.016464	0.042879	0.999576	0.48201	3
DNAJC17	765	0.016472	0.042894	0.999576	0.54615	3
RAPGEF5	766	0.016479	0.042903	0.999576	0.52458	3
CDC42SE2	767	0.016486	0.042924	0.999576	0.53489	3
PCDHGB3	768	0.016494	0.042944	0.999576	0.42483	3
OLIG1	769	0.016497	0.042958	0.999576	0.41605	3
CWF19L1	770	0.016614	0.04322	0.999576	0.20777	2
RCC1	771	0.016648	0.043302	0.999576	0.40872	2
KNOP1	772	0.016663	0.04334	0.999576	0.5449	3
RFX3	773	0.016702	0.043417	0.999576	-0.13145	2
TMEM63C	774	0.016718	0.043451	0.999576	0.2163	2
HEXB	775	0.016737	0.043495	0.999576	0.52354	3
CCSER1	776	0.016748	0.043521	0.999576	0.48484	3
TULP3	777	0.016782	0.043608	0.999576	0.55052	3
SORD	778	0.016825	0.043715	0.999576	0.54191	2
POU1F1	779	0.016856	0.04378	0.999576	0.40388	2
DLX5	780	0.016867	0.043809	0.999576	0.44479	3
PCDHGA9	781	0.016873	0.043824	0.999576	0.061852	2
ALYREF	782	0.016887	0.043857	0.999576	0.31909	2
DR1	783	0.01691	0.043908	0.999576	0.42015	2
SP1	784	0.01692	0.04393	0.999576	0.45	3
FLI1	785	0.016924	0.043943	0.999576	0.13335	2
ZNF181	786	0.016927	0.043951	0.999576	0.43123	3
LOC100130705	787	0.016942	0.043989	0.999576	0.46321	3
RCOR3	788	0.016949	0.044008	0.999576	0.43034	2
UNK	789	0.017011	0.04415	0.999576	0.14227	2
NDUFB3	790	0.017028	0.044193	0.999576	-0.43827	1
TAS2R5	791	0.01708	0.044315	0.999576	0.6283	2
TMEM30B	792	0.017131	0.044422	0.999576	0.072753	2
THOC3	793	0.017141	0.04444	0.999576	0.7815	3
NUPL1	794	0.017152	0.044468	0.999576	0.58158	3
ATE1	795	0.017166	0.044501	0.999576	0.41744	2
LMO4	796	0.017183	0.044542	0.999576	0.30686	2
SLC22A3	797	0.017197	0.044576	0.999576	0.18952	2
UFD1L	798	0.017234	0.044656	0.999576	0.16442	2
JAKMIP2	799	0.017239	0.044669	0.999576	0.44776	3
GSX2	800	0.017273	0.044749	0.999576	0.40427	3
GAGE12H	801	0.017277	0.044757	0.999576	0.55042	3
ZNF221	802	0.017286	0.044776	0.999576	0.38266	2
TNFRSF4	803	0.017315	0.044831	0.999576	0.54061	3
ADGRB3	804	0.01733	0.044862	0.999576	0.36768	2
ANKRD37	805	0.017337	0.044879	0.999576	0.17092	2
ARL1	806	0.017413	0.045046	0.999576	0.57243	3
SLC17A1	807	0.01747	0.045179	0.999576	0.53082	2
C2orf74	808	0.017544	0.045341	0.999576	-0.25612	1
EPHA2	809	0.017557	0.045368	0.999576	-0.13884	2
UBALD1	810	0.017565	0.045388	0.999576	0.14663	2
PRR21	811	0.01758	0.045428	0.999576	0.13583	2
TMEM53	812	0.017596	0.045465	0.999576	0.083987	1
POU3F2	813	0.017612	0.045506	0.999576	0.57751	2
POC5	814	0.017623	0.045529	0.999576	0.61106	3
ZNF721	815	0.017681	0.045662	0.999576	0.47301	3
CFL1	816	0.017706	0.04572	0.999576	0.24601	2
SIK1	817	0.017734	0.045784	0.999576	0.56615	3
MAP7D3	818	0.017742	0.045799	0.999576	0.48572	3
HSD17B6	819	0.017777	0.045876	0.999576	0.18601	2
CD300C	820	0.017802	0.045928	0.999576	-0.22579	2
CCKBR	821	0.017846	0.046034	0.999576	0.51466	3
SCIN	822	0.017854	0.046053	0.999576	0.13968	1
LCE2D	823	0.017864	0.046068	0.999576	0.28054	2
ABHD16B	824	0.017869	0.046078	0.999576	0.55093	3
AP1AR	825	0.017896	0.046137	0.999576	0.35859	2
MORN5	826	0.017905	0.04616	0.999576	0.20006	1
PRPF39	827	0.017947	0.046254	0.999576	0.46023	3
PRSS16	828	0.017957	0.046274	0.999576	0.20866	2
PRAP1	829	0.017989	0.046365	0.999576	0.68708	3
RALGAPA1	830	0.018007	0.046406	0.999576	0.44968	2
EPGN	831	0.018009	0.046411	0.999576	-0.011128	1
OVOL1	832	0.018112	0.046644	0.999576	0.20734	2
PEX14	833	0.018143	0.04672	0.999576	0.53196	3
JRKL	834	0.018151	0.046738	0.999576	0.11353	2
AQP2	835	0.018153	0.046741	0.999576	0.54197	3
SLC25A43	836	0.018164	0.046768	0.999576	0.078721	2
SP140	837	0.018208	0.046867	0.999576	0.56629	3
CLDN4	838	0.018219	0.046901	0.999576	0.3406	3
DGCR6L	839	0.018278	0.047038	0.999576	0.45161	3
KLHDC7B	840	0.01837	0.047241	0.999576	0.10404	2
UBE2H	841	0.018404	0.047319	0.999576	0.53694	3
ZNF266	842	0.018435	0.047387	0.999576	0.49909	3
PHLPP1	843	0.018447	0.047414	0.999576	0.38327	2
C1orf226	844	0.018473	0.047484	0.999576	-0.18272	1
KIF26B	845	0.018525	0.04762	0.999576	-0.12395	1
HRH1	846	0.01856	0.047695	0.999576	0.060557	2
CSNK1G3	847	0.018568	0.047707	0.999576	0.46385	2
ZNF786	848	0.018608	0.047797	0.999576	0.38412	2
CMTM3	849	0.018628	0.047841	0.999576	0.17172	1
DTX3L	850	0.018648	0.047884	0.999576	0.46228	2
TBC1D20	851	0.018677	0.04794	0.999576	0.36556	3
EGLN3	852	0.018681	0.047951	0.999576	0.49326	2
OR5K2	853	0.018689	0.047966	0.999576	0.16162	2
ZNF668	854	0.018697	0.047985	0.999576	0.20692	2
ATP13A5	855	0.018705	0.048007	0.999576	0.48384	3
CTSL	856	0.018709	0.048014	0.999576	0.49827	3
LOC79999	857	0.018731	0.048076	0.999576	0.40398	2
SCGB2A1	858	0.018745	0.048107	0.999576	0.48358	3
GDF5	859	0.018756	0.048141	0.999576	0.43749	3
CWC25	860	0.018783	0.048202	0.999576	0.0055239	2
ZNF679	861	0.018794	0.048224	0.999576	0.41726	2
EFHD1	862	0.01881	0.048257	0.999576	0.4062	2
KAT6B	863	0.018832	0.048305	0.999576	0.63041	3
NKX2-8	864	0.018834	0.048311	0.999576	0.1045	2
DDX39A	865	0.018876	0.048414	0.999576	0.50073	3
CCDC103	866	0.018883	0.048434	0.999576	0.5673	2
RRAGB	867	0.018886	0.04844	0.999576	0.36521	2
BMF	868	0.018912	0.04851	0.999576	0.55461	3
LATS2	869	0.018916	0.048518	0.999576	0.5856	3
PPP1CC	870	0.018938	0.048565	0.999576	-0.016032	1
ZNF268	871	0.01894	0.048569	0.999576	0.43534	2
CDK1	872	0.018968	0.048642	0.999576	0.59806	3
AGBL4	873	0.018981	0.048671	0.999576	0.10015	2
CRISP1	874	0.018984	0.048679	0.999576	0.47224	3
SMIM15	875	0.018989	0.048691	0.999576	0.11027	2
GMPR	876	0.019041	0.048787	0.999576	0.30444	1
TMEM262	877	0.019045	0.048797	0.999576	0.43324	3
FAM114A1	878	0.019092	0.04891	0.999576	0.29327	2
MS4A4A	879	0.019093	0.048911	0.999576	0.56953	3
SULT1C3	880	0.019111	0.048955	0.999576	0.34497	2
EPHA7	881	0.019137	0.049014	0.999576	0.39972	3
ZBED4	882	0.019144	0.049028	0.999576	0.10275	1
C6orf47	883	0.019195	0.04915	0.999576	-0.00049455	2
HSD11B2	884	0.019201	0.049161	0.999576	0.32862	2
DEFB125	885	0.019222	0.049218	0.999576	0.61627	3
UGT1A8	886	0.019226	0.049225	0.999576	0.58046	3
GPX3	887	0.019238	0.04925	0.999576	0.54036	3
ADAD1	888	0.01925	0.049282	0.999576	0.51301	3
RCBTB2	889	0.019323	0.049449	0.999576	0.38198	3
AP1S2	890	0.01935	0.049515	0.999576	0.42492	3
FBXO36	891	0.019364	0.049548	0.999576	0.47455	3
METTL8	892	0.019365	0.04955	0.999576	0.41098	2
SETBP1	893	0.019382	0.049591	0.999576	0.6213	3
IL5RA	894	0.019425	0.049688	0.999576	0.40683	3
DIEXF	895	0.019439	0.04972	0.999576	0.63268	3
STK32A	896	0.019448	0.049735	0.999576	0.26518	2
CENPM	897	0.019453	0.049746	0.999576	0.26299	2
ZNRF1	898	0.019489	0.04983	0.999576	0.3233	2
TSSC4	899	0.019505	0.049865	0.999576	-0.046542	1
KRTAP19-3	900	0.019505	0.049866	0.999576	0.30761	2
CCAR1	901	0.019522	0.049895	0.999576	0.40808	2
SH3D19	902	0.019576	0.050031	0.999576	0.54194	3
PTPRU	903	0.019596	0.050067	0.999576	0.52655	2
SFT2D1	904	0.019605	0.050086	0.999576	0.42452	3
F2RL1	905	0.019608	0.050094	0.999576	0.29227	2
ZNF337	906	0.019642	0.050161	0.999576	0.42628	3
NFATC2	907	0.01966	0.050203	0.999576	-0.25807	2
ARHGEF10	908	0.019662	0.050207	0.999576	0.37983	3
C2orf42	909	0.019699	0.050293	0.999576	0.40875	3
FOXA1	910	0.019737	0.050379	0.999576	0.58584	2
ZXDA	911	0.019763	0.050433	0.999576	0.69397	3
CCR4	912	0.019787	0.050484	0.999576	0.43805	2
SERPINI1	913	0.019827	0.050578	0.999576	0.46411	3
SRFBP1	914	0.019845	0.050618	0.999576	0.64867	3
STAC2	915	0.019934	0.050818	0.999576	0.41019	3
CLPX	916	0.019969	0.050908	0.999576	0.53697	2
OST4	917	0.02002	0.051031	0.999576	-0.099266	1
RASSF9	918	0.020072	0.051161	0.999576	-0.0082272	1
ABCF2	919	0.020083	0.051187	0.999576	0.47502	3
TMEM9B	920	0.020117	0.051265	0.999576	0.51239	3
CD101	921	0.020226	0.051505	0.999576	0.18214	1
FAM173B	922	0.020242	0.051539	0.999576	0.68043	3
SOSTDC1	923	0.020254	0.051563	0.999576	0.43882	2
B3GALTL	924	0.020262	0.051583	0.999576	0.57179	2
DCAF12L1	925	0.020278	0.051616	0.999576	-0.2362	1
FAM171A1	926	0.020413	0.051894	0.999576	0.21727	2
METTL4	927	0.020433	0.051946	0.999576	-0.10191	1
FANCE	928	0.020464	0.052022	0.999576	0.36063	2
ZPLD1	929	0.020464	0.052022	0.999576	0.49049	3
TRPM6	930	0.020484	0.052063	0.999576	0.1272	2
POLR2J3	931	0.020489	0.052073	0.999576	0.67552	3
TIMM44	932	0.020548	0.052211	0.999576	0.49845	2
VTI1B	933	0.020582	0.052288	0.999576	0.43544	2
TPRKB	934	0.020591	0.052304	0.999576	0.44531	2
CRB2	935	0.020599	0.052331	0.999576	-0.10333	2
LOC403312	936	0.020616	0.052366	0.999576	0.41063	2
HMBOX1	937	0.020658	0.052463	0.999576	0.44258	3
OR52D1	938	0.020667	0.052479	0.999576	0.12221	2
RAB40AL	939	0.020675	0.052494	0.999576	0.62757	2
FAM64A	940	0.020718	0.052593	0.999576	0.72446	3
2019-03-04	941	0.020726	0.05261	0.999576	0.56059	3
PIWIL1	942	0.020734	0.052631	0.999576	0.1205	2
FANCD2OS	943	0.020742	0.052645	0.999576	0.31231	2
TMIGD1	944	0.020793	0.052773	0.999576	0.040902	2
KDM1A	945	0.020802	0.052795	0.999576	0.44641	2
PSME4	946	0.020802	0.052795	0.999576	0.42076	3
DDX3Y	947	0.020845	0.052891	0.999576	-0.016001	1
ERCC8	948	0.020871	0.052946	0.999576	0.51894	3
ECE2	949	0.020905	0.05301	0.999576	0.4341	3
COG3	950	0.020948	0.053116	0.999576	-0.56756	1
ARHGAP19	951	0.021051	0.053358	0.999576	0.068123	2
TMEM41A	952	0.021058	0.053374	0.999576	0.42437	2
SLC25A52	953	0.021126	0.053519	0.999576	0.49706	2
GPX8	954	0.021154	0.053584	0.999576	0.10414	1
TMIE	955	0.021169	0.053614	0.999576	0.063208	2
PAPPA2	956	0.021203	0.053695	0.999576	0.033731	2
UBR1	957	0.021205	0.0537	0.999576	0.079898	2
FERD3L	958	0.021213	0.053717	0.999576	0.45899	3
FZD8	959	0.021257	0.053825	0.999576	-0.047295	2
WBP1	960	0.021272	0.053857	0.999576	0.060539	2
BSPRY	961	0.021291	0.053904	0.999576	0.34225	3
NPHP1	962	0.021306	0.053935	0.999576	0.44119	2
SYNJ2	963	0.021351	0.054049	0.999576	0.38254	3
HYAL3	964	0.021357	0.054064	0.999576	0.21652	2
HAVCR1	965	0.02136	0.05407	0.999576	0.097412	1
KLK5	966	0.021461	0.054298	0.999576	0.33293	2
XRCC5	967	0.021463	0.054303	0.999576	0.57895	3
H2BFM	968	0.021468	0.054314	0.999576	0.51107	3
KRTAP9-1	969	0.021478	0.054341	0.999576	0.79136	3
OR4N2	970	0.021514	0.05443	0.999576	0.04774	2
AGPAT6	971	0.021542	0.05449	0.999576	0.52127	3
CXorf40B	972	0.021642	0.054712	0.999576	0.39812	3
SLC15A3	973	0.021669	0.054774	0.999576	0.13256	2
CDK5	974	0.021672	0.054779	0.999576	0.54928	3
SNAPC2	975	0.021676	0.054787	0.999576	0.42372	2
DAZL	976	0.02172	0.054887	0.999576	-0.37678	1
CAPN9	977	0.021728	0.054902	0.999576	0.15256	2
ELFN1	978	0.021768	0.054999	0.999576	0.52584	3
CCDC159	979	0.021799	0.055072	0.999576	0.40596	3
C6orf165	980	0.021856	0.055203	0.999576	0.50822	3
FNDC3B	981	0.021893	0.055288	0.999576	0.15875	2
CGA	982	0.021935	0.055387	0.999576	0.50172	3
TMEM241	983	0.021954	0.055439	0.999576	0.28149	2
ARID1B	984	0.021977	0.055491	0.999576	-0.080197	1
FGD3	985	0.021979	0.055494	0.999576	0.44233	3
CYB5D1	986	0.022015	0.055573	0.999576	0.30668	2
TMPRSS2	987	0.02208	0.055715	0.999576	0.2362	1
LIN54	988	0.022132	0.055826	0.999576	0.37531	2
RPS6KA3	989	0.022198	0.055978	0.999576	0.40955	2
SOX12	990	0.022216	0.056012	0.999576	0.32804	2
LDHAL6B	991	0.022224	0.056034	0.999576	0.1797	2
BCL2L11	992	0.022262	0.056118	0.999576	0.50365	3
ADAP2	993	0.02227	0.056134	0.999576	0.47369	3
KCNC4	994	0.022286	0.056167	0.999576	0.12489	1
RBM28	995	0.022295	0.056191	0.999576	0.51835	2
CYB561A3	996	0.022306	0.056213	0.999576	0.4873	3
CCND2	997	0.022338	0.056286	0.999576	0.26456	2
C11orf49	998	0.022341	0.056291	0.999576	0.53167	3
EIF4E2	999	0.022373	0.056369	0.999576	0.7818	3
PHGDH	1000	0.02244	0.056522	0.999576	-0.069879	1
ZNF729	1001	0.022492	0.056637	0.999576	0.13821	2
MUC13	1002	0.022502	0.056661	0.999576	0.5302	3
SUGT1	1003	0.022505	0.056666	0.999576	0.52626	2
ZNF804B	1004	0.022529	0.056719	0.999576	0.42341	3
PCDHB1	1005	0.022543	0.056749	0.999576	0.015411	1
EFNA1	1006	0.022558	0.056784	0.999576	0.24875	2
KLRG2	1007	0.022593	0.056877	0.999576	0.55408	3
THEMIS	1008	0.022636	0.056972	0.999576	0.50445	3
GGN	1009	0.022646	0.056996	0.999576	0.33858	2
TMX1	1010	0.022681	0.057073	0.999576	0.4961	3
ADAM22	1011	0.022698	0.05711	0.999576	0.41964	2
GTF2IRD1	1012	0.022757	0.057251	0.999576	0.37804	3
PGRMC1	1013	0.022775	0.057285	0.999576	0.34704	3
NAGPA	1014	0.022793	0.057325	0.999576	0.49622	3
IRF2BP1	1015	0.022801	0.057339	0.999576	0.37388	2
IQGAP1	1016	0.022847	0.05745	0.999576	0.38494	3
TMPRSS4	1017	0.022852	0.057455	0.999576	0.56495	3
COL14A1	1018	0.022865	0.057488	0.999576	0.44121	3
RASSF1	1019	0.022901	0.057562	0.999576	0.5325	3
DEPDC5	1020	0.022903	0.057568	0.999576	0.1515	1
ADRA2C	1021	0.02291	0.057585	0.999576	0.40526	3
MIA2	1022	0.022938	0.057636	0.999576	0.59884	2
GTF2H4	1023	0.022955	0.057674	0.999576	0.23564	1
EIF1	1024	0.022974	0.057724	0.999576	0.35762	2
UPK3BL	1025	0.022991	0.057773	0.999576	0.31808	2
TMEM106C	1026	0.023006	0.057801	0.999576	0.45184	3
POLB	1027	0.023058	0.057931	0.999576	0.12995	2
TPGS1	1028	0.023109	0.05806	0.999576	0.047678	1
RHD	1029	0.023161	0.058181	0.999576	-0.0054709	1
MDFIC	1030	0.023205	0.058273	0.999576	0.42605	3
URM1	1031	0.023212	0.058289	0.999576	-0.091897	1
ACSM2A	1032	0.023223	0.058313	0.999576	0.5129	3
CLHC1	1033	0.023251	0.058372	0.999576	0.38993	3
APEH	1034	0.023259	0.058387	0.999576	0.27863	2
DNAH5	1035	0.023273	0.05842	0.999576	0.46538	3
SYCN	1036	0.023294	0.058466	0.999576	0.27802	2
IPO4	1037	0.023346	0.058606	0.999576	0.50858	3
VCAN	1038	0.023356	0.058628	0.999576	0.52538	3
C12orf43	1039	0.023366	0.058651	0.999576	0.42257	2
TBC1D3F	1040	0.023366	0.058652	0.999576	0.12534	1
TCEB3CL2	1041	0.023384	0.058691	0.999576	0.19559	2
NDRG2	1042	0.023429	0.058794	0.999576	0.57305	3
PABPC3	1043	0.023438	0.05881	0.999576	0.40364	2
MS4A6E	1044	0.023443	0.058821	0.999576	0.41646	3
KRT15	1045	0.023455	0.058852	0.999576	0.52007	3
HSDL1	1046	0.023498	0.05895	0.999576	0.40573	3
CC2D2B	1047	0.023516	0.058998	0.999576	0.51738	3
TBRG4	1048	0.023543	0.059049	0.999576	0.3155	3
ABCB11	1049	0.023572	0.059119	0.999576	0.30319	2
GCH1	1050	0.023581	0.059138	0.999576	0.29158	2
ANAPC16	1051	0.023608	0.059206	0.999576	0.45991	2
C1orf146	1052	0.023623	0.059236	0.999576	-0.040545	1
ABCB9	1053	0.023675	0.059344	0.999576	0.34958	2
COL8A1	1054	0.023698	0.059403	0.999576	0.54512	2
AJUBA	1055	0.023709	0.059428	0.999576	0.47395	3
CDC20B	1056	0.023716	0.059445	0.999576	0.60443	2
OR1G1	1057	0.023726	0.059472	0.999576	0.27842	2
CT47A4	1058	0.02377	0.059561	0.999576	0.18996	2
MIEF2	1059	0.023777	0.059575	0.999576	-0.070871	1
GJA4	1060	0.023788	0.059607	0.999576	0.10752	2
BCAT2	1061	0.02382	0.059677	0.999576	0.32626	3
ZNF548	1062	0.023829	0.059697	0.999576	0.45003	2
PROSER1	1063	0.023869	0.059803	0.999576	0.33997	2
ERICH3	1064	0.023932	0.059945	0.999576	0.42219	2
DEFB129	1065	0.023983	0.060059	0.999576	0.20227	1
KCNQ2	1066	0.024032	0.060174	0.999576	0.21555	2
RGSL1	1067	0.024034	0.060179	0.999576	0.10416	2
CFI	1068	0.024038	0.060187	0.999576	0.32673	3
RAB41	1069	0.024086	0.060286	0.999576	0.33771	2
SFMBT1	1070	0.024094	0.060306	0.999576	0.43436	3
AMICA1	1071	0.024096	0.06031	0.999576	0.29551	2
RPL14	1072	0.024137	0.060406	0.999576	0.19515	1
AHCY	1073	0.02414	0.060415	0.999576	0.55132	3
ZNF806	1074	0.024159	0.060455	0.999576	0.20045	2
SHC3	1075	0.024173	0.060488	0.999576	0.39901	3
LMNB1	1076	0.024178	0.060497	0.999576	0.51678	3
GAS2	1077	0.024201	0.060547	0.999576	0.36585	3
OR2A1	1078	0.024223	0.060591	0.999576	0.49051	2
SIPA1	1079	0.02425	0.060652	0.999576	0.22295	2
NPY5R	1080	0.024291	0.060758	0.999576	0.13149	1
FAM65C	1081	0.024332	0.060845	0.999576	0.5118	3
PTPRZ1	1082	0.024346	0.060877	0.999576	0.58211	3
RNF44	1083	0.024356	0.060903	0.999576	0.37589	3
C7orf50	1084	0.024394	0.060986	0.999576	-0.018866	1
LUZP1	1085	0.024426	0.061058	0.999576	0.34969	3
CYB5D2	1086	0.024445	0.061106	0.999576	-0.01518	1
NXF5	1087	0.024459	0.061134	0.999576	0.43771	3
RNF103-CHMP3	1088	0.024464	0.061144	0.999576	0.36949	3
CAPN13	1089	0.024497	0.061216	0.999576	0.097974	1
MARS2	1090	0.024599	0.061454	0.999576	-0.33167	1
PRKAR2A	1091	0.024651	0.061566	0.999576	0.47773	2
C4orf51	1092	0.024666	0.061604	0.999576	0.43013	3
MALRD1	1093	0.02469	0.061661	0.999576	0.53685	3
YBEY	1094	0.024702	0.061681	0.999576	-0.22346	1
RPS4X	1095	0.024709	0.061699	0.999576	0.7317	3
RUNDC1	1096	0.024714	0.061708	0.999576	0.50998	3
NRP1	1097	0.024728	0.061741	0.999576	0.42444	3
ATP6V1D	1098	0.024735	0.061757	0.999576	0.42765	2
PGP	1099	0.024742	0.061776	0.999576	0.37237	3
ZNF222	1100	0.024766	0.061834	0.999576	0.36955	3
ERICH4	1101	0.024781	0.061865	0.999576	0.48369	2
BIN3	1102	0.024785	0.061875	0.999576	0.50077	3
PRAC1	1103	0.024799	0.0619	0.999576	0.29188	2
CCNT2	1104	0.024805	0.061914	0.999576	0.072214	1
ACAA1	1105	0.024845	0.062	0.999576	0.68793	2
GBA2	1106	0.024856	0.06203	0.999576	-0.19852	1
SPTBN2	1107	0.024946	0.062243	0.999576	0.4995	2
CASC5	1108	0.024959	0.062271	0.999576	-0.19316	1
LOC401052	1109	0.024989	0.06233	0.999576	0.50861	3
PIK3AP1	1110	0.02501	0.062372	0.999576	-0.11543	1
CLIC4	1111	0.025027	0.062415	0.999576	0.3997	3
GALNT10	1112	0.025061	0.062486	0.999576	0.50212	3
TEX10	1113	0.025062	0.062488	0.999576	-0.13315	1
OR6F1	1114	0.025099	0.062562	0.999576	0.37261	3
MYOZ3	1115	0.025112	0.062596	0.999576	0.55185	2
ABCA9	1116	0.025113	0.062597	0.999576	0.41431	2
CT45A9	1117	0.025131	0.06263	0.999576	0.3587	2
NWD2	1118	0.025216	0.062825	0.999576	0.014931	1
JMJD1C	1119	0.025267	0.062935	0.999576	0.23713	2
ERGIC3	1120	0.025307	0.063032	0.999576	0.15015	2
SOWAHA	1121	0.025353	0.063154	0.999576	0.44585	3
CSPG4	1122	0.025362	0.063178	0.999576	0.49935	2
FBXO32	1123	0.025387	0.063226	0.999576	0.46198	3
AKAP14	1124	0.025396	0.063247	0.999576	0.39379	3
SNX13	1125	0.02543	0.063323	0.999576	0.48769	3
PRIMPOL	1126	0.025498	0.063481	0.999576	0.67294	3
PTTG1	1127	0.025626	0.063774	0.999576	0.31006	2
PPP1R12A	1128	0.025643	0.063822	0.999576	0.43437	3
HSF2	1129	0.025647	0.063834	0.999576	0.50219	3
RNF225	1130	0.025667	0.063875	0.999576	0.5888	3
ALDH1B1	1131	0.025677	0.063899	0.999576	0.43321	2
C19orf81	1132	0.025716	0.063982	0.999576	0.17965	2
CD93	1133	0.025729	0.064005	0.999576	0.15101	1
SEMA3A	1134	0.02578	0.064115	0.999576	-0.21652	1
GATA4	1135	0.025791	0.064142	0.999576	0.2067	2
ITGB3BP	1136	0.025812	0.064186	0.999576	0.71265	3
OR9G4	1137	0.025819	0.064208	0.999576	-0.015893	2
PVRL2	1138	0.025831	0.064238	0.999576	-0.14577	1
XAGE2	1139	0.025885	0.064364	0.999576	0.44713	2
SLC25A31	1140	0.025903	0.064407	0.999576	0.60562	3
POLR3A	1141	0.025913	0.064433	0.999576	0.06221	2
DUSP1	1142	0.025934	0.064475	0.999576	-0.25033	1
PIK3C2A	1143	0.026007	0.064634	0.999576	0.55583	2
ZNF254	1144	0.026025	0.064671	0.999576	0.27323	2
CCDC70	1145	0.026035	0.064694	0.999576	0.37229	2
LOC650293	1146	0.026072	0.064788	0.999576	0.056953	2
PCGF3	1147	0.026088	0.064825	0.999576	0.14898	1
TEX43	1148	0.02614	0.06494	0.999576	0.56847	3
ELOVL5	1149	0.026154	0.064974	0.999576	0.38752	3
SLC4A11	1150	0.026159	0.064984	0.999576	0.34778	3
METTL25	1151	0.026195	0.065066	0.999576	0.32839	2
SCNN1A	1152	0.026242	0.065179	0.999576	-0.40184	1
KIAA0907	1153	0.026251	0.065201	0.999576	0.094659	2
RPS27	1154	0.026272	0.065247	0.999576	0.55218	3
TMEM147	1155	0.026293	0.06529	0.999576	-0.23124	1
PRR20C	1156	0.026311	0.06534	0.999576	0.53034	3
STAT3	1157	0.026316	0.065353	0.999576	0.5571	3
TMEM194A	1158	0.026344	0.065421	0.999576	0.22524	2
OR4C13	1159	0.026393	0.065521	0.999576	0.43781	2
ZSCAN5B	1160	0.026396	0.065532	0.999576	-0.38196	1
RNF40	1161	0.026402	0.065544	0.999576	0.40157	2
SLC12A9	1162	0.026425	0.065594	0.999576	0.40638	3
C10orf25	1163	0.026431	0.065606	0.999576	0.44372	2
RORC	1164	0.026447	0.065641	0.999576	0.13249	2
IGF2BP3	1165	0.026498	0.06576	0.999576	-0.08769	2
DNAH11	1166	0.026504	0.065766	0.999576	0.46912	3
PANK4	1167	0.02655	0.065875	0.999576	0.045874	1
SLC25A20	1168	0.026554	0.065883	0.999576	0.61231	3
TMEM72	1169	0.026563	0.065906	0.999576	0.18848	2
IQCA1L	1170	0.026592	0.065967	0.999576	0.26383	2
CTSF	1171	0.026601	0.06599	0.999576	0.10732	1
MAP2	1172	0.026638	0.066069	0.999576	0.40952	3
TRIM59	1173	0.026703	0.066219	0.999576	0.33139	2
KRTAP5-10	1174	0.026725	0.066271	0.999576	0.1836	2
HLA-DRB5	1175	0.026734	0.066293	0.999576	0.16026	2
PLCL1	1176	0.026755	0.066325	0.999576	0.31877	1
PLVAP	1177	0.026767	0.066354	0.999576	0.48131	3
DPP10	1178	0.026777	0.066376	0.999576	0.35957	3
RPL26L1	1179	0.026782	0.066386	0.999576	0.56366	3
TMEM182	1180	0.026787	0.066392	0.999576	0.50374	3
MLXIP	1181	0.026806	0.066439	0.999576	0.35861	1
NDNL2	1182	0.026861	0.066559	0.999576	0.46373	3
IL1R1	1183	0.026877	0.066604	0.999576	0.12	2
CDKAL1	1184	0.026886	0.066621	0.999576	0.39731	3
ENOX1	1185	0.026908	0.066669	0.999576	0.5898	3
TRIM49D2	1186	0.026921	0.066692	0.999576	0.37673	3
TSTD2	1187	0.026972	0.066824	0.999576	0.39194	2
SLMO1	1188	0.027106	0.067139	0.999576	0.43524	2
ZFP28	1189	0.027114	0.067155	0.999576	-0.65974	1
DNMT1	1190	0.027116	0.06716	0.999576	0.58011	3
CSNK2A2	1191	0.027135	0.0672	0.999576	0.41168	2
BBX	1192	0.027156	0.067252	0.999576	0.43153	3
MYL6B	1193	0.027165	0.067271	0.999576	0.079087	2
ZNF33A	1194	0.027176	0.0673	0.999576	0.49218	3
ZC3H3	1195	0.027192	0.06734	0.999576	0.48827	2
SCN4A	1196	0.027211	0.067384	0.999576	0.39865	2
OSGIN1	1197	0.027217	0.067398	0.999576	0.55078	3
LMO7	1198	0.027227	0.06742	0.999576	0.44202	3
ABHD1	1199	0.02723	0.067427	0.999576	0.027986	2
ZNF7	1200	0.027249	0.067471	0.999576	0.2836	2
C17orf99	1201	0.027267	0.067512	0.999576	0.39528	3
AGPAT9	1202	0.027269	0.067515	0.999576	0.15097	2
PLSCR2	1203	0.027278	0.067535	0.999576	0.548	2
YWHAQ	1204	0.027319	0.067619	0.999576	-0.14902	2
ZSCAN20	1205	0.027363	0.067719	0.999576	0.64947	3
ZC3H8	1206	0.027403	0.067805	0.999576	0.445	2
MYO9A	1207	0.027418	0.067842	0.999576	0.42877	3
SH3RF2	1208	0.027422	0.06785	0.999576	0.24587	2
PCDHA4	1209	0.027432	0.067877	0.999576	0.48426	2
OR11H1	1210	0.027433	0.067878	0.999576	0.67713	3
ANGPTL2	1211	0.027448	0.067911	0.999576	0.45087	3
ERRFI1	1212	0.027494	0.068009	0.999576	0.38234	3
SEMA3E	1213	0.027514	0.068054	0.999576	0.70408	3
MTRNR2L4	1214	0.027524	0.06807	0.999576	-0.71393	1
BACH1	1215	0.027575	0.06819	0.999576	-0.10955	1
OR10C1	1216	0.027596	0.068236	0.999576	0.28102	2
KPNA5	1217	0.027641	0.068342	0.999576	0.38433	3
NET1	1218	0.027673	0.068416	0.999576	0.033863	2
JAKMIP3	1219	0.027677	0.068423	0.999576	0.5065	2
ZNF324B	1220	0.027681	0.068436	0.999576	0.47251	3
TPPP3	1221	0.027697	0.068476	0.999576	0.4406	3
TATDN3	1222	0.027721	0.068524	0.999576	0.2427	2
DSC3	1223	0.027731	0.068546	0.999576	0.28298	2
USP17L28	1224	0.027742	0.06857	0.999576	0.73594	3
P4HA1	1225	0.027769	0.068637	0.999576	0.16675	2
FDCSP	1226	0.02778	0.068661	0.999576	-0.15038	1
SLAIN2	1227	0.027814	0.068712	0.999576	0.47162	3
WDR17	1228	0.027831	0.068748	0.999576	-0.31322	1
VIP	1229	0.027854	0.068801	0.999576	0.52673	3
PRAMEF11	1230	0.027882	0.068861	0.999576	-0.28231	1
OAS3	1231	0.027916	0.068934	0.999576	0.44586	3
SRPK3	1232	0.027934	0.068971	0.999576	0.41495	2
ASPN	1233	0.027956	0.069025	0.999576	0.43875	3
MBD3L5	1234	0.027985	0.069097	0.999576	-0.81635	1
ZBTB37	1235	0.028002	0.069134	0.999576	0.18257	2
TM2D1	1236	0.028036	0.069223	0.999576	0.005136	1
LPIN2	1237	0.02805	0.069252	0.999576	0.31272	2
TRIML2	1238	0.028079	0.069314	0.999576	0.43872	2
ZNF554	1239	0.028087	0.069336	0.999576	-0.098734	2
LYSMD2	1240	0.028128	0.069414	0.999576	0.5927	3
HECW2	1241	0.028138	0.069426	0.999576	-0.18361	1
CCL4	1242	0.02819	0.069533	0.999576	0.12976	2
NUSAP1	1243	0.028223	0.069593	0.999576	0.55395	3
CPEB1	1244	0.028241	0.06963	0.999576	0.14642	1
RPL7	1245	0.028264	0.069683	0.999576	0.19656	2
TSPAN13	1246	0.028269	0.069692	0.999576	0.51102	3
ZNF341	1247	0.028292	0.069735	0.999576	0.13624	1
DNAJB11	1248	0.028343	0.06984	0.999576	-0.5193	1
LSR	1249	0.028411	0.07001	0.999576	0.3129	2
MAGIX	1250	0.028465	0.07012	0.999576	0.3923	3
DES	1251	0.028475	0.070142	0.999576	0.51871	3
HOMER2	1252	0.028481	0.070153	0.999576	0.41013	3
C7orf61	1253	0.028538	0.070287	0.999576	0.46124	2
RELL1	1254	0.028548	0.07031	0.999576	0.45757	2
TP63	1255	0.028548	0.070311	0.999576	0.17401	2
PCGF1	1256	0.028594	0.070418	0.999576	0.45055	3
C11orf58	1257	0.028599	0.07043	0.999576	-0.43019	1
SLC25A28	1258	0.028636	0.070515	0.999576	0.64548	3
BTBD16	1259	0.028651	0.070545	0.999576	0.64044	3
TPK1	1260	0.028688	0.070631	0.999576	0.47284	3
ZNF776	1261	0.028695	0.070641	0.999576	0.496	2
TBC1D32	1262	0.028753	0.070776	0.999576	0.41434	2
SCNN1D	1263	0.028753	0.070776	0.999576	0.3568	2
LAMC2	1264	0.028766	0.070808	0.999576	0.43736	3
FAM25A	1265	0.028804	0.070887	0.999576	0.050235	1
GOLGA8O	1266	0.028812	0.070904	0.999576	0.60763	2
SLC2A10	1267	0.028852	0.070986	0.999576	0.16454	2
EPB42	1268	0.028901	0.071098	0.999576	0.49844	3
RERGL	1269	0.028906	0.071107	0.999576	0.011295	2
UBTD1	1270	0.029009	0.07134	0.999576	-0.21849	1
GAS8	1271	0.029049	0.071437	0.999576	-0.20398	2
HLA-DQA1	1272	0.02906	0.071465	0.999576	0.11321	2
HAGHL	1273	0.029137	0.071642	0.999576	0.51469	2
RPS3	1274	0.029147	0.071664	0.999576	0.54624	2
HLA-DQA2	1275	0.029162	0.071703	0.999576	-0.057623	1
SEC13	1276	0.029178	0.071736	0.999576	0.49503	3
SMOX	1277	0.029184	0.071743	0.999576	0.45398	3
EFCAB7	1278	0.029214	0.071811	0.999576	0.44054	3
KBTBD3	1279	0.029236	0.071866	0.999576	0.45022	2
TRIM62	1280	0.029257	0.071917	0.999576	0.54892	3
DRD2	1281	0.029299	0.072004	0.999576	0.31631	3
TAGAP	1282	0.029306	0.072023	0.999576	0.30735	2
PARN	1283	0.029316	0.07204	0.999576	0.15821	1
PIDD1	1284	0.029331	0.072073	0.999576	0.33792	3
C6orf226	1285	0.029367	0.072151	0.999576	0.32643	2
ARAP3	1286	0.029418	0.072263	0.999576	0.43384	2
CFAP45	1287	0.02942	0.072267	0.999576	0.41371	3
ZNF394	1288	0.029436	0.072293	0.999576	0.39768	3
BMP15	1289	0.029444	0.072311	0.999576	0.37992	2
HACL1	1290	0.029469	0.072366	0.999576	-0.16623	1
OR3A3	1291	0.029484	0.072397	0.999576	0.37086	2
AGGF1	1292	0.029521	0.072464	0.999576	0.29614	2
ADGRA1	1293	0.029547	0.072525	0.999576	0.46421	3
HGD	1294	0.029554	0.072537	0.999576	0.32712	2
TGFB2	1295	0.029563	0.07256	0.999576	0.48197	3
NFS1	1296	0.029572	0.072576	0.999576	-0.19146	1
FAM118A	1297	0.029584	0.072599	0.999576	0.52236	3
ADM5	1298	0.029623	0.072675	0.999576	-0.018476	1
ETF1	1299	0.029623	0.072676	0.999576	0.50302	2
MIER3	1300	0.029637	0.072711	0.999576	0.43431	3
PMEL	1301	0.029706	0.072857	0.999576	0.43568	3
GSK3A	1302	0.029725	0.072899	0.999576	0.012608	1
SREK1IP1	1303	0.029743	0.072941	0.999576	0.43292	2
ARHGAP8	1304	0.029764	0.072985	0.999576	0.55783	3
USP9X	1305	0.029776	0.073015	0.999576	0.41831	2
VCX3B	1306	0.029803	0.073084	0.999576	0.36548	2
LGALS2	1307	0.029818	0.073116	0.999576	0.41424	3
GBP5	1308	0.029822	0.073125	0.999576	0.30441	2
IKBKG	1309	0.029828	0.07313	0.999576	0.49918	2
SOX4	1310	0.029842	0.073164	0.999576	0.45759	2
TNNI2	1311	0.029862	0.073214	0.999576	0.57096	2
C14orf28	1312	0.029919	0.073331	0.999576	0.47519	3
ALDH3A2	1313	0.02993	0.073357	0.999576	0.13017	2
DLG2	1314	0.029951	0.073407	0.999576	0.35017	3
FOXP2	1315	0.029972	0.07346	0.999576	0.011592	2
SMCHD1	1316	0.029983	0.073479	0.999576	0.39941	3
MPC2	1317	0.029993	0.073501	0.999576	0.48921	3
PRDM1	1318	0.030032	0.073591	0.999576	0.089399	1
HRH4	1319	0.030036	0.073599	0.999576	0.64683	3
NSMF	1320	0.030063	0.073664	0.999576	0.48974	3
MCOLN2	1321	0.030073	0.073692	0.999576	0.50671	3
ABCA1	1322	0.030083	0.073715	0.999576	0.48196	3
C18orf32	1323	0.030089	0.073727	0.999576	0.48501	3
PSMG1	1324	0.030127	0.073813	0.999576	0.63312	3
PABPC1L2B	1325	0.030133	0.073832	0.999576	0.50281	2
CERS3	1326	0.030134	0.073834	0.999576	0.069495	1
CD109	1327	0.030148	0.073868	0.999576	0.48314	3
COLCA1	1328	0.030186	0.07395	0.999576	-0.8941	1
FOXE3	1329	0.030186	0.073951	0.999576	0.34466	3
PPIAL4C	1330	0.030207	0.074002	0.999576	0.5705	3
FBN3	1331	0.030229	0.074052	0.999576	0.48855	3
CCDC91	1332	0.030237	0.074067	0.999576	0.36622	2
MAP3K10	1333	0.030263	0.074125	0.999576	0.26399	2
CEP152	1334	0.030273	0.074147	0.999576	0.31414	2
SMARCB1	1335	0.030384	0.074409	0.999576	0.47846	3
GTSCR1	1336	0.03039	0.074428	0.999576	0.24135	1
GLOD4	1337	0.030433	0.074514	0.999576	0.46351	3
LRWD1	1338	0.030441	0.074527	0.999576	-0.023983	1
SEL1L2	1339	0.030449	0.074544	0.999576	0.40655	3
SPANXN4	1340	0.030474	0.074605	0.999576	0.40784	2
RPS27A	1341	0.030492	0.074643	0.999576	0.65181	3
CT83	1342	0.030508	0.074694	0.999576	0.50267	3
PNN	1343	0.030519	0.074717	0.999576	0.4106	3
PNRC2	1344	0.030535	0.07475	0.999576	0.59346	3
LCE6A	1345	0.030579	0.074848	0.999576	0.32841	3
OSBPL5	1346	0.030595	0.074893	0.999576	0.21861	2
NUP37	1347	0.030595	0.074894	0.999576	0.64692	2
RAB17	1348	0.030615	0.074938	0.999576	0.28615	2
BLVRA	1349	0.030625	0.074955	0.999576	0.44832	2
TMEM199	1350	0.030646	0.075009	0.999576	-0.61345	1
DIO1	1351	0.030696	0.075127	0.999576	0.30605	2
SLFN5	1352	0.030748	0.075245	0.999576	-0.35226	1
ELK4	1353	0.030752	0.075252	0.999576	0.4494	3
NFE2L3	1354	0.030799	0.075359	0.999576	-0.39652	1
CPS1	1355	0.030806	0.075371	0.999576	0.47702	3
TTC27	1356	0.030888	0.07556	0.999576	0.58143	2
PRR14L	1357	0.030901	0.075589	0.999576	0.24136	1
C12orf77	1358	0.030909	0.075608	0.999576	0.14815	2
TFAP2D	1359	0.030952	0.075699	0.999576	0.32149	2
BANF1	1360	0.03097	0.075731	0.999576	0.17517	2
RNASET2	1361	0.031029	0.075873	0.999576	0.50245	3
TIMM17B	1362	0.031034	0.075891	0.999576	0.51597	3
SULT6B1	1363	0.031056	0.075938	0.999576	0.49974	3
N6AMT1	1364	0.031106	0.076047	0.999576	0.096403	1
MORF4L2	1365	0.031208	0.076275	0.999576	0.09345	2
RNF114	1366	0.031214	0.076292	0.999576	0.39939	3
TNFRSF13C	1367	0.031224	0.076308	0.999576	0.30527	2
GLOD5	1368	0.031242	0.076346	0.999576	0.36347	3
MSS51	1369	0.031244	0.07635	0.999576	0.065247	2
EML2	1370	0.03131	0.07648	0.999576	-0.074789	1
CREBRF	1371	0.031315	0.076494	0.999576	0.47854	2
IFIT5	1372	0.031362	0.076592	0.999576	0.5168	3
HBP1	1373	0.031377	0.076623	0.999576	0.2213	2
CYCS	1374	0.031412	0.076711	0.999576	-0.34159	1
RASSF6	1375	0.031434	0.076753	0.999576	0.39074	3
URI1	1376	0.031438	0.076763	0.999576	0.44951	2
SMC2	1377	0.031463	0.076807	0.999576	-0.12093	1
FAM195A	1378	0.031472	0.076824	0.999576	0.40306	3
DUSP14	1379	0.031478	0.076834	0.999576	0.43628	3
C4orf48	1380	0.031479	0.076835	0.999576	0.54811	2
MYL2	1381	0.031499	0.076877	0.999576	-0.16742	2
IL17D	1382	0.03152	0.076928	0.999576	0.23446	2
TAP1	1383	0.031538	0.076972	0.999576	0.32545	3
MYL9	1384	0.031566	0.077035	0.999576	0.33408	1
CCDC169	1385	0.031581	0.077066	0.999576	0.39025	2
C1orf100	1386	0.031591	0.077082	0.999576	0.53306	2
CIAPIN1	1387	0.031622	0.07715	0.999576	0.23015	2
DNAAF5	1388	0.031668	0.077252	0.999576	0.14222	1
CSNK2A3	1389	0.031719	0.077364	0.999576	-0.12937	1
DGKZ	1390	0.031731	0.077389	0.999576	0.37907	3
CCDC160	1391	0.031748	0.077419	0.999576	0.42273	3
WDFY4	1392	0.03177	0.077462	0.999576	0.23184	2
BFAR	1393	0.031775	0.07747	0.999576	0.45753	3
DUSP23	1394	0.031821	0.077575	0.999576	0.080299	1
RSPO2	1395	0.031831	0.077597	0.999576	0.43989	3
SZRD1	1396	0.031848	0.07763	0.999576	-0.12632	2
OCA2	1397	0.031858	0.077649	0.999576	0.47357	2
MAST1	1398	0.031872	0.077682	0.999576	-0.36384	1
KRT3	1399	0.031881	0.077701	0.999576	0.42369	3
HIST1H4G	1400	0.031897	0.077732	0.999576	0.37292	3
TBC1D30	1401	0.031908	0.077756	0.999576	0.50949	3
TGM3	1402	0.031923	0.077794	0.999576	0.18826	2
ZNF532	1403	0.031961	0.077869	0.999576	0.30896	2
INTS7	1404	0.031974	0.077898	0.999576	-0.37011	1
CT47B1	1405	0.031981	0.077913	0.999576	0.43235	2
MMP3	1406	0.032025	0.07801	0.999576	0.26166	2
XRRA1	1407	0.032076	0.078121	0.999576	-0.33369	1
HAND2	1408	0.032103	0.078175	0.999576	0.43626	3
XRN1	1409	0.032126	0.078222	0.999576	0.54021	3
SNX6	1410	0.032127	0.078226	0.999576	-0.44429	1
HEATR5A	1411	0.032178	0.078334	0.999576	-0.10292	1
KLRC4	1412	0.032198	0.078371	0.999576	0.38457	2
IMMT	1413	0.032229	0.078446	0.999576	-0.7542	1
SPAST	1414	0.032231	0.078449	0.999576	0.326	3
NUP93	1415	0.032249	0.078489	0.999576	0.61811	2
MESDC1	1416	0.032281	0.078555	0.999576	-0.076619	2
BTC	1417	0.032332	0.078663	0.999576	-0.16428	1
CR2	1418	0.032353	0.078709	0.999576	0.44162	2
HACD4	1419	0.032383	0.07877	0.999576	0.2095	2
CCT8	1420	0.032434	0.07887	0.999576	0.33065	2
GALE	1421	0.032438	0.078877	0.999576	0.35213	3
CYP3A43	1422	0.03246	0.078934	0.999576	0.52224	3
TCEANC2	1423	0.032477	0.078974	0.999576	0.10693	2
PRORY	1424	0.032488	0.078996	0.999576	0.48296	3
PROCA1	1425	0.032516	0.079044	0.999576	0.51203	3
RNF149	1426	0.032533	0.079079	0.999576	0.66312	3
NHEJ1	1427	0.032536	0.079091	0.999576	0.033606	1
CMIP	1428	0.032584	0.079199	0.999576	0.47819	3
DYX1C1	1429	0.032587	0.079207	0.999576	0.062907	1
SFXN3	1430	0.032589	0.079211	0.999576	0.58812	3
OSBP2	1431	0.032638	0.079321	0.999576	-0.13475	1
SAMD9L	1432	0.032685	0.07942	0.999576	0.5632	3
GRB14	1433	0.03269	0.079437	0.999576	0.55609	3
DYRK1A	1434	0.032702	0.079459	0.999576	0.44446	3
STAT1	1435	0.032707	0.079472	0.999576	0.43199	3
AGFG1	1436	0.03274	0.079548	0.999576	-0.54031	1
HK1	1437	0.032741	0.079552	0.999576	0.35547	3
ZBTB7A	1438	0.032752	0.079583	0.999576	0.37606	3
CCNH	1439	0.032764	0.079606	0.999576	0.46041	3
TP53INP1	1440	0.032768	0.07962	0.999576	0.37914	2
B3GNT6	1441	0.032842	0.079797	0.999576	-0.15014	1
CHPT1	1442	0.032854	0.07982	0.999576	0.36827	3
PAK4	1443	0.032872	0.079859	0.999576	0.49929	2
PHF6	1444	0.032882	0.079881	0.999576	0.34328	2
DHX58	1445	0.032893	0.079909	0.999576	-0.26955	1
EPHA5	1446	0.03291	0.079942	0.999576	0.39938	3
C1QB	1447	0.032934	0.079999	0.999576	0.30722	2
RHOT2	1448	0.032945	0.080022	0.999576	0.51244	2
HNRNPK	1449	0.032976	0.080089	0.999576	0.44015	2
SMIM10L1	1450	0.033035	0.08021	0.999576	0.57016	3
TBCK	1451	0.033046	0.080237	0.999576	0.1242	1
ARID3C	1452	0.03307	0.080287	0.999576	0.43406	2
FBXL19	1453	0.033074	0.080294	0.999576	0.41854	3
SLC9A9	1454	0.033091	0.080331	0.999576	0.42851	3
ZNF396	1455	0.033097	0.080343	0.999576	0.16009	1
LRRC71	1456	0.033108	0.080374	0.999576	0.56408	3
AOAH	1457	0.033148	0.080453	0.999576	0.042355	1
GBF1	1458	0.033154	0.080468	0.999576	0.34619	2
DOHH	1459	0.033154	0.080468	0.999576	0.31193	3
PRIM2	1460	0.033164	0.080495	0.999576	0.50452	2
SPDYE1	1461	0.033199	0.080573	0.999576	0.31729	2
HNF1A	1462	0.033233	0.080644	0.999576	0.28356	3
TMEM176A	1463	0.033248	0.080673	0.999576	0.10702	2
MPDU1	1464	0.033279	0.080744	0.999576	0.49811	2
PIGT	1465	0.033341	0.080885	0.999576	0.39938	3
RPS26	1466	0.033352	0.080913	0.999576	0.55269	2
RPP30	1467	0.033403	0.081027	0.999576	0.22217	2
GEMIN6	1468	0.033447	0.081133	0.999576	-0.28404	2
ANKRD16	1469	0.033454	0.081149	0.999576	-0.33151	1
OTUD1	1470	0.033467	0.081168	0.999576	0.36235	3
FOLR3	1471	0.033547	0.081339	0.999576	0.35269	3
COLEC11	1472	0.033552	0.081348	0.999576	0.39468	2
GMIP	1473	0.033556	0.081356	0.999576	0.30876	2
C4orf33	1474	0.033581	0.081414	0.999576	0.49734	3
ANP32E	1475	0.033593	0.081435	0.999576	0.42328	3
CD177	1476	0.033604	0.081455	0.999576	0.38064	3
RPS9	1477	0.033607	0.08146	0.999576	0.24081	2
ELMOD3	1478	0.033616	0.081484	0.999576	0.44199	3
TAS2R13	1479	0.033658	0.081564	0.999576	-0.83766	1
CLEC3A	1480	0.033713	0.08167	0.999576	0.3827	3
ZNF580	1481	0.03372	0.081685	0.999576	0.5718	2
BRD4	1482	0.03373	0.081705	0.999576	0.5087	3
CERK	1483	0.03376	0.081773	0.999576	-0.1311	2
WASH1	1484	0.033811	0.081902	0.999576	0.03157	1
KDELC2	1485	0.033862	0.082016	0.999576	-0.78718	1
ADAM33	1486	0.033885	0.082057	0.999576	0.46392	3
GOLM1	1487	0.033913	0.082125	0.999576	-0.17625	1
UBR3	1488	0.033964	0.082255	0.999576	0.13637	1
STRC	1489	0.033989	0.082312	0.999576	0.49219	3
CDC42BPA	1490	0.033995	0.082325	0.999576	0.37507	2
VCY	1491	0.033995	0.082326	0.999576	0.29049	3
CD1C	1492	0.0341	0.082555	0.999576	0.38346	2
UBR2	1493	0.034111	0.082576	0.999576	0.24934	2
TCF24	1494	0.034117	0.082586	0.999576	0.19098	1
COPS4	1495	0.034162	0.082683	0.999576	0.4493	3
ICAM1	1496	0.034168	0.082692	0.999576	0.23998	1
ARHGEF35	1497	0.034179	0.082718	0.999576	0.38696	3
MTMR2	1498	0.034196	0.082751	0.999576	0.45094	2
FAM19A1	1499	0.034219	0.082806	0.999576	0.082352	2
DIP2A	1500	0.03427	0.082919	0.999576	0.093899	1
LRRC20	1501	0.034284	0.082952	0.999576	0.37193	3
TBR1	1502	0.034321	0.083031	0.999576	0.010166	1
LCE1D	1503	0.034323	0.083034	0.999576	0.31503	2
TLCD2	1504	0.034365	0.083125	0.999576	0.28317	2
FAM210B	1505	0.034372	0.083138	0.999576	0.061274	1
MRAS	1506	0.034376	0.083144	0.999576	0.29779	2
TNFRSF1A	1507	0.034387	0.083165	0.999576	0.15464	2
NCKIPSD	1508	0.034482	0.083388	0.999576	0.65071	3
C1QTNF1	1509	0.034522	0.083473	0.999576	0.65657	3
RC3H1	1510	0.034525	0.083479	0.999576	0.52351	2
OR14A16	1511	0.034525	0.083479	0.999576	0.1877	1
FTO	1512	0.034576	0.083573	0.999576	-0.38724	1
C18orf63	1513	0.03458	0.083578	0.999576	0.46087	3
EDNRA	1514	0.034638	0.083705	0.999576	0.40633	3
SEZ6L	1515	0.034678	0.083798	0.999576	-0.35582	1
SLC30A5	1516	0.034732	0.083903	0.999576	0.50331	3
SPAG1	1517	0.034749	0.083943	0.999576	0.57401	3
NUCB1	1518	0.03478	0.083999	0.999576	0.26564	2
NIPSNAP3A	1519	0.034802	0.084052	0.999576	0.44306	2
RGAG1	1520	0.034824	0.084106	0.999576	0.37315	2
EIF4EBP1	1521	0.034877	0.084228	0.999576	0.56744	2
OTOG	1522	0.034882	0.084241	0.999576	-0.34738	1
AZIN1	1523	0.03492	0.08432	0.999576	0.51648	2
SPATA31D3	1524	0.034933	0.084348	0.999576	-0.69652	1
CD3D	1525	0.034942	0.084365	0.999576	0.44956	3
TRAPPC1	1526	0.034984	0.084471	0.999576	-0.057645	1
NIPSNAP1	1527	0.035005	0.084511	0.999576	0.39937	2
RRP8	1528	0.035086	0.084687	0.999576	-0.44586	1
USP8	1529	0.035095	0.084707	0.999576	0.43722	3
GDE1	1530	0.035118	0.084756	0.999576	0.37524	3
ANXA2R	1531	0.035148	0.084821	0.999576	0.48513	3
RTN2	1532	0.035207	0.084952	0.999576	0.40892	3
CSPP1	1533	0.035209	0.084958	0.999576	0.21293	2
TMEM35	1534	0.035236	0.085019	0.999576	0.25217	3
NUDT6	1535	0.035241	0.085031	0.999576	0.037637	2
SIDT1	1536	0.035313	0.085182	0.999576	0.53508	3
ITPRIP	1537	0.035327	0.085209	0.999576	0.19514	2
DYRK3	1538	0.03534	0.085239	0.999576	0.25941	1
TAS2R20	1539	0.035402	0.085391	0.999576	0.44065	3
OSBPL2	1540	0.035419	0.085426	0.999576	0.39258	3
FGF1	1541	0.035493	0.085592	0.999576	0.42124	2
HTR4	1542	0.035508	0.085624	0.999576	0.4644	3
CRYBA4	1543	0.035521	0.085653	0.999576	0.48424	2
SNTN	1544	0.035544	0.085694	0.999576	0.4851	2
HIST1H2AE	1545	0.035553	0.085712	0.999576	0.25173	2
RAB43	1546	0.035595	0.085793	0.999576	0.020253	1
RPL29	1547	0.035646	0.085913	0.999576	0.064799	2
NRBP1	1548	0.035694	0.08601	0.999576	0.43796	2
ANKRD10	1549	0.035697	0.086013	0.999576	-0.046475	1
COX7B	1550	0.035748	0.086121	0.999576	0.28839	2
GSTK1	1551	0.035799	0.086226	0.999576	0.084606	2
OR52R1	1552	0.035799	0.086227	0.999576	0.27055	3
CDHR3	1553	0.035849	0.086334	0.999576	0.14431	1
SEC14L2	1554	0.035858	0.086356	0.999576	0.39702	3
UACA	1555	0.035864	0.086372	0.999576	0.37009	3
METTL21B	1556	0.0359	0.086451	0.999576	0.12911	2
PPARA	1557	0.035906	0.086464	0.999576	0.43756	3
KAZALD1	1558	0.03591	0.086473	0.999576	0.55357	3
CCR10	1559	0.035924	0.086505	0.999576	0.33864	3
CD99L2	1560	0.035951	0.086554	0.999576	-0.19905	1
MED17	1561	0.03596	0.086568	0.999576	0.51953	3
LMO2	1562	0.035978	0.086599	0.999576	0.39161	3
PMS2	1563	0.036002	0.086647	0.999576	0.096792	1
CT47A8	1564	0.036007	0.086659	0.999576	0.59095	3
TUBA4A	1565	0.036029	0.086706	0.999576	0.056954	2
S100A5	1566	0.036051	0.086752	0.999576	0.052107	2
RNF41	1567	0.036053	0.086756	0.999576	0.26662	1
ZNF653	1568	0.036083	0.086813	0.999576	0.41881	2
PCDHB8	1569	0.036097	0.086842	0.999576	0.33431	3
C7orf33	1570	0.036121	0.08691	0.999576	0.33769	3
CIZ1	1571	0.036127	0.086921	0.999576	0.3914	2
SRSF7	1572	0.036137	0.086939	0.999576	0.64496	2
POU4F3	1573	0.036155	0.086986	0.999576	-0.68299	1
SIRT5	1574	0.036163	0.087001	0.999576	0.39724	3
LRRIQ1	1575	0.036206	0.087096	0.999576	0.23468	1
SLC44A1	1576	0.036257	0.08719	0.999576	0.18735	2
ICOS	1577	0.036277	0.087229	0.999576	0.67074	3
KRTAP11-1	1578	0.036359	0.087427	0.999576	0.44763	2
KIF13A	1579	0.036366	0.087442	0.999576	0.23722	2
SIX3	1580	0.036391	0.08749	0.999576	0.39685	3
DEFB124	1581	0.036397	0.087503	0.999576	0.26394	3
NARR	1582	0.036409	0.087536	0.999576	-0.11203	1
PCYT2	1583	0.036464	0.087656	0.999576	0.42918	2
CEBPD	1584	0.036486	0.0877	0.999576	0.2693	2
LIPA	1585	0.036493	0.087715	0.999576	0.4387	3
ANKRD30A	1586	0.036505	0.087739	0.999576	0.47145	3
PML	1587	0.036511	0.087757	0.999576	0.25586	2
C3orf84	1588	0.036517	0.087771	0.999576	0.45551	3
ZNF474	1589	0.03654	0.087818	0.999576	0.032458	2
FGF7	1590	0.036562	0.087858	0.999576	0.56193	2
CYP4F22	1591	0.036596	0.087935	0.999576	0.38533	3
EXT2	1592	0.03662	0.087986	0.999576	0.39386	3
PSMC3	1593	0.036632	0.088008	0.999576	0.45596	3
TCF12	1594	0.03665	0.088045	0.999576	0.33778	3
ISOC1	1595	0.036664	0.088068	0.999576	0.30467	2
DUOX1	1596	0.036715	0.08816	0.999576	0.090344	1
COL3A1	1597	0.036715	0.08816	0.999576	0.26017	2
ZNF230	1598	0.036722	0.08817	0.999576	0.47066	3
MTRNR2L1	1599	0.036723	0.088171	0.999576	0.42737	2
BCAS2	1600	0.036766	0.088272	0.999576	-0.060494	1
ACTA2	1601	0.036816	0.088378	0.999576	0.22248	2
IL15	1602	0.036835	0.088423	0.999576	0.14293	2
NRXN1	1603	0.036857	0.088469	0.999576	0.45502	2
TREML2	1604	0.036867	0.08849	0.999576	-0.4165	1
OR2A5	1605	0.036868	0.08849	0.999576	0.31666	2
MAFF	1606	0.036916	0.08859	0.999576	0.55044	3
CYP26C1	1607	0.036918	0.088596	0.999576	-0.058646	1
OR2M4	1608	0.036934	0.088634	0.999576	0.34569	3
OR5AR1	1609	0.036969	0.088715	0.999576	0.19391	1
PSMB6	1610	0.03702	0.088824	0.999576	0.19905	1
MYOM3	1611	0.037131	0.089065	0.999576	0.31005	2
VWA5A	1612	0.037197	0.089219	0.999576	0.60893	3
RBP2	1613	0.037226	0.089282	0.999576	0.30196	3
YIPF2	1614	0.03723	0.089289	0.999576	0.51517	3
OR52E2	1615	0.037311	0.08948	0.999576	0.36606	3
OR9Q2	1616	0.037318	0.089494	0.999576	0.38684	3
KLK6	1617	0.037351	0.089565	0.999576	0.35672	2
SPICE1	1618	0.037373	0.089617	0.999576	0.3374	2
TACR1	1619	0.037376	0.089621	0.999576	-0.36633	1
ACTR3C	1620	0.037384	0.089644	0.999576	0.29382	2
OR2L8	1621	0.037395	0.089665	0.999576	0.54055	2
INSM2	1622	0.037427	0.089725	0.999576	-0.24791	1
NAP1L3	1623	0.037428	0.089726	0.999576	0.33216	3
TLR9	1624	0.037458	0.089801	0.999576	0.39333	3
ANKS4B	1625	0.037462	0.08981	0.999576	0.21267	2
ALG9	1626	0.03747	0.089831	0.999576	0.34418	3
ANKRD34A	1627	0.037476	0.08984	0.999576	0.42049	3
EPB41L5	1628	0.037478	0.089844	0.999576	0.42599	3
CPSF1	1629	0.037483	0.089853	0.999576	0.28977	3
HEPACAM2	1630	0.037484	0.089854	0.999576	0.22842	2
ABCD1	1631	0.037529	0.089952	0.999576	-0.062168	1
ZNF783	1632	0.03755	0.089996	0.999576	0.44096	2
BOD1L1	1633	0.03755	0.089996	0.999576	0.37948	3
AMBN	1634	0.037562	0.09003	0.999576	0.36518	3
LSM7	1635	0.037579	0.090067	0.999576	-0.24372	1
OR2B3	1636	0.037593	0.090089	0.999576	0.40126	3
BTNL8	1637	0.03763	0.090169	0.999576	0.183	1
FAM83B	1638	0.037671	0.090257	0.999576	0.33644	2
SLC25A47	1639	0.037682	0.090279	0.999576	0.13778	2
HS3ST3A1	1640	0.037685	0.090281	0.999576	0.48384	3
GRIK1	1641	0.037697	0.09031	0.999576	0.41427	3
PLEKHH3	1642	0.037716	0.090357	0.999576	0.44584	3
FAM134A	1643	0.037716	0.090357	0.999576	0.052741	2
NEFL	1644	0.037732	0.0904	0.999576	0.35391	2
TNS4	1645	0.037734	0.090402	0.999576	0.43155	3
ACBD5	1646	0.037777	0.090493	0.999576	0.32292	3
EPHA1	1647	0.037783	0.090504	0.999576	0.033584	1
LOC100134391	1648	0.037783	0.090504	0.999576	0.27989	3
MATN3	1649	0.037826	0.090584	0.999576	0.10888	2
POU6F2	1650	0.037834	0.090601	0.999576	-0.052601	1
CNOT2	1651	0.037837	0.090611	0.999576	0.37824	2
ZNF418	1652	0.037931	0.090816	0.999576	0.61433	3
C1orf186	1653	0.037935	0.090828	0.999576	0.27251	2
ARSB	1654	0.037962	0.090886	0.999576	0.37011	3
NTSR2	1655	0.037986	0.090942	0.999576	-0.12516	1
ARHGAP22	1656	0.038004	0.090988	0.999576	0.31493	2
ZNF681	1657	0.03803	0.091045	0.999576	0.53983	3
CNTFR	1658	0.038079	0.091153	0.999576	0.31766	3
GPR179	1659	0.038139	0.091293	0.999576	-0.20728	1
PTPMT1	1660	0.03817	0.091359	0.999576	-0.25185	2
SP110	1661	0.038204	0.091425	0.999576	0.59366	2
SMAP1	1662	0.038209	0.091439	0.999576	0.33976	3
PCDHA8	1663	0.038215	0.091448	0.999576	0.46447	2
ZNHIT3	1664	0.038226	0.091465	0.999576	0.60781	2
NAGLU	1665	0.038228	0.091468	0.999576	0.41382	3
NCOA5	1666	0.038237	0.09148	0.999576	0.34576	2
SLC6A9	1667	0.03824	0.091491	0.999576	0.43201	2
FAM98B	1668	0.038246	0.091501	0.999576	0.54032	3
OR2A2	1669	0.03827	0.091553	0.999576	0.5063	2
SCIMP	1670	0.038282	0.091578	0.999576	0.22388	2
LRRC4C	1671	0.038291	0.091602	0.999576	0.20134	2
GNAI1	1672	0.038342	0.091711	0.999576	0.27636	2
CLNK	1673	0.038382	0.091792	0.999576	0.49407	2
RPH3A	1674	0.038414	0.091854	0.999576	0.33896	3
DDX58	1675	0.038443	0.091923	0.999576	-0.13924	1
PHACTR2	1676	0.038494	0.092029	0.999576	0.29602	2
FMN2	1677	0.038516	0.092073	0.999576	0.31784	2
KIR3DL1	1678	0.038545	0.092144	0.999576	-0.0040267	1
PFN3	1679	0.038551	0.092152	0.999576	0.43278	3
C8orf82	1680	0.038644	0.092357	0.999576	0.38412	3
STK25	1681	0.038647	0.092363	0.999576	-0.079734	1
CLEC4A	1682	0.038681	0.092448	0.999576	0.56945	3
OSGIN2	1683	0.038683	0.092452	0.999576	0.40935	2
NOC2L	1684	0.038698	0.09248	0.999576	-0.83716	1
IFNL1	1685	0.038713	0.092511	0.999576	0.42494	3
TRMT2A	1686	0.038728	0.092539	0.999576	-0.0063078	2
TRIP6	1687	0.038748	0.092586	0.999576	-0.24072	2
ISYNA1	1688	0.03885	0.09282	0.999576	-0.13164	1
PGAM2	1689	0.038875	0.092869	0.999576	0.32687	3
COL5A2	1690	0.038901	0.092932	0.999576	-0.45901	1
APC	1691	0.03895	0.093042	0.999576	0.4383	3
FOXB1	1692	0.038952	0.093043	0.999576	0.15553	2
SLC6A11	1693	0.038952	0.093044	0.999576	0.157	2
MAGED4	1694	0.038986	0.09313	0.999576	0.38425	2
CRP	1695	0.039013	0.093197	0.999576	0.34478	3
KRT85	1696	0.039053	0.093276	0.999576	-0.33178	1
HTR5A	1697	0.039104	0.093384	0.999576	0.48555	3
FRAT2	1698	0.039139	0.093454	0.999576	0.49958	3
KIAA1217	1699	0.039155	0.093486	0.999576	0.27951	2
CNTD1	1700	0.039188	0.093554	0.999576	0.27104	2
INAFM1	1701	0.039189	0.093555	0.999576	0.37792	3
WAS	1702	0.039239	0.093648	0.999576	0.30228	3
SHANK2	1703	0.039289	0.093759	0.999576	0.49703	3
HOXD12	1704	0.039307	0.093804	0.999576	-0.10064	1
TBC1D22A	1705	0.039371	0.093948	0.999576	0.37261	3
MROH8	1706	0.03939	0.093995	0.999576	0.5106	3
MTRNR2L2	1707	0.039409	0.094034	0.999576	0.1077	2
PRY	1708	0.039424	0.09407	0.999576	0.3587	2
C7orf66	1709	0.03946	0.094148	0.999576	0.31747	3
DNAJC10	1710	0.039503	0.094233	0.999576	-0.02772	2
OR2V2	1711	0.03951	0.094244	0.999576	-0.10915	1
MOB3C	1712	0.03951	0.094244	0.999576	0.50117	3
PITX3	1713	0.039515	0.094251	0.999576	0.42886	2
GRK5	1714	0.039548	0.094324	0.999576	0.45105	3
TRIM64B	1715	0.03956	0.094343	0.999576	0.36987	2
DLGAP4	1716	0.039561	0.094346	0.999576	-0.30436	1
NEK5	1717	0.039605	0.094432	0.999576	-0.002444	2
OR4X2	1718	0.039612	0.094447	0.999576	0.10765	1
HNRNPH1	1719	0.039637	0.094502	0.999576	0.28971	3
SLC38A7	1720	0.03965	0.094529	0.999576	0.50185	2
PLAG1	1721	0.039662	0.094549	0.999576	0.41104	3
RASSF7	1722	0.039681	0.094589	0.999576	0.33525	3
PSTPIP1	1723	0.039713	0.094662	0.999576	0.36446	3
GCM2	1724	0.039764	0.094766	0.999576	0.0057948	1
TRIM25	1725	0.039815	0.094881	0.999576	0.12967	1
TBC1D15	1726	0.039859	0.094974	0.999576	0.4641	3
PHOX2A	1727	0.039865	0.094986	0.999576	0.11938	2
GRID2	1728	0.039884	0.095031	0.999576	0.26551	3
CAPS2	1729	0.039916	0.0951	0.999576	0.3059	2
HYI	1730	0.039935	0.095136	0.999576	0.28009	3
SSH2	1731	0.039967	0.095201	0.999576	-0.13648	2
ESRRG	1732	0.039986	0.09524	0.999576	0.36911	3
DIAPH2	1733	0.039999	0.095265	0.999576	0.39049	3
RNF123	1734	0.040018	0.095305	0.999576	0.42741	3
FANCM	1735	0.040145	0.095572	0.999576	0.59422	3
RAE1	1736	0.04016	0.09561	0.999576	0.69723	2
XPO5	1737	0.04017	0.095632	0.999576	-0.051515	2
CGB7	1738	0.040221	0.095742	0.999576	0.42726	3
C15orf40	1739	0.040241	0.095775	0.999576	0.43799	3
ASGR1	1740	0.040271	0.095843	0.999576	0.11385	2
CASP7	1741	0.040319	0.095932	0.999576	0.22863	2
MRGPRX4	1742	0.040373	0.096059	0.999576	-0.26844	2
CLECL1	1743	0.04049	0.096304	0.999576	0.3263	2
ELL3	1744	0.040525	0.096384	0.999576	-0.064286	2
KRT1	1745	0.040542	0.096415	0.999576	0.48868	3
CLEC4D	1746	0.040547	0.096427	0.999576	0.22869	2
C17orf70	1747	0.040555	0.096439	0.999576	0.44988	3
NSFL1C	1748	0.04057	0.096465	0.999576	0.22796	2
NPIPA8	1749	0.040576	0.096476	0.999576	0.16982	1
CDK14	1750	0.040607	0.096542	0.999576	0.31422	3
TAOK3	1751	0.040613	0.096558	0.999576	0.42305	3
SNX3	1752	0.040616	0.096565	0.999576	0.10827	2
ATN1	1753	0.040627	0.096588	0.999576	0.33183	2
FCAR	1754	0.04065	0.09664	0.999576	0.39193	2
EXOSC9	1755	0.040664	0.096676	0.999576	0.50552	3
HNRNPCL1	1756	0.040703	0.096772	0.999576	0.55114	3
SLC16A3	1757	0.040779	0.096944	0.999576	-0.24311	1
CASK	1758	0.040829	0.097052	0.999576	0.44086	2
CHIC2	1759	0.040833	0.097063	0.999576	0.4558	2
TMPRSS11F	1760	0.040851	0.097108	0.999576	0.52251	3
WDR45	1761	0.040877	0.097162	0.999576	0.38607	3
WDR20	1762	0.04088	0.097166	0.999576	-0.032062	2
FSTL5	1763	0.04089	0.097184	0.999576	0.32801	2
RMND1	1764	0.040931	0.097276	0.999576	0.34311	2
C3orf17	1765	0.040935	0.097288	0.999576	0.33821	3
CLEC5A	1766	0.040982	0.097395	0.999576	0.30093	1
RIMS4	1767	0.041	0.097438	0.999576	0.45554	3
SMIM8	1768	0.041032	0.097506	0.999576	0.28634	3
RPA1	1769	0.041032	0.097506	0.999576	0.0046439	2
ZNF692	1770	0.041074	0.097598	0.999576	0.41016	2
FOXB2	1771	0.041083	0.097616	0.999576	0.19552	1
NDNF	1772	0.041129	0.097719	0.999576	0.34645	3
HOXA7	1773	0.041162	0.097787	0.999576	0.43255	3
DLL4	1774	0.041184	0.097836	0.999576	0.088494	2
OR56A1	1775	0.041187	0.097842	0.999576	0.35951	3
SLC25A10	1776	0.041189	0.097846	0.999576	0.090934	2
PDE5A	1777	0.041258	0.097996	0.999576	0.49694	2
ADRA1A	1778	0.041286	0.09804	0.999576	0.22829	1
KIAA0040	1779	0.041291	0.098054	0.999576	0.39026	3
DZIP3	1780	0.041304	0.098081	0.999576	0.41901	2
RBL2	1781	0.041337	0.098155	0.999576	0.1783	1
SIRT2	1782	0.041363	0.098218	0.999576	0.46288	3
NINL	1783	0.041373	0.098238	0.999576	0.21847	2
TMEM135	1784	0.041376	0.098248	0.999576	0.51038	3
CCDC112	1785	0.041387	0.098271	0.999576	0.24444	2
SPIN4	1786	0.041396	0.098289	0.999576	0.25665	2
ESRP2	1787	0.041407	0.098318	0.999576	0.20029	2
USP29	1788	0.041408	0.098321	0.999576	0.35787	3
OR7C2	1789	0.041434	0.098375	0.999576	0.32759	3
DNAJC4	1790	0.041438	0.09838	0.999576	0.13635	1
RAB44	1791	0.041442	0.098384	0.999576	0.17457	2
INADL	1792	0.041493	0.098502	0.999576	0.45244	3
ASCC3	1793	0.041499	0.098518	0.999576	0.49513	2
CXCL3	1794	0.041499	0.098518	0.999576	0.41608	3
LSS	1795	0.04159	0.098719	0.999576	0.47302	2
WFDC2	1796	0.041597	0.098736	0.999576	0.52816	3
NGLY1	1797	0.041641	0.098825	0.999576	-0.56593	1
FNIP2	1798	0.041691	0.098948	0.999576	0.10974	1
PF4V1	1799	0.041702	0.098969	0.999576	0.38408	3
ZNF24	1800	0.041707	0.098989	0.999576	0.22115	2
GTF2A1	1801	0.041719	0.099023	0.999576	-0.20252	2
YAE1D1	1802	0.041742	0.099074	0.999576	-0.10685	1
FAM213A	1803	0.041773	0.099141	0.999576	0.29771	3
TBCA	1804	0.041834	0.099277	0.999576	0.36335	2
POLD2	1805	0.041843	0.099297	0.999576	0.55784	2
TCEANC	1806	0.041885	0.099383	0.999576	0.4423	3
TAB3	1807	0.041891	0.099391	0.999576	0.47025	3
PTX4	1808	0.041894	0.099395	0.999576	-0.11204	1
LZTR1	1809	0.041945	0.099502	0.999576	0.19241	2
UBQLNL	1810	0.04195	0.099516	0.999576	0.39999	3
GPR34	1811	0.041983	0.099596	0.999576	0.39791	3
C6orf58	1812	0.041995	0.099629	0.999576	-0.09258	1
KATNAL2	1813	0.042016	0.099666	0.999576	0.44256	3
PPM1B	1814	0.042043	0.099719	0.999576	0.21671	2
SLC37A3	1815	0.042054	0.099744	0.999576	0.52122	2
SEMG1	1816	0.042097	0.099831	0.999576	0.36923	2
PPRC1	1817	0.042124	0.099888	0.999576	0.46417	2
MSI1	1818	0.042141	0.099925	0.999576	0.40155	3
MAPK15	1819	0.042147	0.099941	0.999576	0.0098891	2
ADIRF	1820	0.042147	0.099942	0.999576	0.14531	2
OSM	1821	0.042182	0.10001	0.999576	0.51054	2
PI3	1822	0.042193	0.10003	0.999576	0.34439	3
C2orf44	1823	0.042249	0.10015	0.999576	-0.036609	1
GSTCD	1824	0.042275	0.1002	0.999576	0.36948	2
RGPD8	1825	0.042345	0.10036	0.999576	0.4848	3
UTP14C	1826	0.04235	0.10037	0.999576	0.0023368	2
RBAK	1827	0.042358	0.10039	0.999576	0.39212	3
SCGB2A2	1828	0.042371	0.10041	0.999576	0.5295	3
SIGLEC10	1829	0.042417	0.10051	0.999576	0.30285	3
AVPR2	1830	0.042426	0.10053	0.999576	0.061453	2
NKX3-1	1831	0.042451	0.10057	0.999576	0.095791	2
ARHGAP26	1832	0.04247	0.10062	0.999576	0.41644	3
MBD3L3	1833	0.042483	0.10064	0.999576	0.41645	3
TMEM200A	1834	0.042496	0.10066	0.999576	-0.010637	2
RASA4B	1835	0.042496	0.10067	0.999576	0.41831	3
KRTAP22-1	1836	0.042502	0.10068	0.999576	0.32252	2
LTA	1837	0.042516	0.10072	0.999576	0.36818	3
FUT10	1838	0.042519	0.10072	0.999576	0.42968	2
TCF3	1839	0.042553	0.10079	0.999576	0.31635	2
IL1A	1840	0.042622	0.10093	0.999576	0.4905	3
FAM228A	1841	0.042635	0.10096	0.999576	0.48429	3
KCNK7	1842	0.042654	0.101	0.999576	0.23043	2
RASGRP4	1843	0.042662	0.10101	0.999576	0.33432	3
UPP1	1844	0.042702	0.1011	0.999576	0.34097	3
LAP3	1845	0.042705	0.10111	0.999576	-0.22542	1
MAN2B2	1846	0.042761	0.10124	0.999576	0.32456	3
MMP12	1847	0.042857	0.10145	0.999576	0.065599	1
ATF6	1848	0.042907	0.10156	0.999576	0.27856	1
P4HA3	1849	0.042907	0.10156	0.999576	0.38564	3
CELSR2	1850	0.042934	0.10162	0.999576	0.31672	3
ZNF584	1851	0.042958	0.10166	0.999576	-0.071319	1
ZNF169	1852	0.042974	0.1017	0.999576	0.37577	2
TLR4	1853	0.043007	0.10176	0.999576	0.48565	3
UHRF1BP1	1854	0.043008	0.10177	0.999576	-0.045285	1
BCL2L12	1855	0.043009	0.10177	0.999576	0.41038	2
MKRN1	1856	0.043067	0.10189	0.999576	0.30802	3
CLIP3	1857	0.043087	0.10193	0.999576	0.388	3
CTSD	1858	0.0431	0.10197	0.999576	0.30685	3
SP9	1859	0.04311	0.10199	0.999576	-0.019993	1
OR11A1	1860	0.04316	0.10209	0.999576	0.27623	1
TNFSF10	1861	0.043173	0.10212	0.999576	0.10438	2
SFXN1	1862	0.043209	0.1022	0.999576	0.29599	2
TSKU	1863	0.043267	0.10232	0.999576	0.31614	3
SHMT2	1864	0.043267	0.10232	0.999576	-0.31392	2
SNX4	1865	0.0433	0.10239	0.999576	0.29678	3
MT1H	1866	0.043302	0.10239	0.999576	0.41561	2
AMY1A	1867	0.043312	0.10242	0.999576	-0.48548	1
PCDHB10	1868	0.043338	0.10248	0.999576	0.32548	2
HMGCLL1	1869	0.043354	0.10252	0.999576	0.54945	3
CUEDC2	1870	0.043363	0.10255	0.999576	0.25468	2
PRB3	1871	0.043396	0.10262	0.999576	0.44804	2
AP4S1	1872	0.043413	0.10265	0.999576	0.12831	2
IZUMO1R	1873	0.043448	0.10272	0.999576	0.31929	3
MAL	1874	0.043464	0.10276	0.999576	-0.22966	1
SLC47A1	1875	0.043515	0.10287	0.999576	0.12733	2
GDPD2	1876	0.043526	0.1029	0.999576	0.16572	2
STX1B	1877	0.043538	0.10292	0.999576	0.34381	2
STK36	1878	0.043561	0.10296	0.999576	0.47431	2
C20orf203	1879	0.043562	0.10297	0.999576	0.34121	3
MEF2B	1880	0.043565	0.10297	0.999576	0.027241	1
FOXI1	1881	0.043616	0.10306	0.999576	0.22613	2
TMEM202	1882	0.043666	0.10314	0.999576	-0.62115	1
FOXS1	1883	0.043667	0.10314	0.999576	0.387	2
FHOD1	1884	0.043717	0.10321	0.999576	0.017438	1
TUSC2	1885	0.043738	0.10323	0.999576	0.33092	2
MYO1D	1886	0.043797	0.10332	0.999576	0.47443	2
SSNA1	1887	0.043818	0.10335	0.999576	-0.38014	1
NUDCD2	1888	0.04382	0.10336	0.999576	0.46978	2
MCHR2	1889	0.043844	0.10339	0.999576	0.55757	2
HOXA4	1890	0.043869	0.10342	0.999576	0.36901	2
COA1	1891	0.043915	0.1035	0.999576	0.2828	2
FBXW10	1892	0.043919	0.1035	0.999576	0.23156	2
KRTAP21-2	1893	0.043927	0.10351	0.999576	0.34702	2
C11orf52	1894	0.04397	0.10358	0.999576	-0.16201	1
CNNM2	1895	0.044021	0.10365	0.999576	0.29736	2
SPTSSB	1896	0.044071	0.10372	0.999576	-0.049032	1
RGS22	1897	0.044175	0.10386	0.999576	0.33893	2
H2AFY	1898	0.044199	0.10389	0.999576	0.38684	2
ARHGAP30	1899	0.044274	0.10398	0.999576	-0.24339	1
ASTE1	1900	0.044324	0.10405	0.999576	0.13348	1
EVPL	1901	0.044341	0.10407	0.999576	0.30027	2
AREG	1902	0.044425	0.10419	0.999576	-0.10394	1
FGFR1OP	1903	0.044436	0.10421	0.999576	0.40598	2
CPNE8	1904	0.044448	0.10423	0.999576	0.3448	2
ZNF865	1905	0.04459	0.10444	0.999576	-0.071085	2
CASP1	1906	0.044628	0.10449	0.999576	-0.18995	1
YY1AP1	1907	0.044697	0.10459	0.999576	0.40797	2
C14orf39	1908	0.04478	0.10471	0.999576	0.36848	2
LRRFIP2	1909	0.044804	0.10475	0.999576	0.024368	2
TPTE2	1910	0.04483	0.10478	0.999576	-0.30829	1
MAPK6	1911	0.04484	0.1048	0.999576	0.26343	2
TTLL5	1912	0.04488	0.10485	0.999576	-0.07274	1
RASL10A	1913	0.044931	0.10491	0.999576	0.027557	1
CTAGE4	1914	0.044947	0.10494	0.999576	0.19182	2
DAZAP1	1915	0.044981	0.10498	0.999576	0.16182	1
PCDHB7	1916	0.044983	0.10499	0.999576	0.2448	2
PAPOLB	1917	0.045126	0.10519	0.999576	0.06254	2
MEF2A	1918	0.045133	0.1052	0.999576	-0.25684	1
ITGB2	1919	0.045138	0.1052	0.999576	0.38384	2
NUDT15	1920	0.045174	0.10525	0.999576	0.19918	2
CHDH	1921	0.045184	0.10526	0.999576	0.21797	2
ARHGAP27	1922	0.045186	0.10527	0.999576	0.35814	2
NUMBL	1923	0.045234	0.10533	0.999576	-0.087283	2
ASIC5	1924	0.045258	0.10537	0.999576	0.38181	2
DEFA1B	1925	0.04527	0.10538	0.999576	0.43409	2
RAB40C	1926	0.045285	0.1054	0.999576	-0.11581	1
RAB8B	1927	0.045335	0.10546	0.999576	-0.41157	1
C2orf50	1928	0.045386	0.10552	0.999576	0.038649	1
CYGB	1929	0.045402	0.10554	0.999576	0.56671	2
NPHP3	1930	0.045414	0.10556	0.999576	-0.012044	2
SLC26A3	1931	0.045436	0.10559	0.999576	-0.15766	1
AGTPBP1	1932	0.045509	0.10568	0.999576	0.33619	2
GTF3C5	1933	0.045537	0.10572	0.999576	-0.31341	1
SULF2	1934	0.045581	0.10579	0.999576	0.33722	2
CD276	1935	0.045588	0.1058	0.999576	0.27102	2
PNO1	1936	0.045638	0.10587	0.999576	-0.16775	1
TTYH3	1937	0.045689	0.10593	0.999576	-0.21277	1
MAGEB18	1938	0.04574	0.10602	0.999576	0.026357	1
TGFB1I1	1939	0.045786	0.10607	0.999576	0.45163	2
ARPC4-TTLL3	1940	0.04581	0.1061	0.999576	0.501	2
SHB	1941	0.045882	0.10618	0.999576	0.3248	2
MYBPC2	1942	0.045906	0.10622	0.999576	0.69083	2
EXOC2	1943	0.045918	0.10624	0.999576	0.57575	2
DISC1	1944	0.045942	0.10627	0.999576	0.36972	2
SLC16A1	1945	0.045992	0.10635	0.999576	0.34354	2
TRPC4AP	1946	0.04605	0.10643	0.999576	0.365	2
SETD3	1947	0.046074	0.10646	0.999576	0.41149	2
S100A10	1948	0.046099	0.10649	0.999576	0.51655	2
SPDYE6	1949	0.046245	0.1067	0.999576	0.097326	1
MKX	1950	0.046255	0.10671	0.999576	0.19961	2
FAM3C	1951	0.046295	0.10677	0.999576	-0.27968	1
TRIM16	1952	0.046346	0.10684	0.999576	-0.3028	1
SKOR1	1953	0.046396	0.1069	0.999576	0.27069	2
BZRAP1	1954	0.046437	0.10695	0.999576	0.085256	2
CEP57L1	1955	0.046447	0.10697	0.999576	0.31941	2
WWC3	1956	0.046473	0.10701	0.999576	0.42602	2
XCL1	1957	0.046521	0.10707	0.999576	0.51815	2
BSX	1958	0.046548	0.10711	0.999576	-0.010606	1
KIF19	1959	0.046598	0.10718	0.999576	0.11852	2
NCAN	1960	0.04663	0.10722	0.999576	-0.19309	2
KIF13B	1961	0.046691	0.10729	0.999576	-0.035012	2
MMP27	1962	0.046699	0.1073	0.999576	-0.2695	1
ENTHD2	1963	0.046824	0.10746	0.999576	0.32478	2
MCTS1	1964	0.046851	0.1075	0.999576	-0.20384	1
MSL3	1965	0.046934	0.10762	0.999576	0.2879	2
BTBD2	1966	0.046952	0.10764	0.999576	-0.25347	1
HIST1H2BG	1967	0.046958	0.10765	0.999576	0.21791	2
OAZ3	1968	0.047002	0.1077	0.999576	0.24796	2
IQCF6	1969	0.047052	0.10776	0.999576	-0.78543	1
PROCR	1970	0.04708	0.1078	0.999576	0.3108	2
SPARC	1971	0.047103	0.10783	0.999576	-0.12888	1
TRIM49D1	1972	0.047189	0.10794	0.999576	0.51709	2
SLC8B1	1973	0.047262	0.10803	0.999576	0.29696	2
CCDC177	1974	0.047305	0.10808	0.999576	0.14816	2
DTWD1	1975	0.047396	0.1082	0.999576	0.21733	2
THAP5	1976	0.047406	0.10821	0.999576	-0.12437	1
CD2AP	1977	0.047456	0.10828	0.999576	-0.97712	1
ZNF519	1978	0.047469	0.1083	0.999576	0.29163	2
CCZ1	1979	0.047507	0.10835	0.999576	0.30139	2
ZNF524	1980	0.047557	0.1084	0.999576	0.073435	2
SHH	1981	0.047628	0.10849	0.999576	0.19798	2
LARGE	1982	0.047658	0.10854	0.999576	-0.19716	1
ARL6	1983	0.047702	0.1086	0.999576	0.52723	2
SYT3	1984	0.047708	0.10861	0.999576	0.37479	2
IFI27	1985	0.047714	0.10861	0.999576	0.2852	2
CAPN5	1986	0.047759	0.10868	0.999576	-0.40551	1
AHCYL1	1987	0.047775	0.10871	0.999576	-0.0083779	2
HNRNPL	1988	0.047812	0.10876	0.999576	0.35853	2
ARHGEF11	1989	0.047849	0.1088	0.999576	0.21678	2
LIN7C	1990	0.04786	0.10881	0.999576	-0.31707	1
AK2	1991	0.047961	0.10894	0.999576	-0.34581	1
KMT2B	1992	0.048011	0.10901	0.999576	0.047568	1
AP1G2	1993	0.048061	0.10907	0.999576	0.20896	2
CTH	1994	0.048155	0.10919	0.999576	-0.15426	2
PTPN14	1995	0.048204	0.10926	0.999576	0.40191	2
MANSC1	1996	0.048213	0.10927	0.999576	0.086251	1
RGS2	1997	0.048229	0.10929	0.999576	0.028299	2
GABRD	1998	0.048253	0.10933	0.999576	0.44299	2
[truncated: 17,114 more rows]
