# Supplementary material for: RBM33 directs the nuclear export of transcripts containing GC-rich elements
Source: Genes Dev. 2022 May 1;36(9-10):550–65. doi: 10.1101/gad.349456.122 (PMC9186391; doi:10.1101/gad.349456.122)
Supplement: Supplemental Material [file supp_gad.349456.122_Supplemental_Table_S2.xlsx]

## Sheet: Sheet1
Supplemental Table S2. Mass spectrometry analysis of FH-RBM33 interactors
						Abundance_Empty vector (EV)			Abundance_FH-RBM33
Accession	logFC	P.Value	Description	Gene name	PSMs	Abundance_EV Rep1	Abundance_EV Rep 2	Abundance_EV Rep 3	Abundance_FH-RBM33 Rep 1	Abundance_FH-RBM33 Rep 2	Abundance_FH-RBM33 Rep 3
Q86V81	11.3738	3.00909e-09	THO complex subunit 4 OS=Homo sapiens OX=9606 GN=ALYREF PE=1 SV=3	ALYREF	87	17900	20300	41300	54900000	59900000	85300000
Q96EV2	9.83025	1.5171e-08	RNA-binding protein 33 OS=Homo sapiens OX=9606 GN=RBM33 PE=1 SV=3	RBM33	469	466000	796000	396000	499000000	423000000	525000000
Q13838	10.2112	2.26528e-08	Spliceosome RNA helicase DDX39B OS=Homo sapiens OX=9606 GN=DDX39B PE=1 SV=1	DDX39B	109	43700	62600	169000	109000000	58400000	121000000
Q9H0S4	10.96	2.41181e-08	Probable ATP-dependent RNA helicase DDX47 OS=Homo sapiens OX=9606 GN=DDX47 PE=1 SV=1	DDX47	59	5260	18600	34000	35600000	15200000	48600000
Q86W42	11.3253	3.05915e-08	THO complex subunit 6 homolog OS=Homo sapiens OX=9606 GN=THOC6 PE=1 SV=1	THOC6	36	4770	5250	32700	49100000	10800000	26100000
P06748	10.4505	4.24046e-08	Nucleophosmin OS=Homo sapiens OX=9606 GN=NPM1 PE=1 SV=2	NPM1	316	549000	405000	2130000	1030000000	565000000	2230000000
P11387	9.7053	5.57403e-08	DNA topoisomerase 1 OS=Homo sapiens OX=9606 GN=TOP1 PE=1 SV=2	TOP1	216	179000	206000	835000	232000000	207000000	373000000
A0A499FJY3	8.77827	7.98214e-08	RNA-binding protein 15 OS=Homo sapiens OX=9606 GN=RBM15 PE=4 SV=1	RBM15	35	19200	10400	26900	8130000	5820000	9610000
Q9NQZ2	9.08832	8.88057e-08	Something about silencing protein 10 OS=Homo sapiens OX=9606 GN=UTP3 PE=1 SV=1	UTP3	26	9060	19300	38200	14400000	7960000	9400000
A0A494C108	11.1632	9.45998e-08	Protein KRI1 homolog OS=Homo sapiens OX=9606 GN=KRI1 PE=1 SV=1	KRI1	44	3290	3460	52100	24300000	13700000	21500000
Q9Y5J1	9.59014	1.03726e-07	U3 small nucleolar RNA-associated protein 18 homolog OS=Homo sapiens OX=9606 GN=UTP18 PE=1 SV=3	UTP18	51	27000	14600	94900	37100000	14800000	31200000
Q9Y2X3	9.01967	1.08639e-07	Nucleolar protein 58 OS=Homo sapiens OX=9606 GN=NOP58 PE=1 SV=1	NOP58	130	92400	83700	330000	94500000	51100000	73900000
Q8NI27	9.12907	1.19156e-07	THO complex subunit 2 OS=Homo sapiens OX=9606 GN=THOC2 PE=1 SV=2	THOC2	96	90200	44200	95100	84800000	17100000	45900000
Q9H6W3	8.35798	1.29399e-07	Ribosomal oxygenase 1 OS=Homo sapiens OX=9606 GN=RIOX1 PE=1 SV=2	RIOX1	20	12900	14400	18000	7450000	3020000	5250000
Q9NRW3	9.12017	1.30705e-07	DNA dC->dU-editing enzyme APOBEC-3C OS=Homo sapiens OX=9606 GN=APOBEC3C PE=1 SV=2	APOBEC3C	17	5660	6250	18000	8150000	2190000	6150000
Q9H501	8.73901	1.31266e-07	ESF1 homolog OS=Homo sapiens OX=9606 GN=ESF1 PE=1 SV=1	ESF1	40	12800	20600	41500	9760000	5910000	14800000
P46013	8.22989	1.37535e-07	Proliferation marker protein Ki-67 OS=Homo sapiens OX=9606 GN=MKI67 PE=1 SV=2	MKI67	354	428000	407000	696000	166000000	108000000	183000000
P22087	9.88644	1.42829e-07	rRNA 2'-O-methyltransferase fibrillarin OS=Homo sapiens OX=9606 GN=FBL PE=1 SV=2	FBL	109	35600	70200	379000	132000000	57400000	106000000
P35268	9.35817	1.44789e-07	60S ribosomal protein L22 OS=Homo sapiens OX=9606 GN=RPL22 PE=1 SV=2	RPL22	39	75400	51200	288000	55600000	42500000	133000000
Q9H6R0	8.67456	1.46859e-07	ATP-dependent RNA helicase DHX33 OS=Homo sapiens OX=9606 GN=DHX33 PE=1 SV=2	DHX33	22	10900	6520	26000	6100000	3570000	5790000
Q9H6R4	9.40209	1.4784e-07	Nucleolar protein 6 OS=Homo sapiens OX=9606 GN=NOL6 PE=1 SV=2	NOL6	112	59300	92700	331000	119000000	38500000	123000000
Q9BUJ2	9.12284	1.62657e-07	Heterogeneous nuclear ribonucleoprotein U-like protein 1 OS=Homo sapiens OX=9606 GN=HNRNPUL1 PE=1 SV=2	HNRNPUL1	28	12800	6020	26400	5730000	3970000	15500000
Q6DKI1	9.49674	1.63427e-07	60S ribosomal protein L7-like 1 OS=Homo sapiens OX=9606 GN=RPL7L1 PE=1 SV=2	RPL7L1	24	8280	17200	66700	25300000	8850000	16000000
P62841	8.56394	1.71171e-07	40S ribosomal protein S15 OS=Homo sapiens OX=9606 GN=RPS15 PE=1 SV=2	RPS15	19	11400	21400	24900	8160000	3420000	11800000
P61513	9.43825	1.80197e-07	60S ribosomal protein L37a OS=Homo sapiens OX=9606 GN=RPL37A PE=1 SV=2	RPL37A	176	118000	96300	661000	196000000	72700000	176000000
Q86WX3	7.94176	1.93707e-07	Active regulator of SIRT1 OS=Homo sapiens OX=9606 GN=RPS19BP1 PE=1 SV=1	RPS19BP1	3	6430	8320	6900	2490000	1320000	1670000
P38159	9.04973	1.97016e-07	RNA-binding motif protein, X chromosome OS=Homo sapiens OX=9606 GN=RBMX PE=1 SV=3	RBMX	142	201000	205000	1210000	250000000	181000000	164000000
Q9Y3A4	8.60764	2.01083e-07	Ribosomal RNA-processing protein 7 homolog A OS=Homo sapiens OX=9606 GN=RRP7A PE=1 SV=2	RRP7A	39	31200	25000	67400	22900000	6780000	20100000
Q9BQ39	9.89539	2.06584e-07	ATP-dependent RNA helicase DDX50 OS=Homo sapiens OX=9606 GN=DDX50 PE=1 SV=1	DDX50	80	20600	31300	218000	85500000	24700000	57500000
H7C2W9	8.7306	2.08703e-07	60S ribosomal protein L31 (Fragment) OS=Homo sapiens OX=9606 GN=RPL31 PE=1 SV=1	RPL31	81	406000	365000	1690000	331000000	179000000	324000000
Q9Y221	9.00408	2.10795e-07	60S ribosome subunit biogenesis protein NIP7 homolog OS=Homo sapiens OX=9606 GN=NIP7 PE=1 SV=1	NIP7	59	33300	40200	165000	51700000	16200000	35700000
Q99988	8.38325	2.19467e-07	Growth/differentiation factor 15 OS=Homo sapiens OX=9606 GN=GDF15 PE=1 SV=3	GDF15	19	13100	14100	36600	7790000	3590000	9000000
P49207	8.42644	2.25202e-07	60S ribosomal protein L34 OS=Homo sapiens OX=9606 GN=RPL34 PE=1 SV=3	RPL34	58	552000	519000	1950000	371000000	219000000	280000000
P46087	9.13709	2.39453e-07	Probable 28S rRNA (cytosine(4447)-C(5))-methyltransferase OS=Homo sapiens OX=9606 GN=NOP2 PE=1 SV=2	NOP2	270	349000	313000	2190000	532000000	254000000	316000000
P46779	8.52686	2.45143e-07	60S ribosomal protein L28 OS=Homo sapiens OX=9606 GN=RPL28 PE=1 SV=3	RPL28	172	795000	849000	2920000	636000000	264000000	589000000
P62917	8.34595	2.49018e-07	60S ribosomal protein L8 OS=Homo sapiens OX=9606 GN=RPL8 PE=1 SV=2	RPL8	430	2700000	2420000	7880000	1840000000	765000000	1260000000
P18077	8.59495	2.56108e-07	60S ribosomal protein L35a OS=Homo sapiens OX=9606 GN=RPL35A PE=1 SV=2	RPL35A	61	303000	301000	1290000	260000000	120000000	218000000
O15381	8.90534	2.6083e-07	Nuclear valosin-containing protein-like OS=Homo sapiens OX=9606 GN=NVL PE=1 SV=1	NVL	28	12300	5020	31300	11200000	5360000	3550000
Q8IY81	9.65796	2.67814e-07	pre-rRNA 2'-O-ribose RNA methyltransferase FTSJ3 OS=Homo sapiens OX=9606 GN=FTSJ3 PE=1 SV=2	FTSJ3	136	52900	73200	606000	175000000	70700000	100000000
Q9Y3U8	8.46889	2.6984e-07	60S ribosomal protein L36 OS=Homo sapiens OX=9606 GN=RPL36 PE=1 SV=3	RPL36	72	503000	467000	1840000	433000000	185000000	240000000
Q86XZ4	8.16346	2.73285e-07	Spermatogenesis-associated serine-rich protein 2 OS=Homo sapiens OX=9606 GN=SPATS2 PE=1 SV=1	SPATS2	59	29400	109000	85700	21500000	15600000	19300000
O43818	8.0416	2.73302e-07	U3 small nucleolar RNA-interacting protein 2 OS=Homo sapiens OX=9606 GN=RRP9 PE=1 SV=1	RRP9	28	37200	22100	75600	11300000	8750000	11500000
Q02878	8.69621	2.78173e-07	60S ribosomal protein L6 OS=Homo sapiens OX=9606 GN=RPL6 PE=1 SV=3	RPL6	308	2730000	3040000	14800000	2680000000	1380000000	2370000000
D3YTB1	9.13018	2.82458e-07	60S ribosomal protein L32 (Fragment) OS=Homo sapiens OX=9606 GN=RPL32 PE=1 SV=1	RPL32	123	105000	197000	853000	224000000	78300000	177000000
Q8NCA5	9.42662	2.93975e-07	Protein FAM98A OS=Homo sapiens OX=9606 GN=FAM98A PE=1 SV=2	FAM98A	77	29100	39700	292000	72200000	28200000	54000000
P61254	8.34377	2.95841e-07	60S ribosomal protein L26 OS=Homo sapiens OX=9606 GN=RPL26 PE=1 SV=1	RPL26	141	889000	692000	3130000	433000000	299000000	510000000
Q8WV44	7.75683	3.05354e-07	E3 ubiquitin-protein ligase TRIM41 OS=Homo sapiens OX=9606 GN=TRIM41 PE=1 SV=3	TRIM41	15	22700	12800	19900	5710000	3660000	2800000
Q9HAN9	8.90307	3.21384e-07	Nicotinamide/nicotinic acid mononucleotide adenylyltransferase 1 OS=Homo sapiens OX=9606 GN=NMNAT1 PE=1 SV=1	NMNAT1	15	7480	9020	51900	6890000	4850000	11500000
A0A3B3ITT5	8.96918	3.23692e-07	60S ribosomal protein L29 OS=Homo sapiens OX=9606 GN=RPL29 PE=1 SV=1	RPL29	49	128000	155000	939000	212000000	88500000	125000000
Q9Y3I0	8.01507	3.55544e-07	RNA-splicing ligase RtcB homolog OS=Homo sapiens OX=9606 GN=RTCB PE=1 SV=1	RTCB	206	379000	298000	989000	162000000	81200000	147000000
Q9NVP1	9.7912	3.70163e-07	ATP-dependent RNA helicase DDX18 OS=Homo sapiens OX=9606 GN=DDX18 PE=1 SV=2	DDX18	205	86600	73700	997000	254000000	92200000	189000000
Q99848	9.03342	3.76914e-07	Probable rRNA-processing protein EBP2 OS=Homo sapiens OX=9606 GN=EBNA1BP2 PE=1 SV=2	EBNA1BP2	91	90200	87600	722000	137000000	67700000	88500000
Q92522	8.34594	3.78602e-07	Histone H1x OS=Homo sapiens OX=9606 GN=H1FX PE=1 SV=1	H1FX	51	151000	191000	813000	111000000	69300000	105000000
P07305	8.59775	3.81143e-07	Histone H1.0 OS=Homo sapiens OX=9606 GN=H1-0 PE=1 SV=3	H1-0	45	97400	90500	511000	101000000	42100000	61600000
Q9NX58	9.2861	3.86188e-07	Cell growth-regulating nucleolar protein OS=Homo sapiens OX=9606 GN=LYAR PE=1 SV=2	LYAR	94	46600	49700	448000	79100000	36900000	86500000
Q03701	8.72372	4.00612e-07	CCAAT/enhancer-binding protein zeta OS=Homo sapiens OX=9606 GN=CEBPZ PE=1 SV=3	CEBPZ	45	10300	31900	73100	19600000	6300000	14700000
Q9NVU7	10.3512	4.03645e-07	Protein SDA1 homolog OS=Homo sapiens OX=9606 GN=SDAD1 PE=1 SV=3	SDAD1	55	18400	6810	189000	39000000	22600000	59900000
O00567	8.98248	4.04251e-07	Nucleolar protein 56 OS=Homo sapiens OX=9606 GN=NOP56 PE=1 SV=4	NOP56	103	46200	189000	542000	104000000	63600000	92600000
O76021	9.89084	4.14669e-07	Ribosomal L1 domain-containing protein 1 OS=Homo sapiens OX=9606 GN=RSL1D1 PE=1 SV=3	RSL1D1	271	280000	231000	3790000	821000000	365000000	700000000
Q02543	8.36971	4.23704e-07	60S ribosomal protein L18a OS=Homo sapiens OX=9606 GN=RPL18A PE=1 SV=2	RPL18A	272	818000	1090000	4670000	720000000	359000000	583000000
P61353	8.01513	4.24171e-07	60S ribosomal protein L27 OS=Homo sapiens OX=9606 GN=RPL27 PE=1 SV=2	RPL27	165	1000000	1550000	4220000	667000000	343000000	495000000
Q9H9L3	9.93954	2.30236e-07	Interferon-stimulated 20 kDa exonuclease-like 2 OS=Homo sapiens OX=9606 GN=ISG20L2 PE=1 SV=1	ISG20L2	10		3450	4860	5600000	2120000	5480000
Q8WTT2	9.70695	4.30645e-07	Nucleolar complex protein 3 homolog OS=Homo sapiens OX=9606 GN=NOC3L PE=1 SV=1	NOC3L	34	16700	4990	91200	29200000	9440000	16100000
E9PLL6	8.41667	4.35517e-07	60S ribosomal protein L27a OS=Homo sapiens OX=9606 GN=RPL27A PE=1 SV=1	RPL27A	100	711000	893000	3660000	735000000	258000000	489000000
Q13283	9.98768	4.43829e-07	Ras GTPase-activating protein-binding protein 1 OS=Homo sapiens OX=9606 GN=G3BP1 PE=1 SV=1	G3BP1	81	23900	18600	194000	17200000	36700000	143000000
P46778	8.26234	4.50593e-07	60S ribosomal protein L21 OS=Homo sapiens OX=9606 GN=RPL21 PE=1 SV=2	RPL21	125	527000	291000	1650000	280000000	127000000	206000000
J3KQN4	8.87011	4.58531e-07	60S ribosomal protein L36a OS=Homo sapiens OX=9606 GN=RPL36A PE=1 SV=1	RPL36A	26	92400	133000	671000	200000000	53200000	79400000
P56537	8.13311	4.61133e-07	Eukaryotic translation initiation factor 6 OS=Homo sapiens OX=9606 GN=EIF6 PE=1 SV=1	EIF6	86	241000	128000	694000	71300000	60400000	110000000
Q5SXH7	8.18691	4.64503e-07	Pleckstrin homology domain-containing family S member 1 OS=Homo sapiens OX=9606 GN=PLEKHS1 PE=1 SV=3	PLEKHS1	3	20300	19600	98700	9180000	8750000	12100000
Q7Z2W4	7.8623	4.68174e-07	Zinc finger CCCH-type antiviral protein 1 OS=Homo sapiens OX=9606 GN=ZC3HAV1 PE=1 SV=3	ZC3HAV1	38	20100	31200	77400	9230000	5970000	11100000
X6R700	8.6132	4.77036e-07	Chromatin target of PRMT1 protein OS=Homo sapiens OX=9606 GN=CHTOP PE=1 SV=1	CHTOP	65	16500	58900	122000	32800000	20100000	10800000
Q9BZE4	8.37825	4.86984e-07	Nucleolar GTP-binding protein 1 OS=Homo sapiens OX=9606 GN=GTPBP4 PE=1 SV=3	GTPBP4	96	203000	105000	755000	108000000	58900000	93200000
P62888	8.09925	4.92192e-07	60S ribosomal protein L30 OS=Homo sapiens OX=9606 GN=RPL30 PE=1 SV=2	RPL30	157	657000	553000	2310000	441000000	176000000	223000000
P62424	8.23729	4.95449e-07	60S ribosomal protein L7a OS=Homo sapiens OX=9606 GN=RPL7A PE=1 SV=2	RPL7A	393	2940000	2770000	12900000	2300000000	903000000	1390000000
P26373	7.94001	4.97776e-07	60S ribosomal protein L13 OS=Homo sapiens OX=9606 GN=RPL13 PE=1 SV=4	RPL13	235	3040000	3590000	11700000	1830000000	847000000	1220000000
Q9GZR7	9.72422	5.09506e-07	ATP-dependent RNA helicase DDX24 OS=Homo sapiens OX=9606 GN=DDX24 PE=1 SV=1	DDX24	183	41900	79000	806000	173000000	70700000	132000000
Q9NW13	8.58754	5.25983e-07	RNA-binding protein 28 OS=Homo sapiens OX=9606 GN=RBM28 PE=1 SV=3	RBM28	158	337000	98300	855000	188000000	75900000	113000000
P50914	8.18909	5.28628e-07	60S ribosomal protein L14 OS=Homo sapiens OX=9606 GN=RPL14 PE=1 SV=4	RPL14	268	2240000	2010000	9510000	1630000000	634000000	1030000000
P83731	7.89981	5.35252e-07	60S ribosomal protein L24 OS=Homo sapiens OX=9606 GN=RPL24 PE=1 SV=1	RPL24	216	1240000	1240000	4120000	608000000	259000000	548000000
P18124	7.9231	5.40868e-07	60S ribosomal protein L7 OS=Homo sapiens OX=9606 GN=RPL7 PE=1 SV=1	RPL7	383	4930000	4580000	16700000	2600000000	1080000000	1920000000
P40429	8.23326	5.50389e-07	60S ribosomal protein L13a OS=Homo sapiens OX=9606 GN=RPL13A PE=1 SV=2	RPL13A	213	1600000	1440000	7180000	1310000000	498000000	691000000
Q52LJ0	9.01658	5.51782e-07	Protein FAM98B OS=Homo sapiens OX=9606 GN=FAM98B PE=1 SV=2	FAM98B	62	11100	40600	161000	27100000	15000000	24800000
Q96RR1	8.35347	5.53139e-07	Twinkle protein, mitochondrial OS=Homo sapiens OX=9606 GN=TWNK PE=1 SV=1	TWNK	33	12500	24000	87700	15100000	6260000	9740000
Q8WWM7	8.57683	5.55611e-07	Ataxin-2-like protein OS=Homo sapiens OX=9606 GN=ATXN2L PE=1 SV=2	ATXN2L	64	55900	18300	122000	10900000	15000000	42500000
Q69YN4	8.24444	5.60679e-07	Protein virilizer homolog OS=Homo sapiens OX=9606 GN=VIRMA PE=1 SV=2	VIRMA	26	29600	26000	6390	6620000	2620000	7910000
A0A2R8Y811	7.44999	5.65566e-07	40S ribosomal protein S14 (Fragment) OS=Homo sapiens OX=9606 GN=RPS14 PE=1 SV=1	RPS14	76	445000	443000	795000	107000000	58000000	135000000
Q13868	7.94229	5.69763e-07	Exosome complex component RRP4 OS=Homo sapiens OX=9606 GN=EXOSC2 PE=1 SV=2	EXOSC2	24	21200	25800	85300	9850000	5340000	13200000
Q8WXX5	8.30625	5.76725e-07	DnaJ homolog subfamily C member 9 OS=Homo sapiens OX=9606 GN=DNAJC9 PE=1 SV=1	DNAJC9	17	13100	13500	75900	7590000	5100000	11000000
P36578	8.40898	5.83278e-07	60S ribosomal protein L4 OS=Homo sapiens OX=9606 GN=RPL4 PE=1 SV=5	RPL4	792	3410000	3910000	19800000	3630000000	1190000000	2400000000
P42696	7.24236	5.95315e-07	RNA-binding protein 34 OS=Homo sapiens OX=9606 GN=RBM34 PE=1 SV=2	RBM34	85	422000	487000	583000	82300000	51100000	98900000
P48634	7.90336	6.10994e-07	Protein PRRC2A OS=Homo sapiens OX=9606 GN=PRRC2A PE=1 SV=3	PRRC2A	83	126000	23900	80900	14500000	12200000	18900000
O75683	8.62041	6.16772e-07	Surfeit locus protein 6 OS=Homo sapiens OX=9606 GN=SURF6 PE=1 SV=3	SURF6	22	17600	18300	134000	22000000	9060000	13200000
O60287	7.33855	6.25304e-07	Nucleolar pre-ribosomal-associated protein 1 OS=Homo sapiens OX=9606 GN=URB1 PE=1 SV=4	URB1	107	220000	242000	240000	61900000	22500000	38900000
Q9NV31	7.38624	6.33051e-07	U3 small nucleolar ribonucleoprotein protein IMP3 OS=Homo sapiens OX=9606 GN=IMP3 PE=1 SV=1	IMP3	11	34500	44400	74800	10800000	5180000	9590000
Q8N8A6	7.53432	6.42375e-07	ATP-dependent RNA helicase DDX51 OS=Homo sapiens OX=9606 GN=DDX51 PE=1 SV=3	DDX51	62	78500	91000	205000	30800000	13000000	23300000
Q9NUL7	8.72908	6.52047e-07	Probable ATP-dependent RNA helicase DDX28 OS=Homo sapiens OX=9606 GN=DDX28 PE=1 SV=2	DDX28	27	40600	6920	71400	15600000	6640000	14800000
P27635	8.03608	6.58119e-07	60S ribosomal protein L10 OS=Homo sapiens OX=9606 GN=RPL10 PE=1 SV=4	RPL10	482	774000	1050000	3780000	594000000	216000000	433000000
Q9NY93	8.78234	6.88191e-07	Probable ATP-dependent RNA helicase DDX56 OS=Homo sapiens OX=9606 GN=DDX56 PE=1 SV=1	DDX56	15	8350	4470	53700	7580000	3630000	6220000
P61313	8.14927	6.98055e-07	60S ribosomal protein L15 OS=Homo sapiens OX=9606 GN=RPL15 PE=1 SV=2	RPL15	156	1700000	1880000	9600000	1440000000	611000000	798000000
P62750	7.90085	7.34409e-07	60S ribosomal protein L23a OS=Homo sapiens OX=9606 GN=RPL23A PE=1 SV=1	RPL23A	146	835000	617000	3340000	377000000	201000000	310000000
Q9NR30	8.59873	7.67515e-07	Nucleolar RNA helicase 2 OS=Homo sapiens OX=9606 GN=DDX21 PE=1 SV=5	DDX21	454	1400000	1340000	11100000	1850000000	916000000	716000000
Q5T280	8.19523	7.85303e-07	Putative methyltransferase C9orf114 OS=Homo sapiens OX=9606 GN=SPOUT1 PE=1 SV=3	SPOUT1	40	80300	61200	419000	53800000	23000000	41900000
O75083	7.17167	7.87965e-07	WD repeat-containing protein 1 OS=Homo sapiens OX=9606 GN=WDR1 PE=1 SV=4	WDR1	10	7490	7410	16500	1410000	1180000	1650000
P62280	7.82148	8.06591e-07	40S ribosomal protein S11 OS=Homo sapiens OX=9606 GN=RPS11 PE=1 SV=3	RPS11	112	1250000	949000	4640000	518000000	245000000	502000000
A0A2R8Y849	8.92896	8.13705e-07	40S ribosomal protein S24 OS=Homo sapiens OX=9606 GN=RPS24 PE=1 SV=1	RPS24	86	233000	221000	1920000	351000000	91100000	358000000
P05386	8.88185	8.17538e-07	60S acidic ribosomal protein P1 OS=Homo sapiens OX=9606 GN=RPLP1 PE=1 SV=1	RPLP1	76	574000	600000	5430000	605000000	295000000	1100000000
Q5SSJ5	7.82419	8.25499e-07	Heterochromatin protein 1-binding protein 3 OS=Homo sapiens OX=9606 GN=HP1BP3 PE=1 SV=1	HP1BP3	101	666000	538000	2560000	283000000	131000000	288000000
Q13823	10.8704	5.01387e-07	Nucleolar GTP-binding protein 2 OS=Homo sapiens OX=9606 GN=GNL2 PE=1 SV=1	GNL2	55	4090		45300	31200000	15200000	34900000
Q76FK4	7.62591	8.4704e-07	Nucleolar protein 8 OS=Homo sapiens OX=9606 GN=NOL8 PE=1 SV=1	NOL8	23	10100	38100	37000	6380000	3050000	5640000
Q14684	8.99814	8.5157e-07	Ribosomal RNA processing protein 1 homolog B OS=Homo sapiens OX=9606 GN=RRP1B PE=1 SV=3	RRP1B	121	34300	114000	601000	87400000	40900000	87900000
P39019	7.72643	8.52515e-07	40S ribosomal protein S19 OS=Homo sapiens OX=9606 GN=RPS19 PE=1 SV=2	RPS19	89	353000	369000	879000	47500000	106000000	216000000
P17980	7.74512	8.59328e-07	26S proteasome regulatory subunit 6A OS=Homo sapiens OX=9606 GN=PSMC3 PE=1 SV=3	PSMC3	3	167000	146000	594000	78100000	29300000	62500000
P56182	9.00862	5.17767e-07	Ribosomal RNA processing protein 1 homolog A OS=Homo sapiens OX=9606 GN=RRP1 PE=1 SV=1	RRP1	30	16500		31500	10500000	9950000	15500000
P84103	7.93249	8.6754e-07	Serine/arginine-rich splicing factor 3 OS=Homo sapiens OX=9606 GN=SRSF3 PE=1 SV=1	SRSF3	37	83500	120000	547000	58100000	34300000	40100000
O94973	10.3234	5.25748e-07	AP-2 complex subunit alpha-2 OS=Homo sapiens OX=9606 GN=AP2A2 PE=1 SV=2	AP2A2	77	5240		17100	6450000	7840000	35300000
O00411	8.11803	8.83193e-07	DNA-directed RNA polymerase, mitochondrial OS=Homo sapiens OX=9606 GN=POLRMT PE=1 SV=2	POLRMT	42	10000	18200	78000	9690000	4340000	7240000
H3BQM0	7.4083	8.85572e-07	Terminal nucleotidyltransferase 4B OS=Homo sapiens OX=9606 GN=TENT4B PE=1 SV=1	TENT4B	21	32800	81600	29200	10800000	4300000	8250000
Q9Y2R4	8.22735	8.90145e-07	Probable ATP-dependent RNA helicase DDX52 OS=Homo sapiens OX=9606 GN=DDX52 PE=1 SV=3	DDX52	56	30700	103000	167000	40500000	9590000	36600000
P52272	7.2435	9.18095e-07	Heterogeneous nuclear ribonucleoprotein M OS=Homo sapiens OX=9606 GN=HNRNPM PE=1 SV=3	HNRNPM	616	1980000	2410000	5450000	444000000	323000000	631000000
P62753	7.57734	9.2131e-07	40S ribosomal protein S6 OS=Homo sapiens OX=9606 GN=RPS6 PE=1 SV=1	RPS6	238	1520000	1440000	4960000	672000000	249000000	452000000
Q14690	8.43199	9.31375e-07	Protein RRP5 homolog OS=Homo sapiens OX=9606 GN=PDCD11 PE=1 SV=3	PDCD11	190	162000	218000	1160000	262000000	107000000	60200000
Q6PJT7	8.32092	9.31479e-07	Zinc finger CCCH domain-containing protein 14 OS=Homo sapiens OX=9606 GN=ZC3H14 PE=1 SV=1	ZC3H14	95	103000	39500	420000	54900000	38700000	26300000
Q96GQ7	8.41728	9.3719e-07	Probable ATP-dependent RNA helicase DDX27 OS=Homo sapiens OX=9606 GN=DDX27 PE=1 SV=2	DDX27	30	14200	23300	150000	18700000	10100000	10500000
O95782	8.53511	9.60115e-07	AP-2 complex subunit alpha-1 OS=Homo sapiens OX=9606 GN=AP2A1 PE=1 SV=3	AP2A1	168	108000	121000	924000	57100000	63500000	170000000
Q13206	7.05938	9.6768e-07	Probable ATP-dependent RNA helicase DDX10 OS=Homo sapiens OX=9606 GN=DDX10 PE=1 SV=2	DDX10	91	281000	253000	555000	57800000	34100000	47500000
Q7L2E3	7.83055	9.68054e-07	ATP-dependent RNA helicase DHX30 OS=Homo sapiens OX=9606 GN=DHX30 PE=1 SV=1	DHX30	319	526000	1390000	3430000	385000000	195000000	394000000
Q9NZM1	7.85391	9.68746e-07	Myoferlin OS=Homo sapiens OX=9606 GN=MYOF PE=1 SV=1	MYOF	7	40100	47200	211000	24800000	9970000	20000000
O75607	7.99609	9.7198e-07	Nucleoplasmin-3 OS=Homo sapiens OX=9606 GN=NPM3 PE=1 SV=3	NPM3	35	39500	57400	181000	21300000	8350000	38400000
Q9UKD2	7.48469	9.83059e-07	mRNA turnover protein 4 homolog OS=Homo sapiens OX=9606 GN=MRTO4 PE=1 SV=2	MRTO4	79	120000	161000	440000	48100000	21200000	47900000
Q13247	7.46318	9.99382e-07	Serine/arginine-rich splicing factor 6 OS=Homo sapiens OX=9606 GN=SRSF6 PE=1 SV=2	SRSF6	35	97600	138000	453000	36500000	34400000	26700000
P46781	7.74698	1.01231e-06	40S ribosomal protein S9 OS=Homo sapiens OX=9606 GN=RPS9 PE=1 SV=3	RPS9	157	1230000	1340000	6080000	561000000	287000000	617000000
P78362	7.23026	1.01472e-06	SRSF protein kinase 2 OS=Homo sapiens OX=9606 GN=SRPK2 PE=1 SV=3	SRPK2	13	7990	10900	24000	2630000	1300000	2070000
P62277	7.88563	1.04697e-06	40S ribosomal protein S13 OS=Homo sapiens OX=9606 GN=RPS13 PE=1 SV=2	RPS13	126	1190000	1180000	5830000	688000000	251000000	627000000
Q96ME7	8.34412	1.05694e-06	Zinc finger protein 512 OS=Homo sapiens OX=9606 GN=ZNF512 PE=1 SV=2	ZNF512	37	11400	23800	108000	20100000	6680000	7490000
P21127	6.97091	1.06881e-06	Cyclin-dependent kinase 11B OS=Homo sapiens OX=9606 GN=CDK11B PE=1 SV=4	CDK11B	19	54000	36800	67000	5530000	4890000	9720000
P42766	7.5826	1.08445e-06	60S ribosomal protein L35 OS=Homo sapiens OX=9606 GN=RPL35 PE=1 SV=2	RPL35	38	208000	285000	864000	82800000	38900000	112000000
Q7Z417	7.5482	1.09429e-06	Nuclear fragile X mental retardation-interacting protein 2 OS=Homo sapiens OX=9606 GN=NUFIP2 PE=1 SV=1	NUFIP2	60	192000	54300	83500	11800000	12900000	37500000
Q9BXS6	7.19335	1.10363e-06	Nucleolar and spindle-associated protein 1 OS=Homo sapiens OX=9606 GN=NUSAP1 PE=1 SV=1	NUSAP1	5	3690	7110	13100	1250000	770000	1120000
P16403	8.71386	1.10639e-06	Histone H1.2 OS=Homo sapiens OX=9606 GN=H1-2 PE=1 SV=2	H1-2	101	332000	413000	4250000	481000000	222000000	404000000
Q8TDD1	8.4099	1.14062e-06	ATP-dependent RNA helicase DDX54 OS=Homo sapiens OX=9606 GN=DDX54 PE=1 SV=2	DDX54	110	94000	124000	837000	145000000	64100000	41300000
Q9Y3B9	8.08772	1.14337e-06	RRP15-like protein OS=Homo sapiens OX=9606 GN=RRP15 PE=1 SV=2	RRP15	24	35700	17700	155000	18800000	7440000	14100000
O95232	6.93805	1.15318e-06	Luc7-like protein 3 OS=Homo sapiens OX=9606 GN=LUC7L3 PE=1 SV=2	LUC7L3	10	7650	10900	19500	1340000	1340000	1670000
Q96FV9	7.7268	1.15703e-06	THO complex subunit 1 OS=Homo sapiens OX=9606 GN=THOC1 PE=1 SV=1	THOC1	51	95800	242000	54000	49600000	12900000	18600000
Q13232	9.00883	7.21042e-07	Nucleoside diphosphate kinase 3 OS=Homo sapiens OX=9606 GN=NME3 PE=1 SV=2	NME3	11		3290	8030	4210000	1910000	2310000
Q13601	9.53593	1.1709e-06	KRR1 small subunit processome component homolog OS=Homo sapiens OX=9606 GN=KRR1 PE=1 SV=4	KRR1	62	80800	17800	598000	87300000	44000000	91600000
M0R0F0	8.22676	1.17482e-06	40S ribosomal protein S5 (Fragment) OS=Homo sapiens OX=9606 GN=RPS5 PE=1 SV=1	RPS5	81	840000	653000	2760000	163000000	227000000	1100000000
O75165	7.65862	1.18808e-06	DnaJ homolog subfamily C member 13 OS=Homo sapiens OX=9606 GN=DNAJC13 PE=1 SV=5	DNAJC13	134	108000	178000	532000	65100000	22500000	57600000
P62854	7.85815	1.21689e-06	40S ribosomal protein S26 OS=Homo sapiens OX=9606 GN=RPS26 PE=1 SV=3	RPS26	40	471000	644000	2840000	298000000	115000000	314000000
Q92499	7.83725	1.24508e-06	ATP-dependent RNA helicase DDX1 OS=Homo sapiens OX=9606 GN=DDX1 PE=1 SV=2	DDX1	226	527000	527000	3100000	269000000	132000000	290000000
Q8IUX4	8.87539	1.2625e-06	DNA dC->dU-editing enzyme APOBEC-3F OS=Homo sapiens OX=9606 GN=APOBEC3F PE=1 SV=3	APOBEC3F	21	3720	9930	70700	11100000	4240000	5750000
Q9BVP2	8.0712	1.27779e-06	Guanine nucleotide-binding protein-like 3 OS=Homo sapiens OX=9606 GN=GNL3 PE=1 SV=2	GNL3	76	107000	73800	586000	66200000	23900000	56900000
O15213	7.22023	1.32836e-06	WD repeat-containing protein 46 OS=Homo sapiens OX=9606 GN=WDR46 PE=1 SV=3	WDR46	15	22600	10300	38800	4990000	2480000	2420000
Q9NUQ6	10.8566	1.34489e-06	SPATS2-like protein OS=Homo sapiens OX=9606 GN=SPATS2L PE=1 SV=2	SPATS2L	96	4570	20700	414000	77800000	41800000	76800000
P62701	7.6857	1.35968e-06	40S ribosomal protein S4, X isoform OS=Homo sapiens OX=9606 GN=RPS4X PE=1 SV=2	RPS4X	409	2040000	1850000	9050000	852000000	343000000	1020000000
Q9NZB2	8.13668	1.36549e-06	Constitutive coactivator of PPAR-gamma-like protein 1 OS=Homo sapiens OX=9606 GN=FAM120A PE=1 SV=2	FAM120A	43	545000	374000	1700000	98900000	123000000	635000000
Q9BRU9	9.76888	8.8054e-07	rRNA-processing protein UTP23 homolog OS=Homo sapiens OX=9606 GN=UTP23 PE=1 SV=2	UTP23	27	26400	3920		13800000	5290000	9580000
Q14146	9.96065	8.84832e-07	Unhealthy ribosome biogenesis protein 2 homolog OS=Homo sapiens OX=9606 GN=URB2 PE=1 SV=2	URB2	43		8290	33100	45900000	12500000	7840000
P61247	7.89322	1.40509e-06	40S ribosomal protein S3a OS=Homo sapiens OX=9606 GN=RPS3A PE=1 SV=2	RPS3A	275	1350000	978000	7250000	651000000	288000000	686000000
P62241	7.50154	1.40982e-06	40S ribosomal protein S8 OS=Homo sapiens OX=9606 GN=RPS8 PE=1 SV=2	RPS8	314	1590000	1760000	7530000	767000000	315000000	519000000
B5MCF9	7.55639	1.41462e-06	Pescadillo homolog OS=Homo sapiens OX=9606 GN=PES1 PE=1 SV=1	S1	36	56600	49600	271000	21400000	11400000	20800000
O95478	9.41031	9.8322e-07	Ribosome biogenesis protein NSA2 homolog OS=Homo sapiens OX=9606 GN=NSA2 PE=1 SV=1	NSA2	19		12400	47100	36200000	10500000	11700000
Q9H6Y2	7.11052	1.52156e-06	WD repeat-containing protein 55 OS=Homo sapiens OX=9606 GN=WDR55 PE=1 SV=2	WDR55	34	26600	27100	85800	7100000	3570000	6440000
Q8N0Z8	7.06049	1.55429e-06	tRNA pseudouridine synthase-like 1 OS=Homo sapiens OX=9606 GN=PUSL1 PE=1 SV=1	PUSL1	10	3810	5940	11900	1470000	608000	717000
Q9NQT4	7.99049	1.55525e-06	Exosome complex component RRP46 OS=Homo sapiens OX=9606 GN=EXOSC5 PE=1 SV=1	EXOSC5	25	17900	11700	97300	11500000	3690000	7900000
O96028	7.54702	1.56002e-06	Histone-lysine N-methyltransferase NSD2 OS=Homo sapiens OX=9606 GN=NSD2 PE=1 SV=1	NSD2	22	24700	9320	36200	8600000	3390000	1870000
P49761	6.64015	1.64746e-06	Dual specificity protein kinase CLK3 OS=Homo sapiens OX=9606 GN=CLK3 PE=1 SV=3	CLK3	14	29000	31400	58000	3860000	4090000	3320000
J3KRX5	7.50081	1.66705e-06	60S ribosomal protein L17 (Fragment) OS=Homo sapiens OX=9606 GN=RPL17 PE=1 SV=1	RPL17	322	1480000	1580000	6780000	724000000	237000000	549000000
Q01780	8.92835	1.68272e-06	Exosome component 10 OS=Homo sapiens OX=9606 GN=EXOSC10 PE=1 SV=2	EXOSC10	81	16800	28000	370000	30000000	18900000	35500000
P10619	6.55671	1.7217e-06	Lysosomal protective protein OS=Homo sapiens OX=9606 GN=CTSA PE=1 SV=2	CTSA	8	15000	9770	8510	911000	1120000	1020000
P63010	7.89141	1.73307e-06	AP-2 complex subunit beta OS=Homo sapiens OX=9606 GN=AP2B1 PE=1 SV=1	AP2B1	129	127000	353000	845000	43200000	58400000	201000000
P32969	8.00573	1.76377e-06	60S ribosomal protein L9 OS=Homo sapiens OX=9606 GN=RPL9 PE=1 SV=1	RPL9	182	615000	489000	4070000	385000000	137000000	394000000
P62244	7.21025	1.79087e-06	40S ribosomal protein S15a OS=Homo sapiens OX=9606 GN=RPS15A PE=1 SV=2	RPS15A	99	695000	651000	2030000	153000000	74400000	262000000
Q9NQT5	7.33889	1.80809e-06	Exosome complex component RRP40 OS=Homo sapiens OX=9606 GN=EXOSC3 PE=1 SV=3	EXOSC3	19	24400	15300	79000	7280000	2870000	5990000
P62913	7.39315	1.83158e-06	60S ribosomal protein L11 OS=Homo sapiens OX=9606 GN=RPL11 PE=1 SV=2	RPL11	259	2960000	2500000	14500000	934000000	569000000	959000000
P62266	7.58814	1.8679e-06	40S ribosomal protein S23 OS=Homo sapiens OX=9606 GN=RPS23 PE=1 SV=3	RPS23	61	551000	1030000	2900000	464000000	104000000	243000000
Q9UNQ2	8.89774	1.89981e-06	Probable dimethyladenosine transferase OS=Homo sapiens OX=9606 GN=DIMT1 PE=1 SV=1	DIMT1	28	13500	3840	94800	8910000	4370000	13700000
P42285	8.14288	1.91448e-06	Exosome RNA helicase MTR4 OS=Homo sapiens OX=9606 GN=MTREX PE=1 SV=3	MTREX	70	46200	76300	569000	50800000	21800000	40900000
Q9HC36	6.82364	1.94115e-06	rRNA methyltransferase 3, mitochondrial OS=Homo sapiens OX=9606 GN=MRM3 PE=1 SV=2	MRM3	50	410000	434000	546000	95700000	26300000	56100000
Q9Y2P8	7.39141	1.96081e-06	RNA 3'-terminal phosphate cyclase-like protein OS=Homo sapiens OX=9606 GN=RCL1 PE=1 SV=3	RCL1	35	80200	29900	219000	15100000	9740000	16900000
P62906	7.05571	2.00599e-06	60S ribosomal protein L10a OS=Homo sapiens OX=9606 GN=RPL10A PE=1 SV=2	RPL10A	145	1260000	1080000	3980000	303000000	138000000	305000000
Q9Y4P3	7.72757	2.00886e-06	Transducin beta-like protein 2 OS=Homo sapiens OX=9606 GN=TBL2 PE=1 SV=1	TBL2	34	21600	41800	219000	10600000	10700000	16600000
P30050	7.02612	2.02928e-06	60S ribosomal protein L12 OS=Homo sapiens OX=9606 GN=RPL12 PE=1 SV=1	RPL12	238	4120000	4760000	17500000	978000000	700000000	1110000000
P62829	6.87164	2.0412e-06	60S ribosomal protein L23 OS=Homo sapiens OX=9606 GN=RPL23 PE=1 SV=1	RPL23	145	1230000	816000	2540000	189000000	96700000	224000000
K7EMM8	6.87475	2.04874e-06	Putative oxidoreductase GLYR1 (Fragment) OS=Homo sapiens OX=9606 GN=GLYR1 PE=1 SV=2	GLYR1	25	22000	45300	49200	7530000	2360000	4460000
Q86U42	7.01189	2.07651e-06	Polyadenylate-binding protein 2 OS=Homo sapiens OX=9606 GN=PABPN1 PE=1 SV=3	PABPN1	28	33200	33700	131000	8520000	5080000	7280000
Q9Y3T9	6.69852	2.1309e-06	Nucleolar complex protein 2 homolog OS=Homo sapiens OX=9606 GN=NOC2L PE=1 SV=4	NOC2L	15	28100	33300	36400	6010000	1830000	3470000
P55265	7.06244	2.15597e-06	Double-stranded RNA-specific adenosine deaminase OS=Homo sapiens OX=9606 GN=ADAR PE=1 SV=4	ADAR	22	36000	15100	63100	4170000	2680000	7330000
P35052	8.48454	2.1819e-06	Glypican-1 OS=Homo sapiens OX=9606 GN=GPC1 PE=1 SV=2	GPC1	35	6560	19200	97500	3810000	7520000	19700000
Q9GZL7	7.41351	2.18328e-06	Ribosome biogenesis protein WDR12 OS=Homo sapiens OX=9606 GN=WDR12 PE=1 SV=2	WDR12	30	97900	15900	91600	12600000	6280000	8930000
Q68D10	8.77561	1.47942e-06	Protein SPT2 homolog OS=Homo sapiens OX=9606 GN=SPTY2D1 PE=1 SV=3	SPTY2D1	30	23000		96900	27200000	13400000	24300000
P31431	6.95051	2.21125e-06	Syndecan-4 OS=Homo sapiens OX=9606 GN=SDC4 PE=1 SV=2	SDC4	9	11100	21800	47700	3420000	3490000	1830000
Q06265	7.16598	2.25494e-06	Exosome complex component RRP45 OS=Homo sapiens OX=9606 GN=EXOSC9 PE=1 SV=3	EXOSC9	22	39000	19000	119000	7690000	4750000	7150000
J3QQ67	6.65208	2.26228e-06	60S ribosomal protein L18 (Fragment) OS=Homo sapiens OX=9606 GN=RPL18 PE=1 SV=1	RPL18	210	15500000	8180000	18100000	2000000000	852000000	1370000000
Q14137	9.63977	1.53701e-06	Ribosome biogenesis protein BOP1 OS=Homo sapiens OX=9606 GN=BOP1 PE=1 SV=2	BOP1	47		8030	82400	30100000	14800000	19400000
J3KTL2	8.29058	2.28933e-06	Serine/arginine-rich-splicing factor 1 OS=Homo sapiens OX=9606 GN=SRSF1 PE=1 SV=1	SRSF1	84	47300	229000	983000	66100000	79000000	62600000
Q99575	6.73309	2.29137e-06	Ribonucleases P/MRP protein subunit POP1 OS=Homo sapiens OX=9606 GN=POP1 PE=1 SV=2	POP1	76	322000	185000	450000	39800000	17900000	45300000
P05388	7.26245	2.31121e-06	60S acidic ribosomal protein P0 OS=Homo sapiens OX=9606 GN=RPLP0 PE=1 SV=1	RPLP0	482	8740000	9250000	44600000	2160000000	1590000000	3800000000
O43390	6.72547	2.32226e-06	Heterogeneous nuclear ribonucleoprotein R OS=Homo sapiens OX=9606 GN=HNRNPR PE=1 SV=1	HNRNPR	36	104000	99900	211000	12000000	8800000	24600000
F5H7W8	8.1211	1.63645e-06	Chromosome 12 open reading frame 43 OS=Homo sapiens OX=9606 GN=C12orf43 PE=1 SV=2	C12orf43	26	21100	17700		5710000	3480000	7840000
Q13242	6.95983	2.42164e-06	Serine/arginine-rich splicing factor 9 OS=Homo sapiens OX=9606 GN=SRSF9 PE=1 SV=1	SRSF9	38	99100	85000	391000	22400000	15500000	18300000
Q08211	7.2605	2.42397e-06	ATP-dependent RNA helicase A OS=Homo sapiens OX=9606 GN=DHX9 PE=1 SV=4	DHX9	454	1640000	1830000	9010000	630000000	541000000	286000000
F8WAJ0	8.9315	2.43271e-06	RNA helicase OS=Homo sapiens OX=9606 GN=DDX31 PE=1 SV=2	DDX31	67	13900	38000	310000	69000000	22100000	12500000
O43290	6.91187	2.48404e-06	U4/U6.U5 tri-snRNP-associated protein 1 OS=Homo sapiens OX=9606 GN=SART1 PE=1 SV=1	SART1	7	8040	7470	20500	956000	852000	2640000
P42677	7.55923	2.48946e-06	40S ribosomal protein S27 OS=Homo sapiens OX=9606 GN=RPS27 PE=1 SV=3	RPS27	34	64800	80500	462000	33800000	13400000	35700000
Q03405	8.09953	1.73103e-06	Urokinase plasminogen activator surface receptor OS=Homo sapiens OX=9606 GN=PLAUR PE=1 SV=1	PLAUR	17		10200	14200	3140000	2260000	5070000
Q6P158	8.95831	2.56901e-06	Putative ATP-dependent RNA helicase DHX57 OS=Homo sapiens OX=9606 GN=DHX57 PE=1 SV=2	DHX57	55	3990	41100	129000	23800000	11200000	9770000
P15880	7.08598	2.60854e-06	40S ribosomal protein S2 OS=Homo sapiens OX=9606 GN=RPS2 PE=1 SV=2	RPS2	139	1100000	980000	4500000	257000000	138000000	343000000
Q8TDN6	8.60257	2.64354e-06	Ribosome biogenesis protein BRX1 homolog OS=Homo sapiens OX=9606 GN=BRIX1 PE=1 SV=2	BRIX1	128	139000	151000	2100000	286000000	69100000	131000000
Q5T3I0	8.18906	1.85753e-06	G patch domain-containing protein 4 OS=Homo sapiens OX=9606 GN=GPATCH4 PE=1 SV=2	GPATCH4	13	8700		24800	5350000	3710000	3970000
Q3MHD2	7.65506	2.8787e-06	Protein LSM12 homolog OS=Homo sapiens OX=9606 GN=LSM12 PE=1 SV=2	LSM12	9	9250	7280	55100	2130000	2050000	6960000
P46777	6.82266	2.88641e-06	60S ribosomal protein L5 OS=Homo sapiens OX=9606 GN=RPL5 PE=1 SV=3	RPL5	305	2150000	3360000	10300000	545000000	362000000	547000000
P38432	8.46006	2.91116e-06	Coilin OS=Homo sapiens OX=9606 GN=COIL PE=1 SV=1	COIL	15	6980	4270	95000	4920000	5650000	4450000
Q9HCM4	8.22653	2.06661e-06	Band 4.1-like protein 5 OS=Homo sapiens OX=9606 GN=EPB41L5 PE=1 SV=3	EPB41L5	12	6840		16000	4510000	1810000	3770000
H7BY55	9.13952	2.97363e-06	Complement decay-accelerating factor OS=Homo sapiens OX=9606 GN=CD55 PE=1 SV=2	CD55	24	5140	10200	69200	2320000	7270000	38600000
Q9Y520	8.12061	2.10675e-06	Protein PRRC2C OS=Homo sapiens OX=9606 GN=PRRC2C PE=1 SV=4	PRRC2C	14	5560		9380	1390000	1610000	3630000
Q9H0A0	8.0688	3.02509e-06	RNA cytidine acetyltransferase OS=Homo sapiens OX=9606 GN=NAT10 PE=1 SV=2	NAT10	162	172000	219000	1550000	257000000	107000000	41100000
Q14694	8.75897	3.03521e-06	Ubiquitin carboxyl-terminal hydrolase 10 OS=Homo sapiens OX=9606 GN=USP10 PE=1 SV=2	USP10	62	20800	16400	197000	8310000	9600000	68500000
Q5T6F2	7.85245	2.15249e-06	Ubiquitin-associated protein 2 OS=Homo sapiens OX=9606 GN=UBAP2 PE=1 SV=1	UBAP2	22		14600	13500	3620000	2200000	4290000
Q9BU76	7.9576	2.15524e-06	Multiple myeloma tumor-associated protein 2 OS=Homo sapiens OX=9606 GN=MMTAG2 PE=1 SV=1	MMTAG2	14	8510		16900	3420000	2100000	3690000
Q8IZL8	8.77187	2.17807e-06	Proline-, glutamic acid- and leucine-rich protein 1 OS=Homo sapiens OX=9606 GN=PELP1 PE=1 SV=2	LP1	22		5300	25500	6800000	2630000	7340000
P51114	7.00752	3.10743e-06	Fragile X mental retardation syndrome-related protein 1 OS=Homo sapiens OX=9606 GN=FXR1 PE=1 SV=3	FXR1	439	2230000	2120000	11500000	623000000	459000000	405000000
Q9ULW3	6.36495	3.11235e-06	Activator of basal transcription 1 OS=Homo sapiens OX=9606 GN=ABT1 PE=1 SV=1	ABT1	25	36100	55400	65900	5100000	2660000	5440000
Q15397	6.77848	3.16739e-06	Pumilio homolog 3 OS=Homo sapiens OX=9606 GN=PUM3 PE=1 SV=3	PUM3	42	134000	164000	78900	24400000	5630000	16700000
Q9Y224	8.41034	3.17644e-06	RNA transcription, translation and transport factor protein OS=Homo sapiens OX=9606 GN=RTRAF PE=1 SV=1	RTRAF	73	86200	107000	1520000	95400000	46300000	125000000
Q9BVQ7	6.79927	3.2081e-06	Spermatogenesis-associated protein 5-like protein 1 OS=Homo sapiens OX=9606 GN=SPATA5L1 PE=1 SV=2	SPATA5L1	28	30800	54900	156000	9520000	5430000	7050000
Q9BQ67	6.76152	3.22212e-06	Glutamate-rich WD repeat-containing protein 1 OS=Homo sapiens OX=9606 GN=GRWD1 PE=1 SV=1	GRWD1	54	166000	117000	384000	20900000	11900000	38300000
A0A1W2PQ51	6.96585	3.26467e-06	Probable ATP-dependent RNA helicase DDX17 OS=Homo sapiens OX=9606 GN=DDX17 PE=1 SV=1	DDX17	97	97500	146000	537000	22800000	17100000	38300000
Q92615	8.43099	3.43856e-06	La-related protein 4B OS=Homo sapiens OX=9606 GN=LARP4B PE=1 SV=3	LARP4B	16	8840	5140	83900	3580000	3020000	14500000
P52294	8.08172	2.45217e-06	Importin subunit alpha-5 OS=Homo sapiens OX=9606 GN=KPNA1 PE=1 SV=3	KPNA1	16		4980	14800	2460000	1640000	3120000
P10412	9.46684	2.56933e-06	Histone H1.4 OS=Homo sapiens OX=9606 GN=H1-4 PE=1 SV=2	H1-4	93		17900	227000	63800000	29300000	49100000
P25398	7.3827	3.67884e-06	40S ribosomal protein S12 OS=Homo sapiens OX=9606 GN=RPS12 PE=1 SV=3	RPS12	54	127000	191000	499000	20700000	21400000	127000000
B4DY08	6.45819	3.68408e-06	Heterogeneous nuclear ribonucleoproteins C1/C2 OS=Homo sapiens OX=9606 GN=HNRNPC PE=1 SV=1	HNRNPC	54	242000	239000	645000	24500000	23000000	45000000
J3KTA4	7.0785	3.87572e-06	Probable ATP-dependent RNA helicase DDX5 OS=Homo sapiens OX=9606 GN=DDX5 PE=1 SV=1	DDX5	133	572000	673000	2440000	106000000	69900000	313000000
A0A2R8Y645	6.96405	3.90892e-06	ATP-dependent RNA helicase DDX3X OS=Homo sapiens OX=9606 GN=DDX3X PE=1 SV=1	DDX3X	119	365000	461000	1710000	67200000	49600000	168000000
P61964	6.98927	4.03014e-06	WD repeat-containing protein 5 OS=Homo sapiens OX=9606 GN=WDR5 PE=1 SV=1	WDR5	31	62700	54900	359000	14900000	10500000	16200000
Q96B26	8.46715	2.95459e-06	Exosome complex component RRP43 OS=Homo sapiens OX=9606 GN=EXOSC8 PE=1 SV=1	EXOSC8	20	6110		34300	5670000	3360000	7060000
Q8IUF8	8.31879	2.96674e-06	Ribosomal oxygenase 2 OS=Homo sapiens OX=9606 GN=RIOX2 PE=1 SV=1	RIOX2	16	5270		25500	3300000	2770000	5550000
P62081	6.81118	4.09585e-06	40S ribosomal protein S7 OS=Homo sapiens OX=9606 GN=RPS7 PE=1 SV=1	RPS7	73	2000000	1610000	4100000	183000000	147000000	695000000
Q9BY77	6.68366	4.10617e-06	Polymerase delta-interacting protein 3 OS=Homo sapiens OX=9606 GN=POLDIP3 PE=1 SV=2	POLDIP3	50	162000	86300	461000	26400000	17000000	15600000
O00571	6.26976	4.12038e-06	ATP-dependent RNA helicase DDX3X OS=Homo sapiens OX=9606 GN=DDX3X PE=1 SV=3	DDX3X	125	54300	27100	72300	4310000	2700000	4200000
Q5JTH9	6.42858	4.13305e-06	RRP12-like protein OS=Homo sapiens OX=9606 GN=RRP12 PE=1 SV=2	RRP12	18	30500	21600	65200	4580000	1940000	3090000
Q06787	7.36655	4.16839e-06	Synaptic functional regulator FMR1 OS=Homo sapiens OX=9606 GN=FMR1 PE=1 SV=1	FMR1	184	222000	268000	2010000	126000000	75900000	56200000
A0A0B4J1V8	8.60335	4.18843e-06	HCG2039996 OS=Homo sapiens OX=9606 GN=PPAN-P2RY11 PE=3 SV=1	PPAN-P2RY11	35	6430	29500	182000	27600000	12800000	5750000
Q8NEJ9	6.14037	4.19608e-06	Neuroguidin OS=Homo sapiens OX=9606 GN=NGDN PE=1 SV=1	NGDN	13	76600	100000	125000	10300000	5020000	6500000
Q12906	6.86705	4.56162e-06	Interleukin enhancer-binding factor 3 OS=Homo sapiens OX=9606 GN=ILF3 PE=1 SV=3	ILF3	49	100000	55000	232000	7780000	8610000	30300000
P46783	7.20203	4.61131e-06	40S ribosomal protein S10 OS=Homo sapiens OX=9606 GN=RPS10 PE=1 SV=1	RPS10	110	1390000	859000	2300000	71600000	179000000	684000000
Q8TED0	6.83247	4.64432e-06	U3 small nucleolar RNA-associated protein 15 homolog OS=Homo sapiens OX=9606 GN=UTP15 PE=1 SV=3	UTP15	7	3330	3280	12900	1220000	528000	324000
P43366	6.14357	4.7202e-06	Melanoma-associated antigen B1 OS=Homo sapiens OX=9606 GN=MAGEB1 PE=1 SV=2	MAGEB1	7	5490	4180	6120	314000	251000	630000
E9PRG8	6.92629	4.72112e-06	Uncharacterized protein C11orf98 OS=Homo sapiens OX=9606 GN=C11orf98 PE=4 SV=2	C11orf98	9	23200	29200	104000	4320000	2620000	11200000
Q15024	7.72421	3.59208e-06	Exosome complex component RRP42 OS=Homo sapiens OX=9606 GN=EXOSC7 PE=1 SV=3	EXOSC7	25	34100		24200	8290000	3200000	8450000
P49458	6.30555	4.87748e-06	Signal recognition particle 9 kDa protein OS=Homo sapiens OX=9606 GN=SRP9 PE=1 SV=2	SRP9	12	45300	46800	89400	3630000	2970000	8700000
Q9UMS4	6.79282	5.06503e-06	Pre-mRNA-processing factor 19 OS=Homo sapiens OX=9606 GN=PRPF19 PE=1 SV=1	PRPF19	81	133000	183000	869000	32400000	22700000	39200000
Q15370	8.01784	3.77023e-06	Elongin-B OS=Homo sapiens OX=9606 GN=ELOB PE=1 SV=1	ELOB	5	3170	2230		378000	519000	1670000
O00505	6.88993	5.08688e-06	Importin subunit alpha-4 OS=Homo sapiens OX=9606 GN=KPNA3 PE=1 SV=2	KPNA3	30	48800	58300	284000	11500000	6440000	18200000
G5EA31	6.47117	5.09022e-06	Protein transport protein Sec24C OS=Homo sapiens OX=9606 GN=SEC24C PE=1 SV=1	SEC24C	17	17200	15500	68800	2390000	2170000	2470000
P05387	6.55122	5.10259e-06	60S acidic ribosomal protein P2 OS=Homo sapiens OX=9606 GN=RPLP2 PE=1 SV=1	RPLP2	102	1070000	948000	4220000	118000000	136000000	220000000
P62861	7.07533	5.23575e-06	40S ribosomal protein S30 OS=Homo sapiens OX=9606 GN=FAU PE=1 SV=1	FAU	20	52900	69500	360000	13600000	8260000	28900000
Q86XK2	7.56517	4.01829e-06	F-box only protein 11 OS=Homo sapiens OX=9606 GN=FBXO11 PE=1 SV=3	FBXO11	13	6950	4490		1760000	699000	963000
Q9Y383	8.74364	4.06352e-06	Putative RNA-binding protein Luc7-like 2 OS=Homo sapiens OX=9606 GN=LUC7L2 PE=1 SV=2	LUC7L2	30	4970		54200	7030000	6920000	7160000
Q09666	7.62531	5.48161e-06	Neuroblast differentiation-associated protein AHNAK OS=Homo sapiens OX=9606 GN=AHNAK PE=1 SV=2	AHNAK	324	243000	294000	584000	14100000	98600000	231000000
Q9H7E2	7.47517	4.16566e-06	Tudor domain-containing protein 3 OS=Homo sapiens OX=9606 GN=TDRD3 PE=1 SV=1	TDRD3	37		28400	64000	9660000	6540000	6910000
P16070	7.58011	5.57278e-06	CD44 antigen OS=Homo sapiens OX=9606 GN=CD44 PE=1 SV=3	CD44	13	14400	25000	41900	1210000	4480000	19500000
P78332	6.47267	5.61893e-06	RNA-binding protein 6 OS=Homo sapiens OX=9606 GN=RBM6 PE=1 SV=5	RBM6	12	552000	181000	404000	43100000	14200000	46200000
Q71RC2	7.10464	5.69115e-06	La-related protein 4 OS=Homo sapiens OX=9606 GN=LARP4 PE=1 SV=3	LARP4	19	29600	28000	60400	2070000	3250000	19400000
Q96PK6	7.84666	5.80502e-06	RNA-binding protein 14 OS=Homo sapiens OX=9606 GN=RBM14 PE=1 SV=2	RBM14	36	68800	10300	205000	7560000	9890000	23700000
Q96EY7	7.36467	5.83933e-06	Pentatricopeptide repeat domain-containing protein 3, mitochondrial OS=Homo sapiens OX=9606 GN=PTCD3 PE=1 SV=3	PTCD3	17	4430	11200	56600	3750000	1280000	2620000
Q14157	6.46124	5.85317e-06	Ubiquitin-associated protein 2-like OS=Homo sapiens OX=9606 GN=UBAP2L PE=1 SV=2	UBAP2L	38	70700	99100	322000	9090000	9380000	18100000
Q9P2N5	6.2857	5.90348e-06	RNA-binding protein 27 OS=Homo sapiens OX=9606 GN=RBM27 PE=1 SV=2	RBM27	8	6930	14400	21100	758000	733000	1800000
Q9Y3C1	6.31753	5.91257e-06	Nucleolar protein 16 OS=Homo sapiens OX=9606 GN=NOP16 PE=1 SV=2	NOP16	15	29700	65200	128000	5350000	3650000	6440000
Q15050	10.4376	4.50371e-06	Ribosome biogenesis regulatory protein homolog OS=Homo sapiens OX=9606 GN=RRS1 PE=1 SV=2	RRS1	28	3990		74900	89100000	9670000	16000000
Q5QNW6	6.80798	6.00309e-06	Histone H2B type 2-F OS=Homo sapiens OX=9606 GN=HIST2H2BF PE=1 SV=3	HIST2H2BF	108	79700	50500	395000	12800000	10100000	17300000
P07948	8.28297	6.15305e-06	Tyrosine-protein kinase Lyn OS=Homo sapiens OX=9606 GN=LYN PE=1 SV=3	LYN	48	39800	25500	79900	2150000	16400000	69500000
H0Y614	8.26768	4.66495e-06	Ubiquitin-fold modifier 1 (Fragment) OS=Homo sapiens OX=9606 GN=UFM1 PE=1 SV=1	UFM1	3	6270		37700	3890000	3280000	8340000
O15479	7.06613	6.39549e-06	Melanoma-associated antigen B2 OS=Homo sapiens OX=9606 GN=MAGEB2 PE=1 SV=3	MAGEB2	36	91100	105000	641000	23200000	12900000	49300000
Q9HAU4	6.37573	6.42067e-06	E3 ubiquitin-protein ligase SMURF2 OS=Homo sapiens OX=9606 GN=SMURF2 PE=1 SV=1	SMURF2	13	21300	16700	63000	3010000	1320000	3230000
Q13901	6.08385	6.49386e-06	Nuclear nucleic acid-binding protein C1D OS=Homo sapiens OX=9606 GN=C1D PE=1 SV=1	C1D	2	8950	8630	16500	427000	770000	1210000
Q08945	6.8322	6.65513e-06	FACT complex subunit SSRP1 OS=Homo sapiens OX=9606 GN=SSRP1 PE=1 SV=1	SSRP1	41	60100	91900	520000	13100000	15900000	20400000
P62851	6.13609	6.65582e-06	40S ribosomal protein S25 OS=Homo sapiens OX=9606 GN=RPS25 PE=1 SV=1	RPS25	44	719000	964000	2160000	70300000	58800000	126000000
Q9H7E9	6.75454	6.66171e-06	UPF0488 protein C8orf33 OS=Homo sapiens OX=9606 GN=C8orf33 PE=1 SV=1	C8orf33	24	44700	40900	242000	12500000	4720000	9440000
Q6PKG0	8.14971	6.68724e-06	La-related protein 1 OS=Homo sapiens OX=9606 GN=LARP1 PE=1 SV=2	LARP1	43	57800	12800	398000	17200000	11500000	34100000
I3L1L3	7.8424	6.69213e-06	Myb-binding protein 1A (Fragment) OS=Homo sapiens OX=9606 GN=MYBBP1A PE=1 SV=1	MYBBP1A	20	15400	3930	99500	5100000	2620000	5450000
O95793	7.80923	7.02441e-06	Double-stranded RNA-binding protein Staufen homolog 1 OS=Homo sapiens OX=9606 GN=STAU1 PE=1 SV=2	STAU1	21	29000	5910	159000	5640000	5740000	9500000
Q99459	6.72152	7.02928e-06	Cell division cycle 5-like protein OS=Homo sapiens OX=9606 GN=CDC5L PE=1 SV=2	CDC5L	53	108000	93300	669000	20900000	15600000	24300000
O43159	6.5258	7.04062e-06	Ribosomal RNA-processing protein 8 OS=Homo sapiens OX=9606 GN=RRP8 PE=1 SV=2	RRP8	13	28500	22600	114000	6680000	2630000	3270000
Q9Y4W2	6.66386	7.35908e-06	Ribosomal biogenesis protein LAS1L OS=Homo sapiens OX=9606 GN=LAS1L PE=1 SV=2	LAS1L	13	4330	9650	33000	1570000	710000	1290000
Q9NWU5	6.42547	7.38587e-06	39S ribosomal protein L22, mitochondrial OS=Homo sapiens OX=9606 GN=MRPL22 PE=1 SV=1	MRPL22	7	5660	24400	30500	1820000	1050000	1400000
Q9Y2W1	7.10742	7.65148e-06	Thyroid hormone receptor-associated protein 3 OS=Homo sapiens OX=9606 GN=THRAP3 PE=1 SV=2	THRAP3	105	136000	314000	1860000	53900000	80000000	48300000
Q9BRD0	8.93387	5.94956e-06	BUD13 homolog OS=Homo sapiens OX=9606 GN=BUD13 PE=1 SV=1	BUD13	22	4000		61600	11400000	6810000	5830000
Q14254	6.67865	7.83856e-06	Flotillin-2 OS=Homo sapiens OX=9606 GN=FLOT2 PE=1 SV=2	FLOT2	42	47500	95800	243000	4740000	11000000	22800000
Q9Y3B2	8.00981	6.30193e-06	Exosome complex component CSL4 OS=Homo sapiens OX=9606 GN=EXOSC1 PE=1 SV=1	EXOSC1	11	5520		39800	4660000	2970000	4030000
P35251	7.53421	6.36565e-06	Replication factor C subunit 1 OS=Homo sapiens OX=9606 GN=RFC1 PE=1 SV=4	RFC1	22		11500	44300	4360000	3000000	5600000
J3QR07	7.07163	6.461e-06	YTH domain-containing protein 1 OS=Homo sapiens OX=9606 GN=YTHDC1 PE=1 SV=1	YTHDC1	11	29600		19700	4500000	2740000	2780000
H0Y8X0	7.4923	6.60806e-06	Protein DEK OS=Homo sapiens OX=9606 GN=DEK PE=1 SV=2	DEK	4		3490	9550	1090000	596000	1730000
Q5VYS8	5.79848	8.64211e-06	Terminal uridylyltransferase 7 OS=Homo sapiens OX=9606 GN=TUT7 PE=1 SV=1	TUT7	2	5600	5550	8810	476000	220000	451000
A0A0A0MRM9	5.70956	8.88269e-06	Nucleolar and coiled-body phosphoprotein 1 (Fragment) OS=Homo sapiens OX=9606 GN=NOLC1 PE=1 SV=1	NOLC1	22	162000	199000	208000	6890000	9360000	14900000
Q16629	6.73154	8.93103e-06	Serine/arginine-rich splicing factor 7 OS=Homo sapiens OX=9606 GN=SRSF7 PE=1 SV=1	SRSF7	26	85400	130000	815000	23900000	25100000	18100000
P11940	6.79363	8.99327e-06	Polyadenylate-binding protein 1 OS=Homo sapiens OX=9606 GN=PABPC1 PE=1 SV=2	PABPC1	160	738000	702000	2080000	60900000	60400000	400000000
P36873	6.6227	9.09697e-06	Serine/threonine-protein phosphatase PP1-gamma catalytic subunit OS=Homo sapiens OX=9606 GN=PPP1CC PE=1 SV=1	PPP1CC	52	27400	94500	243000	9500000	5560000	11400000
Q9BVC5	6.63375	9.31437e-06	Ashwin OS=Homo sapiens OX=9606 GN=C2orf49 PE=1 SV=1	C2orf49	6	6950	52600	13600	3090000	1030000	1530000
P51116	6.24549	9.35793e-06	Fragile X mental retardation syndrome-related protein 2 OS=Homo sapiens OX=9606 GN=FXR2 PE=1 SV=2	FXR2	241	1000000	1090000	4660000	191000000	115000000	101000000
Q04837	7.6599	9.52812e-06	Single-stranded DNA-binding protein, mitochondrial OS=Homo sapiens OX=9606 GN=SSBP1 PE=1 SV=1	SSBP1	16	24300	27000	486000	12700000	12900000	16100000
O00425	7.12465	9.81939e-06	Insulin-like growth factor 2 mRNA-binding protein 3 OS=Homo sapiens OX=9606 GN=IGF2BP3 PE=1 SV=2	IGF2BP3	16	5800	13100	80500	2420000	1510000	4550000
Q5QPL9	7.32806	7.79797e-06	RNA-binding protein Raly (Fragment) OS=Homo sapiens OX=9606 GN=RALY PE=1 SV=1	RALY	4		5640	21100	1870000	1340000	2150000
Q13310	6.57577	9.92107e-06	Polyadenylate-binding protein 4 OS=Homo sapiens OX=9606 GN=PABPC4 PE=1 SV=1	PABPC4	60	98100	81400	207000	5990000	6320000	37900000
Q96EL2	6.02688	1.05659e-05	28S ribosomal protein S24, mitochondrial OS=Homo sapiens OX=9606 GN=MRPS24 PE=1 SV=1	MRPS24	2	4290	4930	17900	605000	390000	445000
M0R210	6.34156	1.06919e-05	40S ribosomal protein S16 OS=Homo sapiens OX=9606 GN=RPS16 PE=1 SV=1	RPS16	53	852000	885000	4140000	142000000	65500000	179000000
Q9NY12	5.79688	1.08024e-05	H/ACA ribonucleoprotein complex subunit 1 OS=Homo sapiens OX=9606 GN=GAR1 PE=1 SV=1	GAR1	16	365000	150000	318000	20800000	9220000	15600000
Q96QD9	10.7505	3.15505e-06	UAP56-interacting factor OS=Homo sapiens OX=9606 GN=FYTTD1 PE=1 SV=3	FYTTD1	23	6300			19400000	7720000	8540000
O60832	10.597	3.16388e-06	H/ACA ribonucleoprotein complex subunit DKC1 OS=Homo sapiens OX=9606 GN=DKC1 PE=1 SV=3	DKC1	43			20300	44100000	34900000	20200000
P39023	6.98508	1.09581e-05	60S ribosomal protein L3 OS=Homo sapiens OX=9606 GN=RPL3 PE=1 SV=2	RPL3	373	2090000	2070000	10300000	1310000000	458000000	151000000
C9JYQ9	7.90921	8.90218e-06	60S ribosomal protein L22-like 1 OS=Homo sapiens OX=9606 GN=RPL22L1 PE=1 SV=1	RPL22L1	10	21500		109000	9440000	6300000	26500000
J3QRU1	7.70281	1.11565e-05	Tyrosine-protein kinase OS=Homo sapiens OX=9606 GN=YES1 PE=1 SV=1	YES1	38	36700	39400	200000	3260000	12400000	64700000
P62879	7.99497	1.14772e-05	Guanine nucleotide-binding protein G(I)/G(S)/G(T) subunit beta-2 OS=Homo sapiens OX=9606 GN=GNB2 PE=1 SV=3	GNB2	123	79400	150000	891000	13900000	50100000	253000000
Q9UHB9	8.64527	1.18244e-05	Signal recognition particle subunit SRP68 OS=Homo sapiens OX=9606 GN=SRP68 PE=1 SV=2	SRP68	31	5110	7970	262000	6790000	6510000	15500000
Q9NYF8	8.38348	1.25113e-05	Bcl-2-associated transcription factor 1 OS=Homo sapiens OX=9606 GN=BCLAF1 PE=1 SV=2	BCLAF1	88	23900	49800	1230000	40000000	50300000	27100000
Q14126	7.58159	1.25227e-05	Desmoglein-2 OS=Homo sapiens OX=9606 GN=DSG2 PE=1 SV=2	DSG2	282	533000	460000	2740000	38900000	170000000	714000000
Q8NC51	6.84982	1.27169e-05	Plasminogen activator inhibitor 1 RNA-binding protein OS=Homo sapiens OX=9606 GN=SERBP1 PE=1 SV=2	SERBP1	16	21200	23700	61400	1510000	2010000	15600000
Q00839	6.09712	1.27747e-05	Heterogeneous nuclear ribonucleoprotein U OS=Homo sapiens OX=9606 GN=HNRNPU PE=1 SV=6	HNRNPU	68	343000	297000	1220000	44800000	18200000	48900000
Q15361	8.38346	1.03698e-05	Transcription termination factor 1 OS=Homo sapiens OX=9606 GN=TTF1 PE=1 SV=3	TTF1	13		6080	67700	3730000	6000000	13900000
P62269	5.86515	1.31382e-05	40S ribosomal protein S18 OS=Homo sapiens OX=9606 GN=RPS18 PE=1 SV=3	RPS18	86	1370000	1080000	3800000	116000000	65300000	147000000
Q13610	5.86385	1.35226e-05	Periodic tryptophan protein 1 homolog OS=Homo sapiens OX=9606 GN=PWP1 PE=1 SV=1	PWP1	62	523000	437000	1610000	53000000	27100000	50600000
H3BNC9	6.23874	1.40833e-05	Uncharacterized protein OS=Homo sapiens OX=9606 PE=3 SV=2	3 SV	61	881000	626000	2690000	67500000	46400000	204000000
Q9H0D6	6.6607	1.41646e-05	5'-3' exoribonuclease 2 OS=Homo sapiens OX=9606 GN=XRN2 PE=1 SV=1	XRN2	39	49900	36600	212000	5570000	3380000	21300000
P41091	6.21815	1.45918e-05	Eukaryotic translation initiation factor 2 subunit 3 OS=Homo sapiens OX=9606 GN=EIF2S3 PE=1 SV=3	EIF2S3	36	138000	107000	223000	5630000	6760000	35700000
P55209	6.73007	1.46363e-05	Nucleosome assembly protein 1-like 1 OS=Homo sapiens OX=9606 GN=NAP1L1 PE=1 SV=1	NAP1L1	89	490000	310000	1010000	27200000	28000000	241000000
O00161	6.53045	1.47301e-05	Synaptosomal-associated protein 23 OS=Homo sapiens OX=9606 GN=SNAP23 PE=1 SV=1	SNAP23	13	16500	45300	22300	694000	2680000	7080000
C9JJ19	8.22091	1.48276e-05	28S ribosomal protein S34, mitochondrial OS=Homo sapiens OX=9606 GN=MRPS34 PE=1 SV=2	MRPS34	11	4950	4510	156000	7310000	2310000	5480000
P63096	8.02293	1.50915e-05	Guanine nucleotide-binding protein G(i) subunit alpha-1 OS=Homo sapiens OX=9606 GN=GNAI1 PE=1 SV=2	GNAI1	70	18900	68600	260000	3680000	20100000	80200000
Q9BYN8	6.22059	1.51356e-05	28S ribosomal protein S26, mitochondrial OS=Homo sapiens OX=9606 GN=MRPS26 PE=1 SV=1	MRPS26	5	5750	5010	32400	1030000	506000	743000
P11388	7.47752	1.30603e-05	DNA topoisomerase 2-alpha OS=Homo sapiens OX=9606 GN=TOP2A PE=1 SV=3	TOP2A	4		15100	84100	11200000	3660000	6250000
Q6YHK3	8.0146	1.58966e-05	CD109 antigen OS=Homo sapiens OX=9606 GN=CD109 PE=1 SV=2	CD109	121	62900	67500	898000	9950000	43600000	152000000
Q9NZM5	6.26565	1.62964e-05	Ribosome biogenesis protein NOP53 OS=Homo sapiens OX=9606 GN=NOP53 PE=1 SV=2	NOP53	13	164000	34300	101000	9820000	2440000	10800000
A0A0G2JIC6	6.0893	1.6559e-05	28S ribosomal protein S18b, mitochondrial OS=Homo sapiens OX=9606 GN=MRPS18B PE=1 SV=1	MRPS18B	9	8720	13300	63700	1330000	1280000	1370000
P62316	5.45587	1.65825e-05	Small nuclear ribonucleoprotein Sm D2 OS=Homo sapiens OX=9606 GN=SNRPD2 PE=1 SV=1	SNRPD2	10	172000	144000	199000	7240000	4680000	12300000
P08754	7.96817	1.675e-05	Guanine nucleotide-binding protein G(i) subunit alpha OS=Homo sapiens OX=9606 GN=GNAI3 PE=1 SV=3	GNAI3	76	77600	174000	1010000	12400000	61900000	279000000
P35250	7.04707	1.67641e-05	Replication factor C subunit 2 OS=Homo sapiens OX=9606 GN=RFC2 PE=1 SV=3	RFC2	8	4090	6390	73300	1430000	1230000	2520000
S4R3H4	6.53439	1.38496e-05	Apoptotic chromatin condensation inducer in the nucleus OS=Homo sapiens OX=9606 GN=ACIN1 PE=1 SV=1	ACIN1	27		34100	58400	4890000	3860000	3750000
B4DY09	5.93715	1.68556e-05	Interleukin enhancer-binding factor 2 OS=Homo sapiens OX=9606 GN=ILF2 PE=1 SV=1	ILF2	20	89000	91500	231000	4700000	4950000	18600000
O76094	7.32229	1.71559e-05	Signal recognition particle subunit SRP72 OS=Homo sapiens OX=9606 GN=SRP72 PE=1 SV=3	SRP72	34	26000	13300	295000	6600000	4340000	14600000
A8MQB8	5.97635	1.71788e-05	Synaptic functional regulator FMR1 OS=Homo sapiens OX=9606 GN=FMR1 PE=1 SV=1	FMR1	178	73700	56100	304000	10600000	5460000	5420000
P22626	7.32043	1.74502e-05	Heterogeneous nuclear ribonucleoproteins A2/B1 OS=Homo sapiens OX=9606 GN=HNRNPA2B1 PE=1 SV=2	HNRNPA2B1	26	5790	95000	90400	4070000	3780000	13200000
P08582	8.44736	1.77103e-05	Melanotransferrin OS=Homo sapiens OX=9606 GN=MELTF PE=1 SV=2	MELTF	53	4540	28600	161000	2250000	10800000	36600000
P82650	6.33504	1.81386e-05	28S ribosomal protein S22, mitochondrial OS=Homo sapiens OX=9606 GN=MRPS22 PE=1 SV=1	MRPS22	28	58900	29300	294000	7660000	4240000	8220000
Q9UNX4	7.41184	1.83161e-05	WD repeat-containing protein 3 OS=Homo sapiens OX=9606 GN=WDR3 PE=1 SV=1	WDR3	27	47300	4400	73000	11500000	4130000	1580000
P19784	6.1657	1.85776e-05	Casein kinase II subunit alpha' OS=Homo sapiens OX=9606 GN=CSNK2A2 PE=1 SV=1	CSNK2A2	18	16300	20500	126000	2690000	1950000	2970000
Q1ED39	9.77465	6.71379e-06	Lysine-rich nucleolar protein 1 OS=Homo sapiens OX=9606 GN=KNOP1 PE=1 SV=1	KNOP1	30			9280	12100000	6000000	7400000
P62140	6.09459	1.87424e-05	Serine/threonine-protein phosphatase PP1-beta catalytic subunit OS=Homo sapiens OX=9606 GN=PPP1CB PE=1 SV=3	PPP1CB	52	151000	159000	496000	14200000	6880000	38900000
P60866	5.51472	1.87431e-05	40S ribosomal protein S20 OS=Homo sapiens OX=9606 GN=RPS20 PE=1 SV=1	RPS20	40	1370000	1000000	2200000	48700000	49700000	119000000
Q2NL82	7.55747	1.58043e-05	Pre-rRNA-processing protein TSR1 homolog OS=Homo sapiens OX=9606 GN=TSR1 PE=1 SV=1	TSR1	13		4800	33900	3100000	1220000	3670000
Q969S3	6.1426	2.01477e-05	Zinc finger protein 622 OS=Homo sapiens OX=9606 GN=ZNF622 PE=1 SV=1	ZNF622	5	7020	5270	15200	343000	306000	1890000
Q9NVV4	5.78081	2.01536e-05	Poly(A) RNA polymerase, mitochondrial OS=Homo sapiens OX=9606 GN=MTPAP PE=1 SV=1	MTPAP	13	60400	24800	109000	3060000	1770000	5010000
O43660	7.2148	2.01686e-05	Pleiotropic regulator 1 OS=Homo sapiens OX=9606 GN=PLRG1 PE=1 SV=1	PLRG1	22	7040	4630	51600	3970000	3040000	457000
O95985	5.19708	2.02496e-05	DNA topoisomerase 3-beta-1 OS=Homo sapiens OX=9606 GN=TOP3B PE=1 SV=1	TOP3B	35	259000	266000	358000	12800000	8890000	10700000
Q9Y6A4	6.80008	1.7092e-05	Cilia- and flagella-associated protein 20 OS=Homo sapiens OX=9606 GN=CFAP20 PE=1 SV=1	CFAP20	6		9540	28400	1910000	1130000	2860000
P62873	7.92106	2.0433e-05	Guanine nucleotide-binding protein G(I)/G(S)/G(T) subunit beta-1 OS=Homo sapiens OX=9606 GN=GNB1 PE=1 SV=3	GNB1	124	149000	169000	1050000	11800000	78000000	409000000
J3QLR8	5.88848	2.15159e-05	28S ribosomal protein S23, mitochondrial OS=Homo sapiens OX=9606 GN=MRPS23 PE=1 SV=1	MRPS23	11	16100	38200	104000	2570000	1540000	3360000
P23396	5.49188	2.21392e-05	40S ribosomal protein S3 OS=Homo sapiens OX=9606 GN=RPS3 PE=1 SV=2	RPS3	234	3380000	3690000	10200000	191000000	178000000	341000000
F5H5I6	6.15952	2.21552e-05	G-rich sequence factor 1 OS=Homo sapiens OX=9606 GN=GRSF1 PE=1 SV=2	GRSF1	8	11200	11000	43500	1100000	541000	3290000
Q9Y446	5.29643	2.21993e-05	Plakophilin-3 OS=Homo sapiens OX=9606 GN=PKP3 PE=1 SV=1	PKP3	26	63900	56900	109000	3030000	1970000	4030000
Q92759	6.11235	2.22598e-05	General transcription factor IIH subunit 4 OS=Homo sapiens OX=9606 GN=GTF2H4 PE=1 SV=1	GTF2H4	4	19800	21400	7200	1030000	362000	2710000
P82933	6.40961	2.29004e-05	28S ribosomal protein S9, mitochondrial OS=Homo sapiens OX=9606 GN=MRPS9 PE=1 SV=2	MRPS9	16	13100	36000	164000	3800000	2160000	5790000
Q9H4G4	7.38962	2.31207e-05	Golgi-associated plant pathogenesis-related protein 1 OS=Homo sapiens OX=9606 GN=GLIPR2 PE=1 SV=3	GLIPR2	11	19500	8840	34500	485000	3660000	15800000
Q14331	5.84716	2.32363e-05	Protein FRG1 OS=Homo sapiens OX=9606 GN=FRG1 PE=1 SV=1	FRG1	4	7370	9900	35700	752000	459000	1440000
Q9H6S0	5.33173	2.37597e-05	3'-5' RNA helicase YTHDC2 OS=Homo sapiens OX=9606 GN=YTHDC2 PE=1 SV=2	YTHDC2	40	124000	144000	243000	11000000	4450000	5790000
O00422	5.69776	2.4153e-05	Histone deacetylase complex subunit SAP18 OS=Homo sapiens OX=9606 GN=SAP18 PE=1 SV=1	SAP18	10	105000	76200	373000	11600000	5840000	6160000
O75494	8.23448	2.11783e-05	Serine/arginine-rich splicing factor 10 OS=Homo sapiens OX=9606 GN=SRSF10 PE=1 SV=1	SRSF10	11	5680		124000	10500000	8330000	5840000
P20042	6.5528	2.51477e-05	Eukaryotic translation initiation factor 2 subunit 2 OS=Homo sapiens OX=9606 GN=EIF2S2 PE=1 SV=2	EIF2S2	7	7800	25200	42700	868000	1060000	7550000
P62258	5.60832	2.52576e-05	14-3-3 protein epsilon OS=Homo sapiens OX=9606 GN=YWHAE PE=1 SV=1	YWHAE	14	25100	28200	52900	880000	1270000	3890000
Q9H7B2	9.45442	1.04332e-05	Ribosome production factor 2 homolog OS=Homo sapiens OX=9606 GN=RPF2 PE=1 SV=2	RPF2	22			23100	22600000	9610000	19600000
E7EU96	5.99218	2.58955e-05	Casein kinase II subunit alpha OS=Homo sapiens OX=9606 GN=CSNK2A1 PE=1 SV=1	CSNK2A1	29	68700	166000	597000	17300000	7930000	12800000
P34932	6.71745	2.68695e-05	Heat shock 70 kDa protein 4 OS=Homo sapiens OX=9606 GN=HSPA4 PE=1 SV=4	HSPA4	16	24000	6760	156000	2910000	2640000	3840000
Q709F0	6.30274	2.33907e-05	Acyl-CoA dehydrogenase family member 11 OS=Homo sapiens OX=9606 GN=ACAD11 PE=1 SV=3	ACAD11	4		6520	12600	588000	611000	1020000
O95816	5.35416	2.7334e-05	BAG family molecular chaperone regulator 2 OS=Homo sapiens OX=9606 GN=BAG2 PE=1 SV=1	BAG2	10	37000	49000	115000	3420000	1710000	2440000
P82675	7.02522	2.34931e-05	28S ribosomal protein S5, mitochondrial OS=Homo sapiens OX=9606 GN=MRPS5 PE=1 SV=2	MRPS5	13	6350		40000	2460000	1290000	2820000
H3BS42	6.52985	2.43335e-05	Zinc finger protein 768 OS=Homo sapiens OX=9606 GN=ZNF768 PE=1 SV=2	ZNF768	14		70200	19700	4690000	2800000	3090000
Q93009	7.7099	2.48478e-05	Ubiquitin carboxyl-terminal hydrolase 7 OS=Homo sapiens OX=9606 GN=USP7 PE=1 SV=2	USP7	11	4890		33200	2910000	935000	6980000
Q16777	5.92919	2.92252e-05	Histone H2A type 2-C OS=Homo sapiens OX=9606 GN=HIST2H2AC PE=1 SV=4	HIST2H2AC	38	1180000	1020000	6200000	151000000	61100000	183000000
P38919	5.65598	2.95299e-05	Eukaryotic initiation factor 4A-III OS=Homo sapiens OX=9606 GN=EIF4A3 PE=1 SV=4	EIF4A3	47	318000	448000	1770000	33700000	21800000	44000000
Q9Y6M1	7.26489	2.98384e-05	Insulin-like growth factor 2 mRNA-binding protein 2 OS=Homo sapiens OX=9606 GN=IGF2BP2 PE=1 SV=2	IGF2BP2	19	24600	5150	164000	3400000	2180000	10200000
Q9Y281	8.00847	2.57034e-05	Cofilin-2 OS=Homo sapiens OX=9606 GN=CFL2 PE=1 SV=1	CFL2	10		3400	66100	3700000	2610000	5960000
Q32NC0	9.15631	1.31235e-05	UPF0711 protein C18orf21 OS=Homo sapiens OX=9606 GN=C18orf21 PE=1 SV=1	C18orf21	7	2890			1970000	1050000	2170000
Q96K58	6.29795	2.64768e-05	Zinc finger protein 668 OS=Homo sapiens OX=9606 GN=ZNF668 PE=1 SV=3	ZNF668	9	33000	17300		2930000	1260000	1800000
J3QRN6	6.32956	3.10624e-05	Unconventional myosin-Id OS=Homo sapiens OX=9606 GN=MYO1D PE=1 SV=1	MYO1D	15	13300	28400	143000	1900000	2040000	7250000
Q9Y2Q9	5.13744	3.3206e-05	28S ribosomal protein S28, mitochondrial OS=Homo sapiens OX=9606 GN=MRPS28 PE=1 SV=1	MRPS28	3	12500	11000	22500	687000	322000	610000
Q9NY61	9.10482	1.66904e-05	Protein AATF OS=Homo sapiens OX=9606 GN=AATF PE=1 SV=1	AATF	21			22400	20500000	7040000	13000000
Q9NPD3	7.67349	3.31399e-05	Exosome complex component RRP41 OS=Homo sapiens OX=9606 GN=EXOSC4 PE=1 SV=3	EXOSC4	20		8870	157000	9170000	5050000	9550000
Q9NWT1	7.61172	3.82684e-05	p21-activated protein kinase-interacting protein 1 OS=Homo sapiens OX=9606 GN=PAK1IP1 PE=1 SV=2	PAK1IP1	17	6860	7210	90800	10900000	5690000	542000
P50402	7.50211	3.82964e-05	Emerin OS=Homo sapiens OX=9606 GN=EMD PE=1 SV=1	EMD	21	15400	6580	333000	3860000	9220000	5650000
O95714	6.65357	3.43698e-05	E3 ubiquitin-protein ligase HERC2 OS=Homo sapiens OX=9606 GN=HERC2 PE=1 SV=2	HERC2	18	7100		37400	2180000	2080000	974000
Q96CW1	6.85565	3.49525e-05	AP-2 complex subunit mu OS=Homo sapiens OX=9606 GN=AP2M1 PE=1 SV=2	AP2M1	31		31800	216000	12700000	12800000	5440000
P18827	6.64626	3.50877e-05	Syndecan-1 OS=Homo sapiens OX=9606 GN=SDC1 PE=1 SV=3	SDC1	11		11900	64700	2940000	4150000	1760000
Q9UBP9	5.28632	4.00815e-05	PTB domain-containing engulfment adapter protein 1 OS=Homo sapiens OX=9606 GN=GULP1 PE=1 SV=1	GULP1	3	10700	13800	13400	377000	260000	1200000
Q5JWF2	7.47575	4.13637e-05	Guanine nucleotide-binding protein G(s) subunit alpha isoforms XLas OS=Homo sapiens OX=9606 GN=GNAS PE=1 SV=2	GNAS	36	15500	90500	378000	3680000	13500000	60200000
P62318	5.13193	4.17655e-05	Small nuclear ribonucleoprotein Sm D3 OS=Homo sapiens OX=9606 GN=SNRPD3 PE=1 SV=1	SNRPD3	15	252000	139000	232000	5500000	4550000	14000000
Q8NC56	6.33858	4.20089e-05	LEM domain-containing protein 2 OS=Homo sapiens OX=9606 GN=LEMD2 PE=1 SV=1	LEMD2	15	24600	18000	242000	1930000	5910000	4980000
P62273	5.64884	4.20321e-05	40S ribosomal protein S29 OS=Homo sapiens OX=9606 GN=RPS29 PE=1 SV=2	RPS29	6	52900	24800	19500	1060000	682000	4470000
P82673	6.55245	3.75946e-05	28S ribosomal protein S35, mitochondrial OS=Homo sapiens OX=9606 GN=MRPS35 PE=1 SV=1	MRPS35	7		14100	24300	1980000	681000	3890000
Q9UJV9	5.0747	4.2668e-05	Probable ATP-dependent RNA helicase DDX41 OS=Homo sapiens OX=9606 GN=DDX41 PE=1 SV=2	DDX41	48	257000	292000	616000	18200000	7840000	12400000
Q16698	6.96158	4.29637e-05	2,4-dienoyl-CoA reductase, mitochondrial OS=Homo sapiens OX=9606 GN=DECR1 PE=1 SV=1	DECR1	27	22500	28300	520000	9570000	16300000	4110000
Q8IVT2	5.30252	4.32527e-05	Mitotic interactor and substrate of PLK1 OS=Homo sapiens OX=9606 GN=MISP PE=1 SV=1	MISP	5	8010	5740	12000	240000	181000	781000
Q96A72	5.04173	4.36429e-05	Protein mago nashi homolog 2 OS=Homo sapiens OX=9606 GN=MAGOHB PE=1 SV=1	MAGOHB	4	24200	41300	75000	1800000	1220000	1220000
Q9H1I8	5.06277	4.52726e-05	Activating signal cointegrator 1 complex subunit 2 OS=Homo sapiens OX=9606 GN=ASCC2 PE=1 SV=3	ASCC2	6	62100	51200	45100	1250000	1180000	3630000
Q5RKV6	8.56019	2.22053e-05	Exosome complex component MTR3 OS=Homo sapiens OX=9606 GN=EXOSC6 PE=1 SV=1	EXOSC6	23			26500	11700000	7250000	11800000
Q7Z7K6	8.82584	2.34547e-05	Centromere protein V OS=Homo sapiens OX=9606 GN=CENPV PE=1 SV=1	CENPV	24			22400	18400000	5940000	9610000
Q16778	5.7103	4.78009e-05	Histone H2B type 2-E OS=Homo sapiens OX=9606 GN=HIST2H2BE PE=1 SV=3	HIST2H2BE	101	1280000	983000	8510000	141000000	86500000	126000000
Q9GZR2	6.71521	4.26441e-05	RNA exonuclease 4 OS=Homo sapiens OX=9606 GN=REXO4 PE=1 SV=2	REXO4	6	8760		62500	3090000	1480000	3250000
Q9NVN8	5.99209	4.29202e-05	Guanine nucleotide-binding protein-like 3-like protein OS=Homo sapiens OX=9606 GN=GNL3L PE=1 SV=1	GNL3L	14		34800	32600	2870000	1160000	2960000
Q9BVJ6	5.90877	4.38319e-05	U3 small nucleolar RNA-associated protein 14 homolog A OS=Homo sapiens OX=9606 GN=UTP14A PE=1 SV=1	UTP14A	7	23500		49600	2370000	1530000	2380000
P49916	5.70123	4.95268e-05	DNA ligase 3 OS=Homo sapiens OX=9606 GN=LIG3 PE=1 SV=2	LIG3	12	23500	24200	192000	2890000	2190000	2430000
Q8N5C6	4.94784	4.966e-05	S1 RNA-binding domain-containing protein 1 OS=Homo sapiens OX=9606 GN=SRBD1 PE=1 SV=2	SRBD1	8	43700	41100	68600	2740000	1170000	1130000
F8WF69	5.43496	5.03731e-05	Clathrin light chain OS=Homo sapiens OX=9606 GN=CLTA PE=1 SV=1	CLTA	3	14300	20100	15800	261000	708000	1990000
A0A2R8YCH5	5.99125	5.1174e-05	Catenin beta-1 (Fragment) OS=Homo sapiens OX=9606 GN=CTNNB1 PE=1 SV=1	CTNNB1	40	27400	26700	149000	1210000	2600000	8920000
P05198	5.6465	5.12423e-05	Eukaryotic translation initiation factor 2 subunit 1 OS=Homo sapiens OX=9606 GN=EIF2S1 PE=1 SV=3	EIF2S1	22	238000	44800	181000	3670000	4320000	15300000
A0A5H1ZRS1	6.22177	5.16484e-05	Pericentriolar material 1 protein OS=Homo sapiens OX=9606 GN=PCM1 PE=4 SV=1	PCM1	14	6010	6090	17600	139000	838000	2300000
P21589	5.60442	5.16528e-05	5'-nucleotidase OS=Homo sapiens OX=9606 GN=NT5E PE=1 SV=1	NT5E	153	1580000	1860000	3270000	35800000	96300000	321000000
O00566	8.50686	2.62301e-05	U3 small nucleolar ribonucleoprotein protein MPP10 OS=Homo sapiens OX=9606 GN=MPHOSPH10 PE=1 SV=2	MPHOSPH10	35			35200	19900000	9420000	11200000
J3QKW2	5.10483	5.22161e-05	28S ribosomal protein S7, mitochondrial OS=Homo sapiens OX=9606 GN=MRPS7 PE=1 SV=1	MRPS7	5	42400	19700	72600	1820000	854000	1590000
A0A0A0MTB8	6.36048	5.31149e-05	WD repeat-containing protein 36 OS=Homo sapiens OX=9606 GN=WDR36 PE=1 SV=1	WDR36	32	57500	50800	112000	17600000	11100000	929000
Q9GZS1	8.53444	2.70042e-05	DNA-directed RNA polymerase I subunit RPA49 OS=Homo sapiens OX=9606 GN=POLR1E PE=1 SV=3	POLR1E	16			11300	4230000	2680000	6490000
O00139	6.60367	4.77575e-05	Kinesin-like protein KIF2A OS=Homo sapiens OX=9606 GN=KIF2A PE=1 SV=3	KIF2A	7		3280	17800	611000	445000	1510000
Q99496	5.56536	5.37089e-05	E3 ubiquitin-protein ligase RING2 OS=Homo sapiens OX=9606 GN=RNF2 PE=1 SV=1	RNF2	3	3340	24300	19600	590000	370000	774000
Q6PK04	8.40102	2.9244e-05	Coiled-coil domain-containing protein 137 OS=Homo sapiens OX=9606 GN=CCDC137 PE=1 SV=1	CCDC137	46			66700	33900000	15800000	21400000
Q8NB90	5.08096	5.75997e-05	ATPase family protein 2 homolog OS=Homo sapiens OX=9606 GN=SPATA5 PE=1 SV=3	SPATA5	39	260000	119000	445000	10300000	4890000	10600000
Q96MX3	6.80419	5.38266e-05	Zinc finger protein 48 OS=Homo sapiens OX=9606 GN=ZNF48 PE=1 SV=2	ZNF48	6		6400	66300	3410000	1680000	2130000
H3BLV9	7.33022	5.46215e-05	SRSF protein kinase 1 (Fragment) OS=Homo sapiens OX=9606 GN=SRPK1 PE=1 SV=1	SRPK1	14	7990		149000	6520000	3730000	7040000
Q9P2E9	6.93553	5.46604e-05	Ribosome-binding protein 1 OS=Homo sapiens OX=9606 GN=RRBP1 PE=1 SV=5	RRBP1	18	5000		40000	924000	1350000	4160000
P31942	5.83534	6.15368e-05	Heterogeneous nuclear ribonucleoprotein H3 OS=Homo sapiens OX=9606 GN=HNRNPH3 PE=1 SV=2	HNRNPH3	4	10500	10100	17700	423000	255000	3240000
Q16540	5.93594	5.60152e-05	39S ribosomal protein L23, mitochondrial OS=Homo sapiens OX=9606 GN=MRPL23 PE=1 SV=1	MRPL23	3	9170		26700	1060000	643000	1290000
P04899	8.04526	5.98944e-05	Guanine nucleotide-binding protein G(i) subunit alpha-2 OS=Homo sapiens OX=9606 GN=GNAI2 PE=1 SV=3	GNAI2	102	25000		357000	6680000	25100000	92700000
Q14444	4.63333	6.62805e-05	Caprin-1 OS=Homo sapiens OX=9606 GN=CAPRIN1 PE=1 SV=2	CAPRIN1	58	1620000	938000	1370000	34000000	28800000	32500000
P78346	6.09132	6.03167e-05	Ribonuclease P protein subunit p30 OS=Homo sapiens OX=9606 GN=RPP30 PE=1 SV=1	RPP30	18	71300		88500	7730000	2150000	9560000
P27694	5.16193	6.67832e-05	Replication protein A 70 kDa DNA-binding subunit OS=Homo sapiens OX=9606 GN=RPA1 PE=1 SV=2	RPA1	46	186000	165000	872000	9450000	11500000	11300000
Q8NI77	8.04904	3.66216e-05	Kinesin-like protein KIF18A OS=Homo sapiens OX=9606 GN=KIF18A PE=1 SV=2	KIF18A	9	4410			1200000	977000	1360000
P14678	4.66775	6.85709e-05	Small nuclear ribonucleoprotein-associated proteins B and B' OS=Homo sapiens OX=9606 GN=SNRPB PE=1 SV=2	SNRPB	29	270000	213000	262000	6080000	4390000	9270000
Q14692	6.73234	6.23691e-05	Ribosome biogenesis protein BMS1 homolog OS=Homo sapiens OX=9606 GN=BMS1 PE=1 SV=1	BMS1	19	19900		43200	9900000	3270000	936000
A0A087WY61	6.40287	6.38474e-05	Nuclear mitotic apparatus protein 1 OS=Homo sapiens OX=9606 GN=NUMA1 PE=1 SV=1	NUMA1	18	4550		34500	1240000	751000	1280000
Q96DV4	5.24981	7.16506e-05	39S ribosomal protein L38, mitochondrial OS=Homo sapiens OX=9606 GN=MRPL38 PE=1 SV=2	MRPL38	17	63400	73000	220000	7530000	1630000	4570000
P40937	4.96848	7.26191e-05	Replication factor C subunit 5 OS=Homo sapiens OX=9606 GN=RFC5 PE=1 SV=1	RFC5	4	8030	7520	23900	319000	235000	591000
O43172	5.72296	7.26699e-05	U4/U6 small nuclear ribonucleoprotein Prp4 OS=Homo sapiens OX=9606 GN=PRPF4 PE=1 SV=2	PRPF4	7	4190	9570	36800	365000	382000	1560000
Q9H9Y2	8.20295	4.03566e-05	Ribosome production factor 1 OS=Homo sapiens OX=9606 GN=RPF1 PE=1 SV=2	RPF1	22			17000	8160000	3190000	4830000
P61981	4.62463	7.33932e-05	14-3-3 protein gamma OS=Homo sapiens OX=9606 GN=YWHAG PE=1 SV=2	YWHAG	17	38300	28000	49800	766000	858000	1220000
Q12788	7.8651	6.69095e-05	Transducin beta-like protein 3 OS=Homo sapiens OX=9606 GN=TBL3 PE=1 SV=2	TBL3	40	13900		219000	34900000	18100000	3370000
P49406	5.11272	7.54837e-05	39S ribosomal protein L19, mitochondrial OS=Homo sapiens OX=9606 GN=MRPL19 PE=1 SV=2	MRPL19	4	15500	17700	36100	611000	363000	1850000
Q9H8V3	8.02523	4.19952e-05	Protein ECT2 OS=Homo sapiens OX=9606 GN=ECT2 PE=1 SV=4	ECT2	9	5270			1500000	959000	1800000
Q92804	5.90568	7.55053e-05	TATA-binding protein-associated factor 2N OS=Homo sapiens OX=9606 GN=TAF15 PE=1 SV=1	TAF15	24	39500	247000	175000	3690000	3720000	26800000
P60953	5.31411	7.60489e-05	Cell division control protein 42 homolog OS=Homo sapiens OX=9606 GN=CDC42 PE=1 SV=2	CDC42	7	36300	18800	68400	951000	767000	4030000
P15927	5.58279	7.61004e-05	Replication protein A 32 kDa subunit OS=Homo sapiens OX=9606 GN=RPA2 PE=1 SV=1	RPA2	9	27000	72400	278000	2930000	2730000	7480000
Q6IQ21	6.40305	6.98927e-05	Zinc finger protein 770 OS=Homo sapiens OX=9606 GN=ZNF770 PE=1 SV=1	ZNF770	7	49300		6260	2120000	1020000	1520000
Q9BTE3	5.40539	7.69125e-05	Mini-chromosome maintenance complex-binding protein OS=Homo sapiens OX=9606 GN=MCMBP PE=1 SV=2	MCMBP	3	9060	7740	24300	1580000	348000	236000
Q9Y5S9	5.03671	7.9653e-05	RNA-binding protein 8A OS=Homo sapiens OX=9606 GN=RBM8A PE=1 SV=1	RBM8A	13	37500	50300	159000	3020000	2810000	1250000
P67809	4.74011	8.08948e-05	Y-box-binding protein 1 OS=Homo sapiens OX=9606 GN=YBX1 PE=1 SV=3	YBX1	42	227000	260000	377000	5500000	5400000	14300000
Q13895	6.32257	7.54179e-05	Bystin OS=Homo sapiens OX=9606 GN=BYSL PE=1 SV=3	BYSL	3	5430		26500	677000	589000	2220000
P09661	4.78135	8.23146e-05	U2 small nuclear ribonucleoprotein A' OS=Homo sapiens OX=9606 GN=SNRPA1 PE=1 SV=2	SNRPA1	23	94400	89600	206000	2300000	2740000	5750000
O60784	6.37857	8.34194e-05	Target of Myb protein 1 OS=Homo sapiens OX=9606 GN=TOM1 PE=1 SV=2	TOM1	20	25300	14100	60800	503000	1840000	13500000
P33993	6.08329	8.36282e-05	DNA replication licensing factor MCM7 OS=Homo sapiens OX=9606 GN=MCM7 PE=1 SV=4	MCM7	12	35400	42300	599000	5300000	4840000	10900000
H3BUR4	4.88248	8.60973e-05	RNA-binding protein NOB1 OS=Homo sapiens OX=9606 GN=NOB1 PE=1 SV=1	NOB1	2	6820	7660	18200	305000	156000	513000
Q9P258	5.24982	8.7163e-05	Protein RCC2 OS=Homo sapiens OX=9606 GN=RCC2 PE=1 SV=2	RCC2	8	8670	25800	74300	1360000	905000	744000
Q8TAD8	7.92103	5.06038e-05	Smad nuclear-interacting protein 1 OS=Homo sapiens OX=9606 GN=SNIP1 PE=1 SV=1	SNIP1	8	4860			1670000	771000	1270000
P14923	5.8298	8.84146e-05	Junction plakoglobin OS=Homo sapiens OX=9606 GN=JUP PE=1 SV=3	JUP	256	1670000	1910000	4410000	36400000	116000000	613000000
P19447	5.23938	8.84362e-05	General transcription and DNA repair factor IIH helicase subunit XPB OS=Homo sapiens OX=9606 GN=ERCC3 PE=1 SV=1	ERCC3	5	3220	9170	14100	650000	272000	127000
Q9Y324	4.84999	8.92377e-05	rRNA-processing protein FCF1 homolog OS=Homo sapiens OX=9606 GN=FCF1 PE=2 SV=1	FCF1	4	76700	79800	23300	2150000	1040000	1530000
A0A087X0K9	8.18904	5.28759e-05	Tight junction protein ZO-1 OS=Homo sapiens OX=9606 GN=TJP1 PE=1 SV=1	TJP1	11			7150	1810000	1190000	4220000
Q9P015	5.24977	9.30383e-05	39S ribosomal protein L15, mitochondrial OS=Homo sapiens OX=9606 GN=MRPL15 PE=1 SV=1	MRPL15	3	7840	12100	46800	787000	296000	1050000
A2A2V1	7.31338	8.63253e-05	Major prion protein (Fragment) OS=Homo sapiens OX=9606 GN=PRNP PE=1 SV=1	PRNP	8	6920		16500	289000	2510000	6770000
Q01082	5.33341	9.46769e-05	Spectrin beta chain, non-erythrocytic 1 OS=Homo sapiens OX=9606 GN=SPTBN1 PE=1 SV=2	SPTBN1	20	55700	51800	164000	1320000	2410000	9750000
Q32MM7	7.76931	5.74383e-05	Phosphodiesterase OS=Homo sapiens OX=9606 GN=PDE4C PE=1 SV=1	PDE4C	2			11300	3660000	1950000	2100000
Q01081	4.66503	9.9253e-05	Splicing factor U2AF 35 kDa subunit OS=Homo sapiens OX=9606 GN=U2AF1 PE=1 SV=3	U2AF1	9	76200	94000	180000	2880000	1700000	4300000
P19338	4.81809	0.000101271	Nucleolin OS=Homo sapiens OX=9606 GN=NCL PE=1 SV=3	NCL	55	585000	517000	717000	10000000	11400000	42700000
Q9Y6V7	4.85475	0.000103976	Probable ATP-dependent RNA helicase DDX49 OS=Homo sapiens OX=9606 GN=DDX49 PE=1 SV=1	DDX49	10	25600	15600	60200	897000	474000	1370000
O43143	4.62002	0.000105589	Pre-mRNA-splicing factor ATP-dependent RNA helicase DHX15 OS=Homo sapiens OX=9606 GN=DHX15 PE=1 SV=2	DHX15	81	766000	894000	2350000	34200000	28100000	24900000
Q13243	7.53755	6.42345e-05	Serine/arginine-rich splicing factor 5 OS=Homo sapiens OX=9606 GN=SRSF5 PE=1 SV=1	SRSF5	18			15500	2960000	2690000	3000000
Q9NX24	7.68816	6.42569e-05	H/ACA ribonucleoprotein complex subunit 2 OS=Homo sapiens OX=9606 GN=NHP2 PE=1 SV=1	NHP2	21			57400	17700000	8760000	10700000
Q6RFH5	7.65011	6.46692e-05	WD repeat-containing protein 74 OS=Homo sapiens OX=9606 GN=WDR74 PE=1 SV=1	WDR74	20			16400	3700000	2290000	4220000
O00560	5.2249	0.000106907	Syntenin-1 OS=Homo sapiens OX=9606 GN=SDCBP PE=1 SV=1	SDCBP	6	7370	5220	46200	527000	456000	387000
O75367	5.35362	0.00011008	Core histone macro-H2A.1 OS=Homo sapiens OX=9606 GN=H2AFY PE=1 SV=4	H2AFY	8	21600	20400	155000	2990000	964000	1620000
P35249	5.55874	0.000107605	Replication factor C subunit 4 OS=Homo sapiens OX=9606 GN=RFC4 PE=1 SV=2	RFC4	15		39200	89600	2870000	1630000	4660000
Q9Y5B9	5.09263	0.000117625	FACT complex subunit SPT16 OS=Homo sapiens OX=9606 GN=SUPT16H PE=1 SV=1	SUPT16H	37	104000	158000	709000	8110000	12300000	4640000
J3KP11	7.81364	7.40608e-05	Voltage-dependent R-type calcium channel subunit alpha OS=Homo sapiens OX=9606 GN=CACNA1E PE=1 SV=2	CACNA1E	2			8310	3670000	1220000	1460000
Q2TAY7	5.31251	0.000121861	WD40 repeat-containing protein SMU1 OS=Homo sapiens OX=9606 GN=SMU1 PE=1 SV=2	SMU1	7	7300	9510	77300	707000	618000	771000
P49736	6.72956	0.000122387	DNA replication licensing factor MCM2 OS=Homo sapiens OX=9606 GN=MCM2 PE=1 SV=4	MCM2	20	5010	10700	183000	1750000	967000	6930000
J3QQJ0	4.42535	0.000123185	SAP30-binding protein (Fragment) OS=Homo sapiens OX=9606 GN=SAP30BP PE=1 SV=1	SAP30BP	7	28200	46200	60200	1110000	694000	1010000
Q13263	4.8006	0.000123695	Transcription intermediary factor 1-beta OS=Homo sapiens OX=9606 GN=TRIM28 PE=1 SV=5	TRIM28	54	203000	168000	821000	8020000	6870000	11000000
P31947	4.67281	0.000124301	14-3-3 protein sigma OS=Homo sapiens OX=9606 GN=SFN PE=1 SV=1	SFN	17	40500	55300	166000	1980000	1410000	2210000
Q9BSC4	5.38421	0.000125816	Nucleolar protein 10 OS=Homo sapiens OX=9606 GN=NOL10 PE=1 SV=1	NOL10	20	87300	47000	175000	12100000	3860000	1120000
Q14669	7.7837	7.98347e-05	E3 ubiquitin-protein ligase TRIP12 OS=Homo sapiens OX=9606 GN=TRIP12 PE=1 SV=1	TRIP12	29			20700	5490000	2290000	7550000
P82912	4.66267	0.000127915	28S ribosomal protein S11, mitochondrial OS=Homo sapiens OX=9606 GN=MRPS11 PE=1 SV=2	MRPS11	9	24600	11900	38800	1020000	416000	435000
P26368	5.29339	0.000130395	Splicing factor U2AF 65 kDa subunit OS=Homo sapiens OX=9606 GN=U2AF2 PE=1 SV=4	U2AF2	12	49800	14400	87900	1840000	574000	3600000
Q9BYG3	7.46221	8.60112e-05	MKI67 FHA domain-interacting nucleolar phosphoprotein OS=Homo sapiens OX=9606 GN=NIFK PE=1 SV=1	NIFK	56			104000	27800000	12900000	17200000
A0A3B3IRL5	4.85785	0.000137884	Inosine-5'-monophosphate dehydrogenase (Fragment) OS=Homo sapiens OX=9606 GN=IMPDH1 PE=1 SV=1	IMPDH1	9	11600	15000	68400	826000	729000	482000
A0A087WVQ6	4.98127	0.000138247	Clathrin heavy chain OS=Homo sapiens OX=9606 GN=CLTC PE=1 SV=1	CLTC	145	716000	733000	4820000	41800000	49800000	38300000
Q3KQU3	5.02305	0.000138325	MAP7 domain-containing protein 1 OS=Homo sapiens OX=9606 GN=MAP7D1 PE=1 SV=1	MAP7D1	6	5610	21000	42500	346000	548000	908000
H0Y714	5.28448	0.000131649	U3 small nucleolar ribonucleoprotein protein IMP4 (Fragment) OS=Homo sapiens OX=9606 GN=IMP4 PE=1 SV=1	IMP4	17	127000		220000	7940000	4040000	8620000
Q5T750	5.72908	0.000133026	Skin-specific protein 32 OS=Homo sapiens OX=9606 GN=XP32 PE=1 SV=1	XP32	3	80300	54900	61400		1390000	8470000
O15371	5.94183	0.000141101	Eukaryotic translation initiation factor 3 subunit D OS=Homo sapiens OX=9606 GN=EIF3D PE=1 SV=1	EIF3D	17	21700	14600	223000	1450000	1470000	7700000
P46940	5.35348	0.00014119	Ras GTPase-activating-like protein IQGAP1 OS=Homo sapiens OX=9606 GN=IQGAP1 PE=1 SV=1	IQGAP1	81	171000	166000	1590000	10800000	11200000	25500000
P52292	4.77436	0.000143794	Importin subunit alpha-1 OS=Homo sapiens OX=9606 GN=KPNA2 PE=1 SV=1	KPNA2	58	628000	581000	1550000	18500000	11800000	53100000
Q14498	4.51609	0.000143915	RNA-binding protein 39 OS=Homo sapiens OX=9606 GN=RBM39 PE=1 SV=2	RBM39	19	92200	58400	175000	3570000	1700000	1860000
O15446	7.30366	9.40611e-05	DNA-directed RNA polymerase I subunit RPA34 OS=Homo sapiens OX=9606 GN=CD3EAP PE=1 SV=1	CD3EAP	33			37700	5590000	4690000	8060000
Q15046	5.70217	0.000150936	Lysine--tRNA ligase OS=Homo sapiens OX=9606 GN=KARS1 PE=1 SV=3	KARS1	10	33800	12900	52600	332000	1550000	6290000
P68431	5.19679	0.000151699	Histone H3.1 OS=Homo sapiens OX=9606 GN=H3C1 PE=1 SV=2	H3C1	19	395000	216000	2110000	18600000	12700000	37600000
Q5VIY5	5.31089	0.00014452	Zinc finger protein 468 OS=Homo sapiens OX=9606 GN=ZNF468 PE=2 SV=1	ZNF468	8	10000	6160		399000	167000	454000
O75934	7.18207	0.00010034	Pre-mRNA-splicing factor SPF27 OS=Homo sapiens OX=9606 GN=BCAS2 PE=1 SV=1	BCAS2	12			9520	1580000	1230000	1360000
A0A3B3IT82	5.30437	0.000151323	Bloom syndrome protein OS=Homo sapiens OX=9606 GN=BLM PE=1 SV=1	BLM	23		55900	129000	5640000	2410000	2780000
E9PKP7	7.23587	0.000110697	Nucleolar transcription factor 1 OS=Homo sapiens OX=9606 GN=UBTF PE=1 SV=1	UBTF	17			30800	7070000	4010000	3530000
Q12797	5.69374	0.000159644	Aspartyl/asparaginyl beta-hydroxylase OS=Homo sapiens OX=9606 GN=ASPH PE=1 SV=3	ASPH	4		2910	11200	183000	209000	675000
O00442	5.54613	0.000161006	RNA 3'-terminal phosphate cyclase OS=Homo sapiens OX=9606 GN=RTCA PE=1 SV=1	RTCA	4		4010	11000	218000	194000	707000
P62995	5.58768	0.000161662	Transformer-2 protein homolog beta OS=Homo sapiens OX=9606 GN=TRA2B PE=1 SV=1	TRA2B	15		57000	214000	6770000	8480000	2610000
Q5JVF3	7.58216	0.000114267	PCI domain-containing protein 2 OS=Homo sapiens OX=9606 GN=PCID2 PE=1 SV=2	PCID2	4			7920	1140000	913000	3360000
Q8IY37	7.21369	0.000114984	Probable ATP-dependent RNA helicase DHX37 OS=Homo sapiens OX=9606 GN=DHX37 PE=1 SV=1	DHX37	29			48600	11200000	5740000	5840000
P06493	4.5898	0.000171344	Cyclin-dependent kinase 1 OS=Homo sapiens OX=9606 GN=CDK1 PE=1 SV=3	CDK1	5	19600	18500	59900	425000	585000	1220000
F8VWW8	6.72146	0.000165023	Acid sphingomyelinase-like phosphodiesterase 3b OS=Homo sapiens OX=9606 GN=SMPDL3B PE=1 SV=1	SMPDL3B	11		11600	39700	451000	2920000	8820000
Q9H0U6	4.54013	0.000176835	39S ribosomal protein L18, mitochondrial OS=Homo sapiens OX=9606 GN=MRPL18 PE=1 SV=1	MRPL18	3	37100	22200	100000	1030000	746000	1350000
Q9NRC8	8.44158	0.000120725	NAD-dependent protein deacetylase sirtuin-7 OS=Homo sapiens OX=9606 GN=SIRT7 PE=1 SV=1	SIRT7	9	7150			4700000	630000	5190000
Q9H6F5	7.23506	0.000121266	Coiled-coil domain-containing protein 86 OS=Homo sapiens OX=9606 GN=CCDC86 PE=1 SV=1	CCDC86	12			22500	2660000	2560000	5720000
Q96HS1	4.2605	0.00017978	Serine/threonine-protein phosphatase PGAM5, mitochondrial OS=Homo sapiens OX=9606 GN=PGAM5 PE=1 SV=2	PGAM5	115	4420000	4550000	8320000	150000000	80800000	97200000
Q6NZI2	6.80577	0.000172602	Caveolae-associated protein 1 OS=Homo sapiens OX=9606 GN=CAVIN1 PE=1 SV=1	CAVIN1	13		5220	47400	543000	1470000	6830000
Q9BRJ6	7.72392	0.000124566	Uncharacterized protein C7orf50 OS=Homo sapiens OX=9606 GN=C7orf50 PE=1 SV=1	C7orf50	12			10500	1380000	1360000	5830000
E5RJR5	4.46009	0.000186679	S-phase kinase-associated protein 1 OS=Homo sapiens OX=9606 GN=SKP1 PE=1 SV=1	SKP1	8	81700	118000	38600	1190000	1170000	2850000
P55084	6.10807	0.000187218	Trifunctional enzyme subunit beta, mitochondrial OS=Homo sapiens OX=9606 GN=HADHB PE=1 SV=3	HADHB	21	62600	35200	504000	1870000	6630000	29400000
G3V4X8	4.92732	0.000179537	SNW domain-containing protein 1 OS=Homo sapiens OX=9606 GN=SNW1 PE=1 SV=1	SNW1	7	21400		27200	768000	700000	736000
P12268	4.40777	0.000203683	Inosine-5'-monophosphate dehydrogenase 2 OS=Homo sapiens OX=9606 GN=IMPDH2 PE=1 SV=2	IMPDH2	123	1850000	1520000	4870000	66000000	63600000	31200000
Q9NXF1	7.14515	0.000149771	Testis-expressed protein 10 OS=Homo sapiens OX=9606 GN=TEX10 PE=1 SV=2	TEX10	21			35000	6880000	2670000	6620000
P21796	4.57045	0.00022109	Voltage-dependent anion-selective channel protein 1 OS=Homo sapiens OX=9606 GN=VDAC1 PE=1 SV=2	VDAC1	24	145000	532000	480000	4820000	6400000	16100000
A0A0G2JQH2	5.49832	0.000222596	40S ribosomal protein S18 OS=Homo sapiens OX=9606 GN=RPS18 PE=1 SV=1	RPS18	26	107000		127000	16500000	2720000	3260000
Q9UNX3	6.77838	0.00016748	60S ribosomal protein L26-like 1 OS=Homo sapiens OX=9606 GN=RPL26L1 PE=1 SV=1	RPL26L1	120			21900	2690000	2010000	2570000
P00749	6.65229	0.000225606	Urokinase-type plasminogen activator OS=Homo sapiens OX=9606 GN=PLAU PE=1 SV=2	PLAU	6		9210	8000	152000	909000	4660000
Q14156	7.90118	0.000168724	Protein EFR3 homolog A OS=Homo sapiens OX=9606 GN=EFR3A PE=1 SV=2	EFR3A	8			6210	531000	1340000	4600000
I3L0E3	6.36265	0.000230242	HCG1984214, isoform CRA_a OS=Homo sapiens OX=9606 GN=hCG_1984214 PE=4 SV=1	hCG_1984214	13		4180	82100	2200000	890000	1810000
O60658	5.41331	0.000238501	High affinity cAMP-specific and IBMX-insensitive 3',5'-cyclic phosphodiesterase 8A OS=Homo sapiens OX=9606 GN=PDE8A PE=1 SV=2	PDE8A	4	16300	6950	21100		264000	1230000
Q9UQ35	5.85497	0.000246573	Serine/arginine repetitive matrix protein 2 OS=Homo sapiens OX=9606 GN=SRRM2 PE=1 SV=2	SRRM2	124	95500	225000	3520000	17600000	37200000	22400000
O60568	4.81545	0.000247166	Multifunctional procollagen lysine hydroxylase and glycosyltransferase LH3 OS=Homo sapiens OX=9606 GN=PLOD3 PE=1 SV=1	PLOD3	4		13000	19500	337000	498000	537000
P60763	6.43737	0.000250416	Ras-related C3 botulinum toxin substrate 3 OS=Homo sapiens OX=9606 GN=RAC3 PE=1 SV=1	RAC3	4	6130		28800	328000	833000	5590000
Q8IZP2	5.47884	0.000256172	Putative protein FAM10A4 OS=Homo sapiens OX=9606 GN=ST13P4 PE=5 SV=1	ST13P4	3	14500	8510	35600		342000	1560000
Q6NW34	4.11536	0.000270194	Nucleolus and neural progenitor protein OS=Homo sapiens OX=9606 GN=NEPRO PE=1 SV=3	NEPRO	7	94600	62100	68200	2210000	1140000	828000
Q9NUD5	6.87906	0.00027145	Zinc finger CCHC domain-containing protein 3 OS=Homo sapiens OX=9606 GN=ZCCHC3 PE=1 SV=2	ZCCHC3	32	461000	274000	8270	5220000	6000000	54400000
Q9UBI6	8.39956	0.000201168	Guanine nucleotide-binding protein G(I)/G(S)/G(O) subunit gamma-12 OS=Homo sapiens OX=9606 GN=GNG12 PE=1 SV=3	GNG12	8	10000			803000	3690000	13000000
F8WE88	4.10108	0.000272711	Unconventional myosin-Va OS=Homo sapiens OX=9606 GN=MYO5A PE=1 SV=2	MYO5A	12	6850	9810	13700	246000	172000	110000
P62805	4.688	0.000273515	Histone H4 OS=Homo sapiens OX=9606 GN=H4C1 PE=1 SV=2	H4C1	32	688000	524000	3680000	30200000	17100000	44000000
E9PDF6	4.40225	0.000273527	Unconventional myosin-Ib OS=Homo sapiens OX=9606 GN=MYO1B PE=1 SV=1	MYO1B	64	391000	391000	1150000	7120000	9490000	24600000
P49720	5.93177	0.000271615	Proteasome subunit beta type-3 OS=Homo sapiens OX=9606 GN=PSMB3 PE=1 SV=2	PSMB3	5	12000	5460	38900		319000	2180000
P49795	7.16124	0.000259603	Regulator of G-protein signaling 19 OS=Homo sapiens OX=9606 GN=RGS19 PE=1 SV=1	RGS19	4	5290		8120		224000	3930000
H3BMA1	8.32069	0.000182742	Mesothelin (Fragment) OS=Homo sapiens OX=9606 GN=MSLN PE=1 SV=2	MSLN	5	4680				732000	3060000
P51398	4.23821	0.000292132	28S ribosomal protein S29, mitochondrial OS=Homo sapiens OX=9606 GN=DAP3 PE=1 SV=1	DAP3	20	235000	145000	495000	5600000	2960000	6840000
Q9NSD9	5.54098	0.000294483	Phenylalanine--tRNA ligase beta subunit OS=Homo sapiens OX=9606 GN=FARSB PE=1 SV=3	FARSB	6	4610	7930	77100	322000	429000	2060000
P40227	5.1435	0.000295815	T-complex protein 1 subunit zeta OS=Homo sapiens OX=9606 GN=CCT6A PE=1 SV=3	CCT6A	22	130000	88300	429000	1790000	5170000	23500000
P28066	4.61995	0.000299191	Proteasome subunit alpha type-5 OS=Homo sapiens OX=9606 GN=PSMA5 PE=1 SV=3	PSMA5	4	27000	12800	23300	370000	201000	1610000
Q8NFW8	6.67451	0.00023159	N-acylneuraminate cytidylyltransferase OS=Homo sapiens OX=9606 GN=CMAS PE=1 SV=2	CMAS	14			34500	4770000	2190000	4190000
P35221	5.32911	0.000310609	Catenin alpha-1 OS=Homo sapiens OX=9606 GN=CTNNA1 PE=1 SV=1	CTNNA1	33	139000	67100	337000	1310000	6260000	24900000
A0A0C4DGG1	5.83743	0.000305992	Protein kinase C and casein kinase substrate in neurons protein 3 (Fragment) OS=Homo sapiens OX=9606 GN=PACSIN3 PE=1 SV=1	PACSIN3	5	11500		17200	208000	799000	3130000
Q8NEF9	5.07942	0.000308742	Serum response factor-binding protein 1 OS=Homo sapiens OX=9606 GN=SRFBP1 PE=1 SV=1	SRFBP1	6	32200		10100	317000	780000	917000
O15226	6.65834	0.000243426	NF-kappa-B-repressing factor OS=Homo sapiens OX=9606 GN=NKRF PE=1 SV=2	NKRF	8			10800	1460000	654000	1360000
K7EN82	4.90804	0.000320717	Glycylpeptide N-tetradecanoyltransferase 1 (Fragment) OS=Homo sapiens OX=9606 GN=NMT1 PE=1 SV=1	NMT1	3		8590	19900	326000	264000	703000
Q969L2	5.10127	0.000330519	Protein MAL2 OS=Homo sapiens OX=9606 GN=MAL2 PE=1 SV=1	MAL2	9	43400	65400	87500	385000	4090000	6380000
O00214	4.6731	0.000332566	Galectin-8 OS=Homo sapiens OX=9606 GN=LGALS8 PE=1 SV=4	LGALS8	5	11800	12900	17900	118000	295000	1300000
Q15646	3.96628	0.000334897	2'-5'-oligoadenylate synthase-like protein OS=Homo sapiens OX=9606 GN=OASL PE=1 SV=2	OASL	25	853000	921000	889000	21200000	8500000	14800000
Q99832	4.81942	0.000337438	T-complex protein 1 subunit eta OS=Homo sapiens OX=9606 GN=CCT7 PE=1 SV=2	CCT7	26	158000	147000	397000	1830000	5300000	21400000
Q8WVM0	7.31595	0.000260686	Dimethyladenosine transferase 1, mitochondrial OS=Homo sapiens OX=9606 GN=TFB1M PE=1 SV=1	TFB1M	5			6120	1570000	316000	1870000
P38606	6.25619	0.000321809	V-type proton ATPase catalytic subunit A OS=Homo sapiens OX=9606 GN=ATP6V1A PE=1 SV=2	ATP6V1A	5		7230	12700		271000	1980000
I3L3B0	4.46202	0.000353089	Complement component 1 Q subcomponent-binding protein, mitochondrial OS=Homo sapiens OX=9606 GN=C1QBP PE=1 SV=1	C1QBP	15	15900	15000	78900	518000	374000	1040000
Q9Y3F4	4.11541	0.000356787	Serine-threonine kinase receptor-associated protein OS=Homo sapiens OX=9606 GN=STRAP PE=1 SV=1	STRAP	12	23300	18300	59000	376000	449000	776000
P25205	4.1723	0.000364366	DNA replication licensing factor MCM3 OS=Homo sapiens OX=9606 GN=MCM3 PE=1 SV=3	MCM3	17	158000	150000	399000	5330000	1940000	5360000
P62633	6.37032	0.000283846	Cellular nucleic acid-binding protein OS=Homo sapiens OX=9606 GN=CNBP PE=1 SV=1	CNBP	2	3550			297000	246000	347000
O75955	5.08683	0.000368534	Flotillin-1 OS=Homo sapiens OX=9606 GN=FLOT1 PE=1 SV=3	FLOT1	27	80400	104000	148000	715000	4300000	15800000
Q5BKZ1	6.56119	0.00029109	DBIRD complex subunit ZNF326 OS=Homo sapiens OX=9606 GN=ZNF326 PE=1 SV=2	ZNF326	8			16600	2770000	1140000	1220000
P09874	4.13575	0.000376156	Poly [ADP-ribose] polymerase 1 OS=Homo sapiens OX=9606 GN=PARP1 PE=1 SV=4	PARP1	78	603000	946000	2690000	19300000	23600000	18300000
Q9ULV4	5.43661	0.000382229	Coronin-1C OS=Homo sapiens OX=9606 GN=CORO1C PE=1 SV=1	CORO1C	39	167000	292000	434000	2070000	11600000	71600000
P09382	5.2902	0.000389815	Galectin-1 OS=Homo sapiens OX=9606 GN=LGALS1 PE=1 SV=2	LGALS1	7	15700	20800	22300	145000	650000	4630000
Q9NPE3	6.32091	0.000312926	H/ACA ribonucleoprotein complex subunit 3 OS=Homo sapiens OX=9606 GN=NOP10 PE=1 SV=1	NOP10	8	17600			1780000	1110000	1410000
Q09028	3.91615	0.000398508	Histone-binding protein RBBP4 OS=Homo sapiens OX=9606 GN=RBBP4 PE=1 SV=3	RBBP4	6	83200	59500	159000	1380000	1250000	1570000
Q13151	7.44631	0.000326455	Heterogeneous nuclear ribonucleoprotein A0 OS=Homo sapiens OX=9606 GN=HNRNPA0 PE=1 SV=1	HNRNPA0	9			9130	960000	700000	6010000
E7EVJ4	6.28509	0.000326901	Double-stranded RNA-binding protein Staufen homolog 2 OS=Homo sapiens OX=9606 GN=STAU2 PE=1 SV=1	STAU2	4	4850			387000	297000	471000
Q9H5V8	5.20071	0.000415627	CUB domain-containing protein 1 OS=Homo sapiens OX=9606 GN=CDCP1 PE=1 SV=3	CDCP1	5	7800	5980	32900	87300	587000	1490000
Q14004	7.15106	0.000417681	Cyclin-dependent kinase 13 OS=Homo sapiens OX=9606 GN=CDK13 PE=1 SV=2	CDK13	3	6190	16700	11800	62800	3670000	15200000
P49368	4.65374	0.000425269	T-complex protein 1 subunit gamma OS=Homo sapiens OX=9606 GN=CCT3 PE=1 SV=4	CCT3	28	213000	191000	602000	2500000	6250000	25000000
Q07666	6.83934	0.000344459	KH domain-containing, RNA-binding, signal transduction-associated protein 1 OS=Homo sapiens OX=9606 GN=KHDRBS1 PE=1 SV=1	KHDRBS1	7			11300	629000	1070000	3220000
P48643	4.69239	0.000431213	T-complex protein 1 subunit epsilon OS=Homo sapiens OX=9606 GN=CCT5 PE=1 SV=1	CCT5	26	156000	205000	508000	2780000	3870000	26100000
Q9UBL6	4.10117	0.000436712	Copine-7 OS=Homo sapiens OX=9606 GN=CPNE7 PE=1 SV=1	CPNE7	18	153000	105000	110000	1470000	1180000	5150000
A0A024QZ42	5.14473	0.000435113	HCG1985580, isoform CRA_c OS=Homo sapiens OX=9606 GN=PDCD6 PE=1 SV=1	PDCD6	9		30800	76300	1070000	928000	5080000
P31943	4.01921	0.000442943	Heterogeneous nuclear ribonucleoprotein H OS=Homo sapiens OX=9606 GN=HNRNPH1 PE=1 SV=4	HNRNPH1	35	902000	864000	2140000	19600000	11300000	32100000
P39060	6.33703	0.000357572	Collagen alpha-1(XVIII) chain OS=Homo sapiens OX=9606 GN=COL18A1 PE=1 SV=5	COL18A1	6		7460		900000	387000	630000
Q8N3E9	4.42354	0.000444022	1-phosphatidylinositol 4,5-bisphosphate phosphodiesterase delta-3 OS=Homo sapiens OX=9606 GN=PLCD3 PE=1 SV=3	PLCD3	21	111000	147000	180000	1250000	2150000	10800000
B7Z2A9	4.48897	0.000440558	V-type proton ATPase subunit a OS=Homo sapiens OX=9606 GN=ATP6V0A1 PE=1 SV=1	ATP6V0A1	5	23300	35600	40400		666000	787000
C9J384	5.00237	0.000443641	Protein CMSS1 (Fragment) OS=Homo sapiens OX=9606 GN=CMSS1 PE=1 SV=1	CMSS1	3	27500		6330	538000	217000	648000
P08865	5.42486	0.000453164	40S ribosomal protein SA OS=Homo sapiens OX=9606 GN=RPSA PE=1 SV=4	RPSA	36	169000	140000	289000	2750000	2820000	69900000
K7ELF1	4.07442	0.000476179	39S ribosomal protein L4, mitochondrial (Fragment) OS=Homo sapiens OX=9606 GN=MRPL4 PE=1 SV=1	MRPL4	4	18700	16500	65300	524000	308000	597000
P84090	3.98452	0.000482044	Enhancer of rudimentary homolog OS=Homo sapiens OX=9606 GN=ERH PE=1 SV=1	ERH	72	2540000	3640000	7920000	111000000	55200000	47400000
H0YKU1	4.89562	0.000501825	Tropomodulin-3 (Fragment) OS=Homo sapiens OX=9606 GN=TMOD3 PE=1 SV=1	TMOD3	10	9880	32000	124000	523000	668000	2960000
Q12899	6.4658	0.000417748	Tripartite motif-containing protein 26 OS=Homo sapiens OX=9606 GN=TRIM26 PE=1 SV=1	TRIM26	9			34400	4300000	1400000	4670000
P62979	3.91254	0.000510916	Ubiquitin-40S ribosomal protein S27a OS=Homo sapiens OX=9606 GN=RPS27A PE=1 SV=2	RPS27A	46	1610000	1400000	3010000	18500000	23900000	52400000
G3V167	3.98737	0.000517962	Poly [ADP-ribose] polymerase OS=Homo sapiens OX=9606 GN=PARP2 PE=1 SV=1	PARP2	25	522000	514000	1200000	19200000	11800000	5670000
Q9H9A7	6.14443	0.000433727	RecQ-mediated genome instability protein 1 OS=Homo sapiens OX=9606 GN=RMI1 PE=1 SV=3	RMI1	2			5010	236000	394000	479000
Q9Y399	4.66353	0.00053528	28S ribosomal protein S2, mitochondrial OS=Homo sapiens OX=9606 GN=MRPS2 PE=1 SV=1	MRPS2	2		20400	70200	1030000	644000	1330000
P53582	7.60345	0.000447691	Methionine aminopeptidase 1 OS=Homo sapiens OX=9606 GN=METAP1 PE=1 SV=2	METAP1	15			7100	812000	487000	6660000
Q4G0J3	6.96749	0.000451024	La-related protein 7 OS=Homo sapiens OX=9606 GN=LARP7 PE=1 SV=1	LARP7	16			40800	3440000	2290000	16900000
B1AVT0	5.1881	0.000545865	Dual-specificity protein kinase CLK2 OS=Homo sapiens OX=9606 GN=CLK2 PE=1 SV=1	CLK2	3		3530	32500	462000	535000	241000
Q9UN86	6.27621	0.000456825	Ras GTPase-activating protein-binding protein 2 OS=Homo sapiens OX=9606 GN=G3BP2 PE=1 SV=2	G3BP2	34			372000	18400000	23900000	54500000
Q9BV38	4.77116	0.000558205	WD repeat-containing protein 18 OS=Homo sapiens OX=9606 GN=WDR18 PE=1 SV=2	WDR18	6	13500	189000	67200	3080000	1650000	687000
P08579	4.02948	0.0005779	U2 small nuclear ribonucleoprotein B'' OS=Homo sapiens OX=9606 GN=SNRPB2 PE=1 SV=1	SNRPB2	9	77100	88600	174000	986000	1250000	4200000
Q5C9Z4	6.17589	0.000504914	Nucleolar MIF4G domain-containing protein 1 OS=Homo sapiens OX=9606 GN=NOM1 PE=1 SV=1	NOM1	10			21800	2740000	922000	1550000
Q5QJE6	6.1192	0.000505628	Deoxynucleotidyltransferase terminal-interacting protein 2 OS=Homo sapiens OX=9606 GN=DNTTIP2 PE=1 SV=2	DNTTIP2	8			5930	702000	272000	367000
G3V3U4	4.91162	0.000599537	Proteasome subunit alpha type OS=Homo sapiens OX=9606 GN=PSMA6 PE=1 SV=1	PSMA6	7	38100	23700	59100		457000	2810000
A0A494C050	5.28534	0.000589816	NF-kappa-B-activating protein (Fragment) OS=Homo sapiens OX=9606 GN=NKAP PE=1 SV=1	NKAP	4	6730		21600	524000	422000
A0A0A0MRM8	4.14949	0.000613488	Unconventional myosin-VI OS=Homo sapiens OX=9606 GN=MYO6 PE=1 SV=1	MYO6	111	1260000	1320000	2490000	15900000	16600000	87700000
P16144	5.0671	0.000618533	Integrin beta-4 OS=Homo sapiens OX=9606 GN=ITGB4 PE=1 SV=5	ITGB4	5	10200	6750	40200		238000	931000
P78371	4.61321	0.000617003	T-complex protein 1 subunit beta OS=Homo sapiens OX=9606 GN=CCT2 PE=1 SV=4	CCT2	35	181000	230000	650000	2430000	5460000	29900000
P62491	4.7784	0.000620262	Ras-related protein Rab-11A OS=Homo sapiens OX=9606 GN=RAB11A PE=1 SV=3	RAB11A	5	33500	35700	97000		666000	2690000
Q15149	4.65225	0.000622586	Plectin OS=Homo sapiens OX=9606 GN=PLEC PE=1 SV=3	PLEC	69	184000	296000	856000	5780000	3420000	37500000
Q9BXY0	6.27042	0.000539982	Protein MAK16 homolog OS=Homo sapiens OX=9606 GN=MAK16 PE=1 SV=2	MAK16	15			97500	16000000	4250000	6270000
P52597	3.69708	0.000633935	Heterogeneous nuclear ribonucleoprotein F OS=Homo sapiens OX=9606 GN=HNRNPF PE=1 SV=3	HNRNPF	26	257000	304000	579000	4290000	3790000	6070000
A0A0A0MRH0	5.42966	0.000637567	Notchless protein homolog 1 OS=Homo sapiens OX=9606 GN=NLE1 PE=1 SV=1	NLE1	4	129000	7720		1640000	1030000	1490000
Q9BRT6	6.19578	0.000559314	Protein LLP homolog OS=Homo sapiens OX=9606 GN=LLPH PE=1 SV=1	LLPH	8			32000	2410000	1220000	4390000
Q03135	5.24685	0.000660728	Caveolin-1 OS=Homo sapiens OX=9606 GN=CAV1 PE=1 SV=4	CAV1	14	49700	46700	279000	607000	3540000	16500000
E9PNJ7	3.9608	0.000661673	Nucleosome assembly protein 1-like 4 (Fragment) OS=Homo sapiens OX=9606 GN=NAP1L4 PE=1 SV=1	NAP1L4	21	11700	11000	18100	88000	210000	476000
Q6P6B1	6.84635	0.000525959	Glutamate-rich protein 5 OS=Homo sapiens OX=9606 GN=ERICH5 PE=2 SV=1	ERICH5	7	6300				531000	990000
O00159	4.13216	0.000669935	Unconventional myosin-Ic OS=Homo sapiens OX=9606 GN=MYO1C PE=1 SV=4	MYO1C	124	2230000	2220000	3860000	23700000	28600000	152000000
Q68CQ4	4.72998	0.000678549	Digestive organ expansion factor homolog OS=Homo sapiens OX=9606 GN=DIEXF PE=1 SV=2	DIEXF	5	5490		22800	570000	251000	183000
P04350	4.75833	0.000701143	Tubulin beta-4A chain OS=Homo sapiens OX=9606 GN=TUBB4A PE=1 SV=2	TUBB4A	146	8750	4540	92500	539000	292000	463000
P50991	4.61875	0.000722178	T-complex protein 1 subunit delta OS=Homo sapiens OX=9606 GN=CCT4 PE=1 SV=4	CCT4	34	223000	158000	488000	1950000	4330000	30200000
P17931	4.68607	0.00073089	Galectin-3 OS=Homo sapiens OX=9606 GN=LGALS3 PE=1 SV=5	LGALS3	2	5990	10300	14800		112000	557000
Q8NHQ9	5.83912	0.00063282	ATP-dependent RNA helicase DDX55 OS=Homo sapiens OX=9606 GN=DDX55 PE=1 SV=3	DDX55	8			55900	3530000	2200000	4220000
P07355	4.3024	0.000730986	Annexin A2 OS=Homo sapiens OX=9606 GN=ANXA2 PE=1 SV=2	ANXA2	86	2020000	2050000	3140000	16400000	33100000	184000000
P14868	3.91507	0.000735328	Aspartate--tRNA ligase, cytoplasmic OS=Homo sapiens OX=9606 GN=DARS PE=1 SV=2	DARS	10	78700	75700	346000	2450000	1660000	1740000
Q04917	3.96555	0.00074012	14-3-3 protein eta OS=Homo sapiens OX=9606 GN=YWHAH PE=1 SV=4	YWHAH	13	60100	198000	225000	1230000	2000000	4150000
A0A096LP22	4.66597	0.000747811	Probable peptidyl-tRNA hydrolase (Fragment) OS=Homo sapiens OX=9606 GN=PTRH1 PE=1 SV=1	PTRH1	2		12600	39600	718000	254000	1000000
P18887	4.41154	0.000758663	DNA repair protein XRCC1 OS=Homo sapiens OX=9606 GN=XRCC1 PE=1 SV=2	XRCC1	5	16500		23500	203000	571000	635000
Q9Y6M4	8.10012	0.000672426	Casein kinase I isoform gamma-3 OS=Homo sapiens OX=9606 GN=CSNK1G3 PE=1 SV=2	CSNK1G3	16		8040		334000	2680000	12000000
Q10570	4.15116	0.000780481	Cleavage and polyadenylation specificity factor subunit 1 OS=Homo sapiens OX=9606 GN=CPSF1 PE=1 SV=2	CPSF1	3	7930	7590	10900	160000	149000
P15531	4.63259	0.000786636	Nucleoside diphosphate kinase A OS=Homo sapiens OX=9606 GN=NME1 PE=1 SV=1	NME1	2	53700	60900	67700	607000		3710000
Q9Y262	5.65634	0.000787897	Eukaryotic translation initiation factor 3 subunit L OS=Homo sapiens OX=9606 GN=EIF3L PE=1 SV=1	EIF3L	16	36600	5700	360000	1290000	1160000	6440000
Q8N531	5.92047	0.000701193	F-box/LRR-repeat protein 6 OS=Homo sapiens OX=9606 GN=FBXL6 PE=2 SV=1	FBXL6	5			13400	1370000	463000	843000
Q8IYB3	5.98788	0.000704056	Serine/arginine repetitive matrix protein 1 OS=Homo sapiens OX=9606 GN=SRRM1 PE=1 SV=2	SRRM1	66			464000	43700000	40300000	14500000
Q9H5V9	3.75112	0.000804833	UPF0428 protein CXorf56 OS=Homo sapiens OX=9606 GN=CXorf56 PE=1 SV=1	CXorf56	6	31000	45800	103000	841000	439000	967000
P49721	4.86797	0.000812784	Proteasome subunit beta type-2 OS=Homo sapiens OX=9606 GN=PSMB2 PE=1 SV=1	PSMB2	4	43100	13100	66200	334000	483000	5770000
Q14011	4.49238	0.000824162	Cold-inducible RNA-binding protein OS=Homo sapiens OX=9606 GN=CIRBP PE=1 SV=1	CIRBP	2		2910	3390	42600	46900	177000
O95625	5.83663	0.000722619	Zinc finger and BTB domain-containing protein 11 OS=Homo sapiens OX=9606 GN=ZBTB11 PE=1 SV=2	ZBTB11	6			17900	1740000	879000	700000
Q92979	3.48093	0.000828365	Ribosomal RNA small subunit methyltransferase NEP1 OS=Homo sapiens OX=9606 GN=EMG1 PE=1 SV=4	EMG1	6	90700	96200	118000	1130000	919000	1380000
Q9UKK3	-3.63847	0.000832778	Protein mono-ADP-ribosyltransferase PARP4 OS=Homo sapiens OX=9606 GN=PARP4 PE=1 SV=3	PARP4	153	22500000	28900000	20800000	984000	2560000	2780000
Q86UN3	6.44701	0.000844285	Reticulon-4 receptor-like 2 OS=Homo sapiens OX=9606 GN=RTN4RL2 PE=1 SV=1	RTN4RL2	5		4470	19000	84900	1320000	4640000
J3KT73	4.03743	0.000850191	60S ribosomal protein L38 OS=Homo sapiens OX=9606 GN=RPL38 PE=1 SV=1	RPL38	23	143000	189000	138000	2580000	858000	7460000
Q96DI7	3.95981	0.000850494	U5 small nuclear ribonucleoprotein 40 kDa protein OS=Homo sapiens OX=9606 GN=SNRNP40 PE=1 SV=1	SNRNP40	4	8110	16400	54700	273000	233000	431000
Q9P275	5.55831	0.000859112	Ubiquitin carboxyl-terminal hydrolase 36 OS=Homo sapiens OX=9606 GN=USP36 PE=1 SV=4	USP36	14	5100	382000	55400	4290000	2330000	1130000
P13639	3.94422	0.0008651	Elongation factor 2 OS=Homo sapiens OX=9606 GN=EEF2 PE=1 SV=4	EEF2	76	1510000	1040000	2880000	17400000	13800000	68700000
Q13488	4.47533	0.000881452	V-type proton ATPase 116 kDa subunit a isoform 3 OS=Homo sapiens OX=9606 GN=TCIRG1 PE=1 SV=3	TCIRG1	2	7140		12900	388000	89900	279000
Q15717	5.78584	0.000796104	ELAV-like protein 1 OS=Homo sapiens OX=9606 GN=ELAVL1 PE=1 SV=2	ELAVL1	3	6750			284000	274000	664000
A0A2U3TZL5	6.97887	0.000825894	CD59 glycoprotein (Fragment) OS=Homo sapiens OX=9606 GN=CD59 PE=1 SV=1	CD59	11			57200	2100000	5770000	31000000
P48556	5.46191	0.000917007	26S proteasome non-ATPase regulatory subunit 8 OS=Homo sapiens OX=9606 GN=PSMD8 PE=1 SV=2	PSMD8	5	2870	9390	41100	106000	268000	3340000
Q15007	3.55854	0.000924502	Pre-mRNA-splicing regulator WTAP OS=Homo sapiens OX=9606 GN=WTAP PE=1 SV=2	WTAP	17	232000	186000	324000	3280000	1680000	4150000
P51149	5.39497	0.000943758	Ras-related protein Rab-7a OS=Homo sapiens OX=9606 GN=RAB7A PE=1 SV=1	RAB7A	5	18400	14900			261000	1860000
Q96EY1	3.56151	0.000955591	DnaJ homolog subfamily A member 3, mitochondrial OS=Homo sapiens OX=9606 GN=DNAJA3 PE=1 SV=2	DNAJA3	19	168000	173000	399000	3060000	1890000	3300000
Q9Y4C8	5.6429	0.0009569	Probable RNA-binding protein 19 OS=Homo sapiens OX=9606 GN=RBM19 PE=1 SV=3	RBM19	24	199000	300000	4730	4350000	1620000	5000000
P55072	4.84981	0.000959567	Transitional endoplasmic reticulum ATPase OS=Homo sapiens OX=9606 GN=VCP PE=1 SV=4	VCP	33	84900	119000	619000	1240000	5060000	23900000
Q9BZM4	7.30577	0.000882099	UL16-binding protein 3 OS=Homo sapiens OX=9606 GN=ULBP3 PE=1 SV=1	ULBP3	5	6560			258000	777000	5580000
Q9HCE1	4.75954	0.000973458	Helicase MOV-10 OS=Homo sapiens OX=9606 GN=MOV10 PE=1 SV=2	MOV10	53	2850000	94500	483000	20600000	14800000	8480000
Q9Y3A2	5.61047	0.000887508	Probable U3 small nucleolar RNA-associated protein 11 OS=Homo sapiens OX=9606 GN=UTP11 PE=1 SV=2	UTP11	2			11500	856000	417000	497000
P51636	5.20658	0.00100028	Caveolin-2 OS=Homo sapiens OX=9606 GN=CAV2 PE=1 SV=2	CAV2	3	12600		29000		330000	1510000
A0A0A0MSI2	3.68027	0.000997842	Polyhomeotic-like protein 2 OS=Homo sapiens OX=9606 GN=PHC2 PE=1 SV=1	PHC2	3	14100	13800	22900	160000	122000	481000
Q6ZMU5	6.23008	0.00102793	Tripartite motif-containing protein 72 OS=Homo sapiens OX=9606 GN=TRIM72 PE=1 SV=2	TRIM72	12		5730	28000	173000	591000	8410000
Q15269	6.29787	0.000940965	Periodic tryptophan protein 2 homolog OS=Homo sapiens OX=9606 GN=PWP2 PE=2 SV=2	PWP2	27			107000	20500000	10700000	2720000
Q9NQ29	5.44725	0.000950375	Putative RNA-binding protein Luc7-like 1 OS=Homo sapiens OX=9606 GN=LUC7L PE=1 SV=1	LUC7L	16			19700	786000	855000	945000
E7EWK3	5.72052	0.00105811	ATP-dependent DNA/RNA helicase DHX36 (Fragment) OS=Homo sapiens OX=9606 GN=DHX36 PE=1 SV=1	DHX36	6		2910	51200	1500000	1040000	171000
O60884	5.768	0.00103949	DnaJ homolog subfamily A member 2 OS=Homo sapiens OX=9606 GN=DNAJA2 PE=1 SV=1	DNAJA2	6	93600	36700	75800	1030000	709000	57700000
P61927	6.77855	0.000964706	60S ribosomal protein L37 OS=Homo sapiens OX=9606 GN=RPL37 PE=1 SV=2	RPL37	12			103000	23800000	2440000	24900000
Q16643	3.99181	0.00105561	Drebrin OS=Homo sapiens OX=9606 GN=DBN1 PE=1 SV=4	DBN1	22	127000	121000	243000	864000	2290000	7600000
Q99569	5.65731	0.000990141	Plakophilin-4 OS=Homo sapiens OX=9606 GN=PKP4 PE=1 SV=2	PKP4	4	12200			566000	375000	1100000
P50990	4.44566	0.00108298	T-complex protein 1 subunit theta OS=Homo sapiens OX=9606 GN=CCT8 PE=1 SV=4	CCT8	28	151000	153000	369000	1020000	4390000	19700000
Q9NQ84	4.34217	0.00110361	G-protein coupled receptor family C group 5 member C OS=Homo sapiens OX=9606 GN=GPRC5C PE=1 SV=2	GPRC5C	4	15700	11800	13600	58700	317000	1130000
O00629	5.6931	0.00103746	Importin subunit alpha-3 OS=Homo sapiens OX=9606 GN=KPNA4 PE=1 SV=1	KPNA4	16			38800	2140000	1050000	3600000
P40938	5.50482	0.00105011	Replication factor C subunit 3 OS=Homo sapiens OX=9606 GN=RFC3 PE=1 SV=2	RFC3	7			15700	830000	451000	968000
P02545	3.68928	0.00113215	Prelamin-A/C OS=Homo sapiens OX=9606 GN=LMNA PE=1 SV=1	LMNA	121	2540000	2370000	5080000	18100000	44500000	81500000
P08133	5.13654	0.0011375	Annexin A6 OS=Homo sapiens OX=9606 GN=ANXA6 PE=1 SV=3	ANXA6	14	16700	33200	87800	249000	788000	10800000
P17987	4.03693	0.00114367	T-complex protein 1 subunit alpha OS=Homo sapiens OX=9606 GN=TCP1 PE=1 SV=1	TCP1	33	269000	223000	592000	1710000	5670000	16200000
P13010	3.68235	0.00115009	X-ray repair cross-complementing protein 5 OS=Homo sapiens OX=9606 GN=XRCC5 PE=1 SV=3	XRCC5	67	757000	607000	2730000	12200000	11100000	19600000
P42167	4.20898	0.0011633	Lamina-associated polypeptide 2, isoforms beta/gamma OS=Homo sapiens OX=9606 GN=TMPO PE=1 SV=2	TMPO	58	353000	275000	1670000	3340000	12900000	23800000
Q9BYK8	4.80939	0.0012448	Helicase with zinc finger domain 2 OS=Homo sapiens OX=9606 GN=HELZ2 PE=1 SV=6	HELZ2	5		15100	16100	810000	236000
P26639	4.74762	0.00125859	Threonine--tRNA ligase 1, cytoplasmic OS=Homo sapiens OX=9606 GN=TARS1 PE=1 SV=3	TARS1	3	3890	4460	21800		86400	437000
P36957	5.42175	0.00128109	Dihydrolipoyllysine-residue succinyltransferase component of 2-oxoglutarate dehydrogenase complex, mitochondrial OS=Homo sapiens OX=9606 GN=DLST PE=1 SV=4	DLST	4	5030	11400	32900		122000	2300000
P28072	4.4197	0.00126845	Proteasome subunit beta type-6 OS=Homo sapiens OX=9606 GN=PSMB6 PE=1 SV=4	PSMB6	3	21400	17100	21500	76100	545000	1860000
Q13501	3.48664	0.00127439	Sequestosome-1 OS=Homo sapiens OX=9606 GN=SQSTM1 PE=1 SV=1	SQSTM1	8	36500	38700	52700	298000	362000	972000
Q9BRZ2	3.68578	0.00128294	E3 ubiquitin-protein ligase TRIM56 OS=Homo sapiens OX=9606 GN=TRIM56 PE=1 SV=3	TRIM56	12	308000	303000	1170000	7540000	3410000	9050000
P25787	5.46437	0.00131891	Proteasome subunit alpha type-2 OS=Homo sapiens OX=9606 GN=PSMA2 PE=1 SV=2	PSMA2	3	15900	8780	63800		211000	3970000
P78347	4.94979	0.00128627	General transcription factor II-I OS=Homo sapiens OX=9606 GN=GTF2I PE=1 SV=2	GTF2I	10	9870	12100	64300	208000	238000	4580000
P0DP25	5.87867	0.0012907	Calmodulin-3 OS=Homo sapiens OX=9606 GN=CALM3 PE=1 SV=1	CALM3	10	9230	45100	58600	105000	4080000	11600000
P62714	4.60755	0.00132711	Serine/threonine-protein phosphatase 2A catalytic subunit beta isoform OS=Homo sapiens OX=9606 GN=PPP2CB PE=1 SV=1	PPP2CB	5	29700	7380	26300		182000	1050000
H3BVG0	3.71533	0.00130937	Nuclear pore complex protein Nup93 OS=Homo sapiens OX=9606 GN=NUP93 PE=1 SV=1	NUP93	2	5440	7740	30600	206000	139000	102000
Q14315	3.50669	0.00137691	Filamin-C OS=Homo sapiens OX=9606 GN=FLNC PE=1 SV=3	FLNC	14	44600	51200	49400	263000	543000	1160000
Q13885	4.58504	0.00139315	Tubulin beta-2A chain OS=Homo sapiens OX=9606 GN=TUBB2A PE=1 SV=1	TUBB2A	145	6660	3270	88100	449000	183000	323000
A8MVZ9	3.67372	0.00141361	Fructose-bisphosphate aldolase OS=Homo sapiens OX=9606 GN=ALDOC PE=1 SV=1	ALDOC	9	31200	18300	75300	683000	626000	209000
Q02413	-3.5011	0.00143849	Desmoglein-1 OS=Homo sapiens OX=9606 GN=DSG1 PE=1 SV=2	DSG1	23	2690000	983000	1170000	232000	79200	116000
M0QZM1	5.0928	0.00151836	Heterogeneous nuclear ribonucleoprotein M (Fragment) OS=Homo sapiens OX=9606 GN=HNRNPM PE=1 SV=1	HNRNPM	381	10800	44700		1620000	1820000	143000
P67870	5.11998	0.00154949	Casein kinase II subunit beta OS=Homo sapiens OX=9606 GN=CSNK2B PE=1 SV=1	CSNK2B	5			95000	3060000	2860000	4120000
Q9BZM5	5.38567	0.00165724	UL16-binding protein 2 OS=Homo sapiens OX=9606 GN=ULBP2 PE=1 SV=1	ULBP2	8	19700		22900	140000	898000	5570000
A0A0C4DGZ1	3.28258	0.00166666	Zinc finger CCCH domain-containing protein 8 OS=Homo sapiens OX=9606 GN=ZC3H8 PE=1 SV=1	ZC3H8	6	43700	43100	30800	361000	240000	617000
Q09161	4.18664	0.00172785	Nuclear cap-binding protein subunit 1 OS=Homo sapiens OX=9606 GN=NCBP1 PE=1 SV=1	NCBP1	3		8610	40300	244000	264000	606000
O15160	3.38189	0.00168777	DNA-directed RNA polymerases I and III subunit RPAC1 OS=Homo sapiens OX=9606 GN=POLR1C PE=1 SV=1	POLR1C	2	10200	6960	14700	125000	55000	172000
P30048	3.76393	0.00177045	Thioredoxin-dependent peroxide reductase, mitochondrial OS=Homo sapiens OX=9606 GN=PRDX3 PE=1 SV=3	PRDX3	4	97000	74900	103000	939000		1620000
Q6P2Q9	5.10942	0.00171875	Pre-mRNA-processing-splicing factor 8 OS=Homo sapiens OX=9606 GN=PRPF8 PE=1 SV=2	PRPF8	24	11600	27300	285000	5370000	2590000	267000
J3KNR0	3.73305	0.00179629	Non-specific serine/threonine protein kinase OS=Homo sapiens OX=9606 GN=MARK3 PE=1 SV=2	MARK3	3		13100	18000	236000	164000	220000
Q14145	3.49719	0.00175153	Kelch-like ECH-associated protein 1 OS=Homo sapiens OX=9606 GN=KEAP1 PE=1 SV=2	KEAP1	14	77000	135000	306000	2640000	1900000	913000
Q13347	4.21231	0.00185644	Eukaryotic translation initiation factor 3 subunit I OS=Homo sapiens OX=9606 GN=EIF3I PE=1 SV=1	EIF3I	6	49200	46000	154000		635000	2680000
Q71UM5	5.2162	0.00178011	40S ribosomal protein S27-like OS=Homo sapiens OX=9606 GN=RPS27L PE=1 SV=3	RPS27L	27			16100	777000	322000	857000
Q13813	4.81042	0.0018109	Spectrin alpha chain, non-erythrocytic 1 OS=Homo sapiens OX=9606 GN=SPTAN1 PE=1 SV=3	SPTAN1	40	47800	52400	328000	502000	2090000	17300000
O60506	4.96569	0.00189314	Heterogeneous nuclear ribonucleoprotein Q OS=Homo sapiens OX=9606 GN=SYNCRIP PE=1 SV=2	SYNCRIP	23	16400		120000	422000	1180000	5350000
P62314	5.08773	0.00180318	Small nuclear ribonucleoprotein Sm D1 OS=Homo sapiens OX=9606 GN=SNRPD1 PE=1 SV=1	SNRPD1	6			54000	1990000	1230000	2530000
Q9UHB6	3.89349	0.00182777	LIM domain and actin-binding protein 1 OS=Homo sapiens OX=9606 GN=LIMA1 PE=1 SV=1	LIMA1	33	181000	309000	413000	1340000	3450000	16400000
A0A024RAC6	5.10462	0.00181671	Elongin-A OS=Homo sapiens OX=9606 GN=ELOA PE=1 SV=1	ELOA	14			58200	2900000	1300000	2130000
P31930	4.6371	0.00187474	Cytochrome b-c1 complex subunit 1, mitochondrial OS=Homo sapiens OX=9606 GN=UQCRC1 PE=1 SV=3	UQCRC1	6	15200	8460	255000	659000	419000	1830000
Q9BVI4	5.23661	0.00187898	Nucleolar complex protein 4 homolog OS=Homo sapiens OX=9606 GN=NOC4L PE=1 SV=1	NOC4L	5			6370	354000	119000	329000
Q8WUM4	4.76444	0.00190725	Programmed cell death 6-interacting protein OS=Homo sapiens OX=9606 GN=PDCD6IP PE=1 SV=1	PDCD6IP	9	3110	24100	171000	585000	386000	1140000
P30153	3.85453	0.00190732	Serine/threonine-protein phosphatase 2A 65 kDa regulatory subunit A alpha isoform OS=Homo sapiens OX=9606 GN=PPP2R1A PE=1 SV=4	PPP2R1A	10	37400	44000	192000	651000	498000	2950000
P27816	3.35306	0.00190753	Microtubule-associated protein 4 OS=Homo sapiens OX=9606 GN=MAP4 PE=1 SV=3	MAP4	7	68500	58500	79400	417000	512000	1590000
P82914	4.97872	0.0018928	28S ribosomal protein S15, mitochondrial OS=Homo sapiens OX=9606 GN=MRPS15 PE=1 SV=1	MRPS15	2			21300	573000	631000	838000
A0A0B4J1R6	3.26785	0.00190951	Transketolase OS=Homo sapiens OX=9606 GN=TKT PE=1 SV=1	TKT	6	11400	11700	16000	125000	70000	218000
P29992	7.37008	0.00199163	Guanine nucleotide-binding protein subunit alpha-11 OS=Homo sapiens OX=9606 GN=GNA11 PE=1 SV=2	GNA11	17		6460	16300	54900	4070000	21900000
C9JJV6	4.01351	0.00194059	Myeloid-associated differentiation marker (Fragment) OS=Homo sapiens OX=9606 GN=MYADM PE=1 SV=8	MYADM	9	39100	16600	56600	120000	1530000	843000
A0A1W2PRT9	4.2551	0.00196625	HLA class I histocompatibility antigen, A alpha chain OS=Homo sapiens OX=9606 GN=HLA-A PE=1 SV=1	HLA-A	5	5820	4040	46200	78100	155000	625000
A0A2R8Y880	3.21712	0.00197816	E3 ubiquitin-protein ligase RBBP6 (Fragment) OS=Homo sapiens OX=9606 GN=RBBP6 PE=1 SV=1	RBBP6	2	42700	36000	76300	304000	599000	518000
Q9H4L4	3.85761	0.00213194	Sentrin-specific protease 3 OS=Homo sapiens OX=9606 GN=SENP3 PE=1 SV=2	SENP3	5	49700		15600	588000	309000	362000
P62306	5.0464	0.0020612	Small nuclear ribonucleoprotein F OS=Homo sapiens OX=9606 GN=SNRPF PE=1 SV=1	SNRPF	5	14900			413000	350000	826000
Q07065	3.79867	0.0021435	Cytoskeleton-associated protein 4 OS=Homo sapiens OX=9606 GN=CKAP4 PE=1 SV=2	CKAP4	5	9670	11300	28600		207000	200000
Q6IAA8	4.13512	0.0020683	Ragulator complex protein LAMTOR1 OS=Homo sapiens OX=9606 GN=LAMTOR1 PE=1 SV=2	LAMTOR1	3	20800	14500	19800	108000	150000	2000000
G5EA06	4.94918	0.00211484	28S ribosomal protein S27, mitochondrial OS=Homo sapiens OX=9606 GN=MRPS27 PE=1 SV=1	MRPS27	17			221000	8470000	4720000	7960000
H7BYT1	5.09685	0.00215626	Casein kinase I isoform delta OS=Homo sapiens OX=9606 GN=CSNK1D PE=1 SV=2	CSNK1D	3			17300	465000	395000	1130000
Q8TBF4	4.29332	0.0022341	Zinc finger CCHC-type and RNA-binding motif-containing protein 1 OS=Homo sapiens OX=9606 GN=ZCRB1 PE=1 SV=2	ZCRB1	6		16500	43200	177000	544000	1490000
P48736	3.61107	0.00219889	Phosphatidylinositol 4,5-bisphosphate 3-kinase catalytic subunit gamma isoform OS=Homo sapiens OX=9606 GN=PIK3CG PE=1 SV=3	PIK3CG	2	90200	17800	73300	1380000	400000	389000
Q13595	5.08089	0.0022222	Transformer-2 protein homolog alpha OS=Homo sapiens OX=9606 GN=TRA2A PE=1 SV=1	TRA2A	10			44600	1400000	2770000	887000
P10301	6.69751	0.00223353	Ras-related protein R-Ras OS=Homo sapiens OX=9606 GN=RRAS PE=1 SV=1	RRAS	2		5040		111000	397000	3250000
P15311	3.87877	0.00221891	Ezrin OS=Homo sapiens OX=9606 GN=EZR PE=1 SV=4	EZR	108	2800000	2380000	6380000	13500000	53900000	186000000
O00303	4.09832	0.00224419	Eukaryotic translation initiation factor 3 subunit F OS=Homo sapiens OX=9606 GN=EIF3F PE=1 SV=1	EIF3F	9	25500	24500	106000	214000	486000	3200000
O43823	3.70012	0.00238153	A-kinase anchor protein 8 OS=Homo sapiens OX=9606 GN=AKAP8 PE=1 SV=1	AKAP8	4	22700		21800	513000	190000	248000
P63244	5.33466	0.00230124	Receptor of activated protein C kinase 1 OS=Homo sapiens OX=9606 GN=RACK1 PE=1 SV=3	RACK1	13	6920	21500	176000	533000	276000	11700000
H3BMM9	5.02797	0.00238076	RNA-binding protein with serine-rich domain 1 (Fragment) OS=Homo sapiens OX=9606 GN=RNPS1 PE=1 SV=1	RNPS1	3			13000	420000	754000	241000
A0A3B3IT92	4.52817	0.00237526	DNA helicase OS=Homo sapiens OX=9606 GN=MCM4 PE=1 SV=1	MCM4	9	24600	11200	173000	294000	472000	4220000
Q9Y277	4.67276	0.00250996	Voltage-dependent anion-selective channel protein 3 OS=Homo sapiens OX=9606 GN=VDAC3 PE=1 SV=1	VDAC3	7	6530	65000	61000		333000	1710000
Q5JU85	3.04562	0.00241163	IQ motif and SEC7 domain-containing protein 2 OS=Homo sapiens OX=9606 GN=IQSEC2 PE=1 SV=2	IQSEC2	5	516000	535000	729000	3640000	5690000	5470000
O14979	3.8643	0.00252858	Heterogeneous nuclear ribonucleoprotein D-like OS=Homo sapiens OX=9606 GN=HNRNPDL PE=1 SV=3	HNRNPDL	2	30500		83700	665000	419000	1430000
A0A3B3ISU0	5.95347	0.00247965	Desmocollin-2 OS=Homo sapiens OX=9606 GN=DSC2 PE=1 SV=1	DSC2	8	5850			115000	264000	1570000
Q7LGA3	3.1722	0.00244273	Heparan sulfate 2-O-sulfotransferase 1 OS=Homo sapiens OX=9606 GN=HS2ST1 PE=1 SV=1	HS2ST1	4	20300	8270	26200	139000	134000	173000
O15235	4.06325	0.00256898	28S ribosomal protein S12, mitochondrial OS=Homo sapiens OX=9606 GN=MRPS12 PE=1 SV=1	MRPS12	3	41500	30100		219000	564000	1670000
P47897	4.72453	0.00246128	Glutamine--tRNA ligase OS=Homo sapiens OX=9606 GN=QARS PE=1 SV=1	QARS	15	12900	19900	415000	491000	1000000	4010000
O60684	4.92115	0.00261595	Importin subunit alpha-7 OS=Homo sapiens OX=9606 GN=KPNA6 PE=1 SV=1	KPNA6	9	4100		52200	161000	324000	1670000
D6RJE6	3.74441	0.00265004	Probable histidine--tRNA ligase, mitochondrial (Fragment) OS=Homo sapiens OX=9606 GN=HARS2 PE=1 SV=2	HARS2	3	19900	15200	28400		151000	499000
P26640	4.36555	0.00253733	Valine--tRNA ligase OS=Homo sapiens OX=9606 GN=VARS PE=1 SV=4	VARS	19	33200	39900	413000	475000	1630000	6190000
P49411	3.10056	0.00254095	Elongation factor Tu, mitochondrial OS=Homo sapiens OX=9606 GN=TUFM PE=1 SV=2	TUFM	26	855000	751000	999000	9380000	4190000	10300000
O00178	4.87519	0.00264341	GTP-binding protein 1 OS=Homo sapiens OX=9606 GN=GTPBP1 PE=1 SV=3	GTPBP1	4			8290	193000	179000	417000
Q13561	4.28159	0.00281875	Dynactin subunit 2 OS=Homo sapiens OX=9606 GN=DCTN2 PE=1 SV=4	DCTN2	3	5000		7340		65500	212000
Q8N5L8	5.75099	0.00272569	Ribonuclease P protein subunit p25-like protein OS=Homo sapiens OX=9606 GN=RPP25L PE=1 SV=1	RPP25L	5			12700	1660000	162000	1190000
Q96AG4	3.70303	0.00267644	Leucine-rich repeat-containing protein 59 OS=Homo sapiens OX=9606 GN=LRRC59 PE=1 SV=1	LRRC59	9	181000	175000	314000	925000	2030000	11700000
O00487	3.8834	0.0028191	26S proteasome non-ATPase regulatory subunit 14 OS=Homo sapiens OX=9606 GN=PSMD14 PE=1 SV=1	PSMD14	5	47200	39700	102000		406000	1780000
P49792	4.84729	0.00278363	E3 SUMO-protein ligase RanBP2 OS=Homo sapiens OX=9606 GN=RANBP2 PE=1 SV=2	RANBP2	6			53200	2670000	1180000	1140000
O43242	3.90773	0.00270313	26S proteasome non-ATPase regulatory subunit 3 OS=Homo sapiens OX=9606 GN=PSMD3 PE=1 SV=2	PSMD3	10	37100	37500	299000	470000	947000	3160000
O00148	4.34551	0.002841	ATP-dependent RNA helicase DDX39A OS=Homo sapiens OX=9606 GN=DDX39A PE=1 SV=2	DDX39A	59		13900	142000	706000	538000	1940000
O60664	3.75172	0.00284482	Perilipin-3 OS=Homo sapiens OX=9606 GN=PLIN3 PE=1 SV=3	PLIN3	9	15800	16800	28400		136000	513000
D6RFN0	4.29597	0.00300922	COP9 signalosome complex subunit 4 OS=Homo sapiens OX=9606 GN=COPS4 PE=1 SV=1	COPS4	2	5280	6800	31600		82000	512000
O14950	3.91433	0.00301107	Myosin regulatory light chain 12B OS=Homo sapiens OX=9606 GN=MYL12B PE=1 SV=2	MYL12B	5	20200	23900	49200		186000	1010000
Q13011	3.59647	0.00303387	Delta(3,5)-Delta(2,4)-dienoyl-CoA isomerase, mitochondrial OS=Homo sapiens OX=9606 GN=ECH1 PE=1 SV=2	ECH1	2	11100	7060	9720		66700	183000
P28331	3.80848	0.00303503	NADH-ubiquinone oxidoreductase 75 kDa subunit, mitochondrial OS=Homo sapiens OX=9606 GN=NDUFS1 PE=1 SV=3	NDUFS1	4	9530		18400	166000	89700	429000
P35998	3.83027	0.0028973	26S proteasome regulatory subunit 7 OS=Homo sapiens OX=9606 GN=PSMC2 PE=1 SV=3	PSMC2	4	15200	19800	85400	142000	352000	1480000
A0A2R8Y5S7	5.76275	0.00311763	Radixin OS=Homo sapiens OX=9606 GN=RDX PE=1 SV=1	RDX	43		3500		48400	201000	706000
Q02952	4.7933	0.00301572	A-kinase anchor protein 12 OS=Homo sapiens OX=9606 GN=AKAP12 PE=1 SV=4	AKAP12	47	104000	57600	1550000	1070000	8810000	21000000
O14818	3.86306	0.00302541	Proteasome subunit alpha type-7 OS=Homo sapiens OX=9606 GN=PSMA7 PE=1 SV=1	PSMA7	9	71700	54900	64700	203000	859000	4500000
E9PHV5	3.85051	0.0032442	Protein ITPRID2 OS=Homo sapiens OX=9606 GN=ITPRID2 PE=1 SV=1	ITPRID2	4		36000	23900	305000	207000	1200000
P56192	4.29451	0.00312022	Methionine--tRNA ligase, cytoplasmic OS=Homo sapiens OX=9606 GN=MARS PE=1 SV=2	MARS	5	4270	5860	122000	215000	187000	574000
P84098	2.91308	0.00327476	60S ribosomal protein L19 OS=Homo sapiens OX=9606 GN=RPL19 PE=1 SV=1	RPL19	139	46400000	50400000	50400000	477000000	268000000	394000000
P60842	3.24969	0.00330647	Eukaryotic initiation factor 4A-I OS=Homo sapiens OX=9606 GN=EIF4A1 PE=1 SV=1	EIF4A1	26	266000	180000	731000	2200000	2180000	6280000
Q9UBS4	3.48055	0.00350511	DnaJ homolog subfamily B member 11 OS=Homo sapiens OX=9606 GN=DNAJB11 PE=1 SV=1	DNAJB11	4	9720	9140	17100		92000	179000
A0A590UJ50	5.0535	0.00358065	Cullin-1 OS=Homo sapiens OX=9606 GN=CUL1 PE=1 SV=1	CUL1	2	4310			94200	77100	404000
F6RFD5	3.42422	0.0034285	Destrin OS=Homo sapiens OX=9606 GN=DSTN PE=1 SV=1	DSTN	2	14300	10600	29700	64300	165000	525000
P32119	2.99283	0.00343257	Peroxiredoxin-2 OS=Homo sapiens OX=9606 GN=PRDX2 PE=1 SV=5	PRDX2	13	383000	222000	371000	2550000	1560000	4000000
Q9UKN8	3.85705	0.0036752	General transcription factor 3C polypeptide 4 OS=Homo sapiens OX=9606 GN=GTF3C4 PE=1 SV=2	GTF3C4	2		3090	20200	89700	89500	187000
P61225	5.7764	0.0038164	Ras-related protein Rap-2b OS=Homo sapiens OX=9606 GN=RAP2B PE=1 SV=1	RAP2B	6			50200		1040000	7280000
Q9NZJ4	-4.59618	0.00383617	Sacsin OS=Homo sapiens OX=9606 GN=SACS PE=1 SV=2	SACS	2	726000	1550000	701000		38200
P21281	3.93281	0.00360416	V-type proton ATPase subunit B, brain isoform OS=Homo sapiens OX=9606 GN=ATP6V1B2 PE=1 SV=3	ATP6V1B2	4	12100	11700	22000	53900	146000	1410000
Q14764	-2.89234	0.00362536	Major vault protein OS=Homo sapiens OX=9606 GN=MVP PE=1 SV=4	MVP	531	230000000	279000000	199000000	38800000	21500000	37400000
Q9NQC3	3.68549	0.00383703	Reticulon-4 OS=Homo sapiens OX=9606 GN=RTN4 PE=1 SV=2	RTN4	7	67100	38700	86400		366000	1670000
E7EX17	3.02858	0.00368742	Eukaryotic translation initiation factor 4B OS=Homo sapiens OX=9606 GN=EIF4B PE=1 SV=1	EIF4B	11	165000	169000	241000	1150000	974000	3260000
P23528	3.96958	0.00384945	Cofilin-1 OS=Homo sapiens OX=9606 GN=CFL1 PE=1 SV=3	CFL1	17	182000	153000	343000	657000	2740000	20400000
Q9HCS7	4.43703	0.00412961	Pre-mRNA-splicing factor SYF1 OS=Homo sapiens OX=9606 GN=XAB2 PE=1 SV=2	XAB2	6			37800	948000	902000	642000
Q9H307	4.47547	0.00416397	Pinin OS=Homo sapiens OX=9606 GN=PNN PE=1 SV=5	PNN	3			10400	158000	279000	281000
Q92598	3.71403	0.00391658	Heat shock protein 105 kDa OS=Homo sapiens OX=9606 GN=HSPH1 PE=1 SV=1	HSPH1	19	43300	83700	369000	487000	1430000	4340000
Q16181	4.09764	0.00400416	Septin-7 OS=Homo sapiens OX=9606 GN=SEPTIN7 PE=1 SV=2	SEPTIN7	5	21000	10600	133000	132000	526000	2140000
U3KPX3	5.23089	0.00434272	Casein kinase I isoform alpha OS=Homo sapiens OX=9606 GN=CSNK1A1 PE=1 SV=2	CSNK1A1	4			19000	586000	248000	2500000
P05556	3.60798	0.00428068	Integrin beta-1 OS=Homo sapiens OX=9606 GN=ITGB1 PE=1 SV=2	ITGB1	2	23100	21900	35200		143000	709000
Q9H6P5	5.19002	0.00437457	Threonine aspartase 1 OS=Homo sapiens OX=9606 GN=TASP1 PE=1 SV=1	TASP1	3	9180			193000		582000
P23526	4.51538	0.00439442	Adenosylhomocysteinase OS=Homo sapiens OX=9606 GN=AHCY PE=1 SV=4	AHCY	2	17500	19700	41900			557000
Q5T200	4.6713	0.00449367	Zinc finger CCCH domain-containing protein 13 OS=Homo sapiens OX=9606 GN=ZC3H13 PE=1 SV=1	ZC3H13	6	18500			1020000	392000	262000
O43707	3.92194	0.00418776	Alpha-actinin-4 OS=Homo sapiens OX=9606 GN=ACTN4 PE=1 SV=2	ACTN4	70	383000	513000	1920000	2540000	9170000	56400000
O60841	3.91813	0.00421791	Eukaryotic translation initiation factor 5B OS=Homo sapiens OX=9606 GN=EIF5B PE=1 SV=4	EIF5B	6	43500	27400	23200	144000	194000	3420000
H3BNT7	4.46033	0.00448375	26S proteasome non-ATPase regulatory subunit 7 OS=Homo sapiens OX=9606 GN=PSMD7 PE=1 SV=1	PSMD7	3	8580		35000	166000	150000	2230000
Q8NDX5	4.90685	0.0046616	Polyhomeotic-like protein 3 OS=Homo sapiens OX=9606 GN=PHC3 PE=1 SV=1	PHC3	2			6060	174000		190000
P26196	4.06257	0.0045493	Probable ATP-dependent RNA helicase DDX6 OS=Homo sapiens OX=9606 GN=DDX6 PE=1 SV=2	DDX6	6		15700	21800	163000	125000	1450000
H7C3T4	3.05496	0.0043039	Peroxiredoxin-4 (Fragment) OS=Homo sapiens OX=9606 GN=PRDX4 PE=1 SV=1	PRDX4	24	115000	84300	242000	856000	684000	2300000
P26641	4.33799	0.00439215	Elongation factor 1-gamma OS=Homo sapiens OX=9606 GN=EEF1G PE=1 SV=3	EEF1G	36	209000	236000	3330000	2640000	9840000	52300000
A0A0D9SGE8	4.561	0.00479173	PHD finger protein 6 OS=Homo sapiens OX=9606 GN=PHF6 PE=1 SV=1	PHF6	4			17400	330000	253000	830000
H0YFD6	4.04791	0.00446899	Trifunctional enzyme subunit alpha, mitochondrial OS=Homo sapiens OX=9606 GN=HADHA PE=1 SV=2	HADHA	71	635000	539000	1710000	2090000	16000000	79200000
P49757	5.32649	0.00492575	Protein numb homolog OS=Homo sapiens OX=9606 GN=NUMB PE=1 SV=2	NUMB	2			6240		113000	555000
A0A1W2PP04	5.38423	0.00497285	RNA-binding motif protein, X-linked 2 OS=Homo sapiens OX=9606 GN=RBMX2 PE=1 SV=1	RBMX2	6	16800			1870000	1240000	149000
P22223	4.81487	0.00512846	Cadherin-3 OS=Homo sapiens OX=9606 GN=CDH3 PE=1 SV=2	CDH3	4			15400	186000	368000	1190000
P82663	4.56854	0.00513394	28S ribosomal protein S25, mitochondrial OS=Homo sapiens OX=9606 GN=MRPS25 PE=1 SV=1	MRPS25	6			15000	779000	209000	277000
P42166	3.80551	0.00471492	Lamina-associated polypeptide 2, isoform alpha OS=Homo sapiens OX=9606 GN=TMPO PE=1 SV=2	TMPO	45	19100	14300	92000	85300	601000	1340000
P61978	2.95688	0.00483541	Heterogeneous nuclear ribonucleoprotein K OS=Homo sapiens OX=9606 GN=HNRNPK PE=1 SV=1	HNRNPK	41	1360000	923000	3000000	12900000	7230000	18900000
P35606	3.37189	0.00488477	Coatomer subunit beta' OS=Homo sapiens OX=9606 GN=COPB2 PE=1 SV=2	COPB2	3	26900	23000	51500	1370000	138000	187000
H3BQZ7	4.37121	0.00536911	HCG2044799 OS=Homo sapiens OX=9606 GN=HNRNPUL2-BSCL2 PE=4 SV=1	HNRNPUL2-BSCL2	2			6570	126000	88700	225000
P13489	3.5335	0.00496124	Ribonuclease inhibitor OS=Homo sapiens OX=9606 GN=RNH1 PE=1 SV=2	RNH1	2	7090	7490	94400	184000	258000	164000
P29692	3.44132	0.00497245	Elongation factor 1-delta OS=Homo sapiens OX=9606 GN=EEF1D PE=1 SV=5	EEF1D	24	371000	354000	847000	1400000	5250000	19400000
P20290	3.82742	0.00544067	Transcription factor BTF3 OS=Homo sapiens OX=9606 GN=BTF3 PE=1 SV=1	BTF3	3		7300	10500	78700	49100	497000
Q12904	3.78138	0.0054771	Aminoacyl tRNA synthase complex-interacting multifunctional protein 1 OS=Homo sapiens OX=9606 GN=AIMP1 PE=1 SV=2	AIMP1	4	12400	6540	53800		135000	374000
F8W111	4.73753	0.00577044	Carboxypeptidase M (Fragment) OS=Homo sapiens OX=9606 GN=CPM PE=1 SV=1	CPM	2		5940	5250			149000
P59190	3.22753	0.00551665	Ras-related protein Rab-15 OS=Homo sapiens OX=9606 GN=RAB15 PE=1 SV=1	RAB15	2	55900	44800	80800		400000	756000
P12956	2.80356	0.00527564	X-ray repair cross-complementing protein 6 OS=Homo sapiens OX=9606 GN=XRCC6 PE=1 SV=2	XRCC6	86	2110000	1550000	4040000	14100000	14300000	22300000
P63104	3.0339	0.00528676	14-3-3 protein zeta/delta OS=Homo sapiens OX=9606 GN=YWHAZ PE=1 SV=1	YWHAZ	28	919000	854000	1650000	4270000	7060000	23600000
E7EX73	4.9371	0.00563075	Eukaryotic translation initiation factor 4 gamma 1 OS=Homo sapiens OX=9606 GN=EIF4G1 PE=1 SV=1	EIF4G1	13	6800		285000	592000	867000	4780000
Q99460	3.67462	0.00533788	26S proteasome non-ATPase regulatory subunit 1 OS=Homo sapiens OX=9606 GN=PSMD1 PE=1 SV=2	PSMD1	10	57600	37000	282000	351000	803000	4440000
A8MXP9	4.63688	0.00598603	Matrin-3 OS=Homo sapiens OX=9606 GN=MATR3 PE=1 SV=1	MATR3	8			68800	1780000	694000	4060000
Q6UN15	4.23174	0.00606166	Pre-mRNA 3'-end-processing factor FIP1 OS=Homo sapiens OX=9606 GN=FIP1L1 PE=1 SV=1	FIP1L1	2			10200	168000	144000	291000
H0YAL2	-2.91474	0.00547734	Pachytene checkpoint protein 2 homolog (Fragment) OS=Homo sapiens OX=9606 GN=TRIP13 PE=1 SV=1	TRIP13	10	2370000	544000	845000	116000	181000	121000
P35637	5.60147	0.00608836	RNA-binding protein FUS OS=Homo sapiens OX=9606 GN=FUS PE=1 SV=1	FUS	9	5350			73100	149000	1610000
P42704	4.24279	0.00549668	Leucine-rich PPR motif-containing protein, mitochondrial OS=Homo sapiens OX=9606 GN=LRPPRC PE=1 SV=3	LRPPRC	20	61200	23500	1010000	889000	1670000	6640000
P23246	3.45332	0.00588319	Splicing factor, proline- and glutamine-rich OS=Homo sapiens OX=9606 GN=SFPQ PE=1 SV=2	SFPQ	3	24500	24700	42500		144000	726000
O43150	-2.77866	0.00556088	Arf-GAP with SH3 domain, ANK repeat and PH domain-containing protein 2 OS=Homo sapiens OX=9606 GN=ASAP2 PE=1 SV=3	ASAP2	17	55900000	24500000	27200000	3940000	7000000	4180000
P27348	3.31205	0.00594949	14-3-3 protein theta OS=Homo sapiens OX=9606 GN=YWHAQ PE=1 SV=1	YWHAQ	13	23500		70500	263000	562000	447000
P55884	4.44865	0.00571301	Eukaryotic translation initiation factor 3 subunit B OS=Homo sapiens OX=9606 GN=EIF3B PE=1 SV=3	EIF3B	10	28200	11200	280000	141000	1570000	4160000
H0YHX9	3.82466	0.00618826	Nascent polypeptide-associated complex subunit alpha OS=Homo sapiens OX=9606 GN=NACA PE=1 SV=2	NACA	5	14100		37800	128000	212000	1290000
E9PKG1	2.90462	0.0058108	Protein arginine N-methyltransferase 1 OS=Homo sapiens OX=9606 GN=PRMT1 PE=1 SV=1	PRMT1	52	880000	945000	1840000	14900000	11200000	3850000
P11021	2.78511	0.00584089	Endoplasmic reticulum chaperone BiP OS=Homo sapiens OX=9606 GN=HSPA5 PE=1 SV=2	HSPA5	152	5560000	4690000	8400000	26200000	36900000	74200000
Q06830	2.74541	0.00585097	Peroxiredoxin-1 OS=Homo sapiens OX=9606 GN=PRDX1 PE=1 SV=1	PRDX1	31	1880000	1590000	2100000	9570000	8950000	22100000
C9J792	3.24426	0.00661573	Splicing factor 1 (Fragment) OS=Homo sapiens OX=9606 GN=SF1 PE=1 SV=1	SF1	2		10600	25400	176000	90900	235000
A0A087WWU8	3.22373	0.00622493	Tropomyosin alpha-3 chain OS=Homo sapiens OX=9606 GN=TPM3 PE=1 SV=1	TPM3	4	39600	29800	59500	107000	418000	1280000
F8WBF5	4.30596	0.00726403	Dual-specificity protein kinase CLK1 OS=Homo sapiens OX=9606 GN=CLK1 PE=1 SV=1	CLK1	2			10900	408000	234000	105000
P35579	3.22858	0.00648798	Myosin-9 OS=Homo sapiens OX=9606 GN=MYH9 PE=1 SV=4	MYH9	79	523000	501000	4120000	7780000	6420000	17800000
A6NLN1	2.90392	0.00651986	Polypyrimidine tract binding protein 1, isoform CRA_b OS=Homo sapiens OX=9606 GN=PTBP1 PE=1 SV=4	PTBP1	23	383000	359000	1000000	2770000	2420000	8600000
E9PQN9	5.07348	0.00747941	Interferon-induced transmembrane protein 2 OS=Homo sapiens OX=9606 GN=IFITM2 PE=1 SV=1	IFITM2	4			16100		221000	1330000
Q96P70	3.66083	0.00699746	Importin-9 OS=Homo sapiens OX=9606 GN=IPO9 PE=1 SV=3	IPO9	3	6000	6920	53100	154000		176000
P11142	2.69021	0.00658155	Heat shock cognate 71 kDa protein OS=Homo sapiens OX=9606 GN=HSPA8 PE=1 SV=1	HSPA8	358	37400000	30600000	42900000	156000000	211000000	401000000
O75643	4.42086	0.00706513	U5 small nuclear ribonucleoprotein 200 kDa helicase OS=Homo sapiens OX=9606 GN=SNRNP200 PE=1 SV=2	SNRNP200	14	4110		145000	1010000	551000	257000
A0A0G2JIW1	2.62178	0.00668085	Heat shock 70 kDa protein 1B OS=Homo sapiens OX=9606 GN=HSPA1B PE=1 SV=1	HSPA1B	206	11500000	11000000	15600000	63300000	69900000	104000000
O75781	5.9502	0.00756024	Paralemmin-1 OS=Homo sapiens OX=9606 GN=PALM PE=1 SV=2	PALM	4			9410	72500	759000	3580000
E9PBS1	3.44283	0.00686141	Multifunctional protein ADE2 (Fragment) OS=Homo sapiens OX=9606 GN=PAICS PE=1 SV=1	PAICS	6	70600	46200	106000	156000	861000	3310000
F8W6I7	3.77894	0.00686847	Heterogeneous nuclear ribonucleoprotein A1 OS=Homo sapiens OX=9606 GN=HNRNPA1 PE=1 SV=2	HNRNPA1	10	10600	64400	86500	115000	525000	2530000
O43175	3.8638	0.00697767	D-3-phosphoglycerate dehydrogenase OS=Homo sapiens OX=9606 GN=PHGDH PE=1 SV=4	PHGDH	12	34800	59000	459000	365000	1170000	6810000
P62195	3.37689	0.00699542	26S proteasome regulatory subunit 8 OS=Homo sapiens OX=9606 GN=PSMC5 PE=1 SV=1	PSMC5	11	31100	20100	169000	304000	242000	1610000
Q5VVR7	4.00925	0.00805149	TCF7L2 isoform pFC8A_TCF7L2_H7_ex1-11-13-13b OS=Homo sapiens OX=9606 GN=TCF7L2 PE=1 SV=2	TCF7L2	2			22500	494000	266000	362000
Q9NTK5	4.42563	0.00711487	Obg-like ATPase 1 OS=Homo sapiens OX=9606 GN=OLA1 PE=1 SV=2	OLA1	3	9860	5150	316000	370000	208000	2070000
C9J7B1	3.04389	0.0077046	Protein NipSnap homolog 2 (Fragment) OS=Homo sapiens OX=9606 GN=NIPSNAP2 PE=1 SV=1	NIPSNAP2	2	32400	45700	44900		235000	475000
Q96HC4	2.7123	0.00737556	PDZ and LIM domain protein 5 OS=Homo sapiens OX=9606 GN=PDLIM5 PE=1 SV=5	PDLIM5	3	14500	25500	34800	129000	104000	270000
Q9ULX6	3.90582	0.00863216	A-kinase anchor protein 8-like OS=Homo sapiens OX=9606 GN=AKAP8L PE=1 SV=4	AKAP8L	4			20200	324000	280000	306000
H7C3A1	2.73006	0.00758726	Serrate RNA effector molecule homolog (Fragment) OS=Homo sapiens OX=9606 GN=SRRT PE=1 SV=1	SRRT	5	115000	32100	84000	341000	434000	612000
P60228	3.93171	0.00767042	Eukaryotic translation initiation factor 3 subunit E OS=Homo sapiens OX=9606 GN=EIF3E PE=1 SV=1	EIF3E	3	19000	8670	56400	90600	127000	2870000
Q15365	2.7634	0.00769483	Poly(rC)-binding protein 1 OS=Homo sapiens OX=9606 GN=PCBP1 PE=1 SV=2	PCBP1	23	349000	263000	1010000	2810000	2250000	4590000
K7EL20	3.83109	0.00877124	Eukaryotic translation initiation factor 3 subunit G (Fragment) OS=Homo sapiens OX=9606 GN=EIF3G PE=1 SV=8	EIF3G	2		8120	33300		122000	449000
Q9HCN8	4.31891	0.00915033	Stromal cell-derived factor 2-like protein 1 OS=Homo sapiens OX=9606 GN=SDF2L1 PE=1 SV=2	SDF2L1	3			10600	134000	120000	589000
P49184	5.10428	0.00913221	Deoxyribonuclease-1-like 1 OS=Homo sapiens OX=9606 GN=DNASE1L1 PE=1 SV=1	DNASE1L1	5		7010	5710		28200	1680000
Q08188	2.58576	0.00837457	Protein-glutamine gamma-glutamyltransferase E OS=Homo sapiens OX=9606 GN=TGM3 PE=1 SV=4	TGM3	11	264000	159000	196000	1940000	812000	1130000
Q16637	3.88644	0.00980641	Survival motor neuron protein OS=Homo sapiens OX=9606 GN=SMN1 PE=1 SV=1	SMN1	10			64600	738000	838000	1410000
Q14244	2.57377	0.00848614	Ensconsin OS=Homo sapiens OX=9606 GN=MAP7 PE=1 SV=1	MAP7	15	234000	328000	368000	2980000	1460000	1370000
B7Z6Z4	4.09925	0.010018	Myosin light polypeptide 6 OS=Homo sapiens OX=9606 GN=MYL6 PE=1 SV=1	MYL6	2			36900	337000	544000	1380000
J3KQ48	3.51615	0.00988215	Peptidyl-tRNA hydrolase 2, mitochondrial OS=Homo sapiens OX=9606 GN=PTRH2 PE=1 SV=1	PTRH2	2		11400	10900	66400		245000
A0A087X2I1	3.27129	0.00876198	26S proteasome regulatory subunit 10B OS=Homo sapiens OX=9606 GN=PSMC6 PE=1 SV=1	PSMC6	6	13000	32600	110000	181000	184000	1260000
H0YL69	2.99726	0.00962428	Proteasome subunit alpha type (Fragment) OS=Homo sapiens OX=9606 GN=PSMA4 PE=1 SV=1	PSMA4	3	26800	21900	31300		124000	358000
A0A087X1I3	5.27602	0.0106393	Succinate dehydrogenase [ubiquinone] flavoprotein subunit, mitochondrial OS=Homo sapiens OX=9606 GN=SDHA PE=1 SV=1	SDHA	2			13600			527000
P62857	2.88993	0.00908522	40S ribosomal protein S28 OS=Homo sapiens OX=9606 GN=RPS28 PE=1 SV=1	RPS28	21	704000	1190000	1590000	4660000	4360000	26700000
Q13155	4.5978	0.0106947	Aminoacyl tRNA synthase complex-interacting multifunctional protein 2 OS=Homo sapiens OX=9606 GN=AIMP2 PE=1 SV=2	AIMP2	4			14600	161000	183000	1500000
Q9HCY8	3.24647	0.0110027	Protein S100-A14 OS=Homo sapiens OX=9606 GN=S100A14 PE=1 SV=1	S100A14	2	20300	19700			217000	166000
E9PEJ4	3.32101	0.0104523	Acetyltransferase component of pyruvate dehydrogenase complex OS=Homo sapiens OX=9606 GN=DLAT PE=1 SV=1	DLAT	2	16100	11700	37900		76200	486000
Q96QV6	4.07213	0.0115939	Histone H2A type 1-A OS=Homo sapiens OX=9606 GN=HIST1H2AA PE=1 SV=3	HIST1H2AA	29			170000	3580000	1160000	5630000
F5H157	4.26769	0.011919	Ras-related protein Rab-35 (Fragment) OS=Homo sapiens OX=9606 GN=RAB35 PE=1 SV=1	RAB35	2			8630		111000	249000
A0A5F9ZHW5	4.09467	0.0116905	Ataxin-2 OS=Homo sapiens OX=9606 GN=ATXN2 PE=4 SV=1	ATXN2	7			9700	135000	80300	420000
Q86UE4	3.01615	0.0101851	Protein LYRIC OS=Homo sapiens OX=9606 GN=MTDH PE=1 SV=2	MTDH	25	448000	437000	388000	1090000	2460000	15000000
P62191	3.64939	0.0102309	26S proteasome regulatory subunit 4 OS=Homo sapiens OX=9606 GN=PSMC1 PE=1 SV=1	PSMC1	11	25900	29300	169000	112000	625000	3620000
P13798	3.80696	0.0124047	Acylamino-acid-releasing enzyme OS=Homo sapiens OX=9606 GN=APEH PE=1 SV=4	AH	2			11700	138000	292000	109000
P35232	3.66233	0.0106383	Prohibitin OS=Homo sapiens OX=9606 GN=PHB PE=1 SV=1	PHB	14	113000	144000	734000	466000	3060000	17000000
P29317	4.37578	0.01166	Ephrin type-A receptor 2 OS=Homo sapiens OX=9606 GN=EPHA2 PE=1 SV=2	EPHA2	10		5350	50600	46300	458000	1880000
Q99613	4.37302	0.0116659	Eukaryotic translation initiation factor 3 subunit C OS=Homo sapiens OX=9606 GN=EIF3C PE=1 SV=1	EIF3C	17		10600	274000	256000	1170000	4650000
P25705	2.95671	0.0108231	ATP synthase subunit alpha, mitochondrial OS=Homo sapiens OX=9606 GN=ATP5F1A PE=1 SV=1	ATP5F1A	48	769000	602000	3180000	4000000	6780000	25400000
Q86X29	4.7047	0.01282	Lipolysis-stimulated lipoprotein receptor OS=Homo sapiens OX=9606 GN=LSR PE=1 SV=4	LSR	19			78000	451000	2240000	8330000
P21333	2.89814	0.0109385	Filamin-A OS=Homo sapiens OX=9606 GN=FLNA PE=1 SV=4	FLNA	114	814000	1030000	3120000	4050000	8860000	30200000
P43686	4.73038	0.0119421	26S proteasome regulatory subunit 6B OS=Homo sapiens OX=9606 GN=PSMC4 PE=1 SV=2	PSMC4	6	8230	2570	91600		61200	1790000
P20700	2.80218	0.0111981	Lamin-B1 OS=Homo sapiens OX=9606 GN=LMNB1 PE=1 SV=2	LMNB1	19	260000	248000	651000	861000	2690000	6150000
C9JZR2	2.98567	0.0112432	Catenin delta-1 OS=Homo sapiens OX=9606 GN=CTNND1 PE=1 SV=2	CTNND1	31	292000	289000	601000	890000	2400000	11800000
Q92896	3.55714	0.0112618	Golgi apparatus protein 1 OS=Homo sapiens OX=9606 GN=GLG1 PE=1 SV=2	GLG1	14	73400	86400	32800	134000	435000	5820000
P16989	4.2672	0.0139455	Y-box-binding protein 3 OS=Homo sapiens OX=9606 GN=YBX3 PE=1 SV=4	YBX3	5		9400			98700	332000
Q9BUF5	-3.854	0.0135997	Tubulin beta-6 chain OS=Homo sapiens OX=9606 GN=TUBB6 PE=1 SV=1	TUBB6	71	264000	615000	1030000			38100
J3KRN5	3.22551	0.012605	Protein kinase C alpha type OS=Homo sapiens OX=9606 GN=PRKCA PE=1 SV=1	PRKCA	2	15300	12400	27000		56400	461000
P50750	3.58206	0.0138638	Cyclin-dependent kinase 9 OS=Homo sapiens OX=9606 GN=CDK9 PE=1 SV=3	CDK9	3		7770		96800	91000	91500
Q92945	3.04044	0.0118044	Far upstream element-binding protein 2 OS=Homo sapiens OX=9606 GN=KHSRP PE=1 SV=4	KHSRP	10	27400	53500	74300	119000	288000	1770000
Q01469	2.46733	0.0118702	Fatty acid-binding protein 5 OS=Homo sapiens OX=9606 GN=FABP5 PE=1 SV=3	FABP5	5	118000	190000	155000	740000	526000	1510000
M0R080	2.62587	0.011895	DnaJ homolog subfamily B member 1 (Fragment) OS=Homo sapiens OX=9606 GN=DNAJB1 PE=1 SV=1	DNAJB1	10	73800	50200	93100	203000	370000	1080000
Q5SW79	2.98426	0.0130514	Centrosomal protein of 170 kDa OS=Homo sapiens OX=9606 GN=CEP170 PE=1 SV=1	CEP170	2	12500		34300	101000	127000	343000
P27105	2.96146	0.0122269	Erythrocyte band 7 integral membrane protein OS=Homo sapiens OX=9606 GN=STOM PE=1 SV=3	STOM	16	132000	194000	143000	309000	1150000	4870000
A0A0A0MT01	2.63515	0.0123873	Gelsolin OS=Homo sapiens OX=9606 GN=GSN PE=1 SV=1	GSN	30	343000	704000	489000	1490000	2340000	8120000
E9PPJ0	2.66082	0.012396	Splicing factor 3B subunit 2 OS=Homo sapiens OX=9606 GN=SF3B2 PE=1 SV=1	SF3B2	5	69700	78800	243000	436000	490000	1580000
P46060	3.64979	0.0143737	Ran GTPase-activating protein 1 OS=Homo sapiens OX=9606 GN=RANGAP1 PE=1 SV=1	RANGAP1	3		11200	59300		151000	693000
Q8WVM8	3.69876	0.0144174	Sec1 family domain-containing protein 1 OS=Homo sapiens OX=9606 GN=SCFD1 PE=1 SV=4	SCFD1	3	8530		74600		526000	204000
Q9BR76	4.09238	0.0146308	Coronin-1B OS=Homo sapiens OX=9606 GN=CORO1B PE=1 SV=1	CORO1B	3		8710	34800		72900	1210000
Q9Y490	3.91819	0.0138559	Talin-1 OS=Homo sapiens OX=9606 GN=TLN1 PE=1 SV=3	TLN1	6	10700	22800	122000		112000	1960000
A0A087WU43	4.88418	0.0154789	Cadherin-1 OS=Homo sapiens OX=9606 GN=CDH1 PE=1 SV=1	CDH1	6			12600	57100	534000	1690000
P12532	3.66125	0.0129385	Creatine kinase U-type, mitochondrial OS=Homo sapiens OX=9606 GN=CKMT1A PE=1 SV=1	CKMT1A	9	92000	30800	61400	193000	224000	8150000
O60306	3.74436	0.0157067	RNA helicase aquarius OS=Homo sapiens OX=9606 GN=AQR PE=1 SV=4	AQR	6			82600	2040000	1250000	532000
Q9NVI7	2.98443	0.0131416	ATPase family AAA domain-containing protein 3A OS=Homo sapiens OX=9606 GN=ATAD3A PE=1 SV=2	ATAD3A	12	74300	68800	526000	655000	646000	3150000
E9PH18	3.60976	0.0160357	DnaJ homolog subfamily B member 6 OS=Homo sapiens OX=9606 GN=DNAJB6 PE=1 SV=1	DNAJB6	2	13100			207000	91500	216000
Q9UH17	5.33862	0.0161457	DNA dC->dU-editing enzyme APOBEC-3B OS=Homo sapiens OX=9606 GN=APOBEC3B PE=1 SV=1	APOBEC3B	10			20700	4960000	1370000	86500
F2Z2E2	2.51867	0.0135034	Ras GTPase-activating-like protein IQGAP3 OS=Homo sapiens OX=9606 GN=IQGAP3 PE=1 SV=1	IQGAP3	2	17300	47400	80200	302000	188000	218000
P53007	2.7069	0.0140294	Tricarboxylate transport protein, mitochondrial OS=Homo sapiens OX=9606 GN=SLC25A1 PE=1 SV=2	SLC25A1	2	18500	17600	115000	202000	150000	344000
P54136	4.0597	0.0140474	Arginine--tRNA ligase, cytoplasmic OS=Homo sapiens OX=9606 GN=RARS PE=1 SV=2	RARS	9	25100	13100	495000	143000	1060000	4980000
P78527	2.75036	0.0140919	DNA-dependent protein kinase catalytic subunit OS=Homo sapiens OX=9606 GN=PRKDC PE=1 SV=3	PRKDC	43	224000	384000	1520000	1530000	4520000	5760000
Q7KZF4	3.43511	0.0157142	Staphylococcal nuclease domain-containing protein 1 OS=Homo sapiens OX=9606 GN=SND1 PE=1 SV=1	SND1	4		7090	70900	208000	99100	692000
Q01650	2.72812	0.0145128	Large neutral amino acids transporter small subunit 1 OS=Homo sapiens OX=9606 GN=SLC7A5 PE=1 SV=2	SLC7A5	2	12900	3760	19100	38100	40900	173000
K7ESB6	3.66978	0.016974	Casein kinase I isoform gamma-2 (Fragment) OS=Homo sapiens OX=9606 GN=CSNK1G2 PE=1 SV=1	CSNK1G2	10	7770		30600		67100	574000
A0A5F9ZHP1	3.87279	0.0178061	Activating signal cointegrator 1 complex subunit 1 OS=Homo sapiens OX=9606 GN=ASCC1 PE=4 SV=1	ASCC1	5			75200	602000	671000	3310000
P28070	4.06976	0.017902	Proteasome subunit beta type-4 OS=Homo sapiens OX=9606 GN=PSMB4 PE=1 SV=4	PSMB4	4	8560			66000	82600	545000
P07437	2.5661	0.0148227	Tubulin beta chain OS=Homo sapiens OX=9606 GN=TUBB PE=1 SV=2	TUBB	181	6770000	5940000	17800000	45300000	26900000	122000000
Q9Y265	2.51644	0.0148491	RuvB-like 1 OS=Homo sapiens OX=9606 GN=RUVBL1 PE=1 SV=1	RUVBL1	41	822000	779000	1380000	3120000	3710000	14300000
P49588	3.00437	0.0162436	Alanine--tRNA ligase, cytoplasmic OS=Homo sapiens OX=9606 GN=AARS PE=1 SV=2	AARS	3	12600	14400	62000		106000	305000
E9PF06	3.56724	0.0182735	39S ribosomal protein L3, mitochondrial (Fragment) OS=Homo sapiens OX=9606 GN=MRPL3 PE=1 SV=1	MRPL3	2			22300	251000	153000	481000
Q96FN4	5.58308	0.0184778	Copine-2 OS=Homo sapiens OX=9606 GN=CPNE2 PE=1 SV=3	CPNE2	10		7580		32600	433000	3400000
A0A1W2PSE7	3.12051	0.0166118	HLA class I histocompatibility antigen, A alpha chain OS=Homo sapiens OX=9606 GN=HLA-A PE=1 SV=1	HLA-A	6		17400	58500	164000	143000	911000
P27824	2.94819	0.0153055	Calnexin OS=Homo sapiens OX=9606 GN=CANX PE=1 SV=2	CANX	9	87500	93800	399000	426000	744000	4750000
Q13509	2.65483	0.0153387	Tubulin beta-3 chain OS=Homo sapiens OX=9606 GN=TUBB3 PE=1 SV=2	TUBB3	98	37900	36000	201000	371000	242000	763000
Q15029	2.32105	0.0155357	116 kDa U5 small nuclear ribonucleoprotein component OS=Homo sapiens OX=9606 GN=EFTUD2 PE=1 SV=1	EFTUD2	59	1170000	859000	1870000	7550000	4220000	7360000
Q14699	5.74357	0.0194714	Raftlin OS=Homo sapiens OX=9606 GN=RFTN1 PE=1 SV=4	RFTN1	12		13100		43300	1640000	4870000
P50148	4.97984	0.0202205	Guanine nucleotide-binding protein G(q) subunit alpha OS=Homo sapiens OX=9606 GN=GNAQ PE=1 SV=4	GNAQ	9	16200				108000	2420000
P06576	3.21134	0.016117	ATP synthase subunit beta, mitochondrial OS=Homo sapiens OX=9606 GN=ATP5F1B PE=1 SV=3	ATP5F1B	35	242000	229000	603000	463000	3540000	16200000
O75531	2.85254	0.0162818	Barrier-to-autointegration factor OS=Homo sapiens OX=9606 GN=BANF1 PE=1 SV=1	BANF1	5	64900	62100	499000	640000	506000	2340000
Q00341	3.10398	0.017794	Vigilin OS=Homo sapiens OX=9606 GN=HDLBP PE=1 SV=2	HDLBP	3		3860	31000	51900	85300	188000
Q9Y678	3.54254	0.019042	Coatomer subunit gamma-1 OS=Homo sapiens OX=9606 GN=COPG1 PE=1 SV=1	COPG1	8	37100		186000		384000	2440000
A0A087WUD3	2.49161	0.0176619	Oligosaccharyltransferase complex subunit OS=Homo sapiens OX=9606 GN=OSTC PE=1 SV=1	OSTC	3	30900	9630	27400	72700	73900	270000
Q9Y230	2.38274	0.0176864	RuvB-like 2 OS=Homo sapiens OX=9606 GN=RUVBL2 PE=1 SV=3	RUVBL2	24	511000	615000	881000	1760000	2940000	7590000
P48444	3.20492	0.0194482	Coatomer subunit delta OS=Homo sapiens OX=9606 GN=ARCN1 PE=1 SV=1	ARCN1	2		10300	98400	111000	524000	435000
E7EWC2	3.40542	0.0220093	Ras GTPase-activating-like protein IQGAP2 (Fragment) OS=Homo sapiens OX=9606 GN=IQGAP2 PE=1 SV=1	IQGAP2	2			64500	445000	588000	1220000
Q13200	3.27263	0.0181076	26S proteasome non-ATPase regulatory subunit 2 OS=Homo sapiens OX=9606 GN=PSMD2 PE=1 SV=3	PSMD2	15	48100	61800	268000	155000	845000	5490000
Q96CS3	3.7286	0.0234541	FAS-associated factor 2 OS=Homo sapiens OX=9606 GN=FAF2 PE=1 SV=2	FAF2	2			21900		192000	439000
H0Y3V8	3.26519	0.022769	Sphingosine-1-phosphate lyase 1 (Fragment) OS=Homo sapiens OX=9606 GN=SGPL1 PE=1 SV=1	SGPL1	3			23700	197000	210000	286000
P49756	3.6715	0.0231098	RNA-binding protein 25 OS=Homo sapiens OX=9606 GN=RBM25 PE=1 SV=3	RBM25	5			37500	210000	382000	1360000
Q15233	4.26604	0.0232466	Non-POU domain-containing octamer-binding protein OS=Homo sapiens OX=9606 GN=NONO PE=1 SV=4	NONO	4			10200	85600	76800	1150000
K7EMN2	2.5631	0.0190216	6-phosphogluconate dehydrogenase, decarboxylating (Fragment) OS=Homo sapiens OX=9606 GN=PGD PE=1 SV=1	PGD	4	15200	14800	69700	268000	63900	189000
A0A087WUL9	3.13899	0.0210944	26S proteasome non-ATPase regulatory subunit 13 OS=Homo sapiens OX=9606 GN=PSMD13 PE=1 SV=1	PSMD13	4	11000	46900	65100		102000	792000
Q9BZJ0	3.2694	0.0240204	Crooked neck-like protein 1 OS=Homo sapiens OX=9606 GN=CRNKL1 PE=1 SV=4	CRNKL1	4			17700	228000	116000	188000
Q9HB71	2.69893	0.0217354	Calcyclin-binding protein OS=Homo sapiens OX=9606 GN=CACYBP PE=1 SV=2	CACYBP	2	36800	33500	39900		106000	534000
O00231	2.88346	0.0199999	26S proteasome non-ATPase regulatory subunit 11 OS=Homo sapiens OX=9606 GN=PSMD11 PE=1 SV=3	PSMD11	6	46500	39800	180000	218000	238000	2580000
B3KS98	3.36084	0.0219245	Eukaryotic translation initiation factor 3 subunit H OS=Homo sapiens OX=9606 GN=EIF3H PE=1 SV=1	EIF3H	3	6630		20900	40500	60000	728000
J3KR24	3.05262	0.0201171	Isoleucine-tRNA synthetase, isoform CRA_d OS=Homo sapiens OX=9606 GN=IARS1 PE=1 SV=1	IARS1	14	60200	47000	575000	345000	730000	3690000
P05141	2.36728	0.0202563	ADP/ATP translocase 2 OS=Homo sapiens OX=9606 GN=SLC25A5 PE=1 SV=7	SLC25A5	26	804000	793000	3520000	6750000	5450000	8380000
Q01804	2.44156	0.0202682	OTU domain-containing protein 4 OS=Homo sapiens OX=9606 GN=OTUD4 PE=1 SV=4	OTUD4	17	210000	141000	500000	660000	1160000	3100000
Q8NBJ5	2.48587	0.0205257	Procollagen galactosyltransferase 1 OS=Homo sapiens OX=9606 GN=COLGALT1 PE=1 SV=1	COLGALT1	3	15400	14800	45900	43800	199000	211000
Q14677	2.63313	0.0235405	Clathrin interactor 1 OS=Homo sapiens OX=9606 GN=CLINT1 PE=1 SV=1	CLINT1	2	43100	28000	56200		127000	504000
P68371	2.30121	0.0219303	Tubulin beta-4B chain OS=Homo sapiens OX=9606 GN=TUBB4B PE=1 SV=1	TUBB4B	167	898000	843000	2500000	4470000	4370000	11600000
O95059	4.22104	0.0306779	Ribonuclease P protein subunit p14 OS=Homo sapiens OX=9606 GN=RPP14 PE=1 SV=3	RPP14	4			16300			304000
O14744	2.11092	0.0223692	Protein arginine N-methyltransferase 5 OS=Homo sapiens OX=9606 GN=PRMT5 PE=1 SV=4	PRMT5	23	809000	901000	1380000	4590000	3680000	4800000
O75533	2.31502	0.0224942	Splicing factor 3B subunit 1 OS=Homo sapiens OX=9606 GN=SF3B1 PE=1 SV=3	SF3B1	25	334000	398000	1130000	2050000	1760000	5130000
P26038	3.72853	0.0294835	Moesin OS=Homo sapiens OX=9606 GN=MSN PE=1 SV=3	MSN	41			13300		85400	364000
P27708	2.64956	0.0226113	CAD protein OS=Homo sapiens OX=9606 GN=CAD PE=1 SV=3	CAD	5	11000	37900	170000	357000	271000	181000
E9PHY5	4.34745	0.029833	Band 4.1-like protein 2 OS=Homo sapiens OX=9606 GN=EPB41L2 PE=1 SV=1	EPB41L2	6	20100				104000	1610000
P32780	4.07767	0.0287268	General transcription factor IIH subunit 1 OS=Homo sapiens OX=9606 GN=GTF2H1 PE=1 SV=1	GTF2H1	5	42300			656000	161000	3450000
F5H5D3	2.45406	0.0237665	Tubulin alpha chain OS=Homo sapiens OX=9606 GN=TUBA1C PE=1 SV=1	TUBA1C	113	5940000	5380000	20300000	39400000	21500000	126000000
H3BRG4	3.71984	0.0282385	Cytochrome b-c1 complex subunit 2, mitochondrial OS=Homo sapiens OX=9606 GN=UQCRC2 PE=1 SV=1	UQCRC2	5		5160	80500		97600	739000
E9PMR6	4.16005	0.0308947	Rho guanine nucleotide exchange factor 12 OS=Homo sapiens OX=9606 GN=ARHGEF12 PE=1 SV=1	ARHGEF12	5		8420		72800	46400	1010000
F5GZS6	2.86747	0.0252666	4F2 cell-surface antigen heavy chain OS=Homo sapiens OX=9606 GN=SLC3A2 PE=1 SV=1	SLC3A2	17	194000	230000	874000	566000	2060000	13000000
Q9Y5X1	3.1036	0.0319484	Sorting nexin-9 OS=Homo sapiens OX=9606 GN=SNX9 PE=1 SV=1	SNX9	4			19900	142000	125000	282000
P23470	3.26986	0.028718	Receptor-type tyrosine-protein phosphatase gamma OS=Homo sapiens OX=9606 GN=PTPRG PE=1 SV=4	PTPRG	5		11900	30100	35100	162000	1070000
P60174	3.06267	0.0287804	Triosephosphate isomerase OS=Homo sapiens OX=9606 GN=TPI1 PE=1 SV=3	TPI1	3		50300	19800	66600	222000	1240000
O15021	-2.29257	0.0265847	Microtubule-associated serine/threonine-protein kinase 4 OS=Homo sapiens OX=9606 GN=MAST4 PE=1 SV=4	MAST4	2	3330000	1110000	1700000	220000	960000	253000
Q9BQA1	2.08128	0.026708	Methylosome protein 50 OS=Homo sapiens OX=9606 GN=WDR77 PE=1 SV=1	WDR77	12	378000	304000	441000	1240000	1160000	2670000
Q02790	2.61198	0.0294542	Peptidyl-prolyl cis-trans isomerase FKBP4 OS=Homo sapiens OX=9606 GN=FKBP4 PE=1 SV=3	FKBP4	4	95500	35900	109000		211000	919000
A0A0A0MR02	2.70672	0.0270786	Voltage-dependent anion-selective channel protein 2 (Fragment) OS=Homo sapiens OX=9606 GN=VDAC2 PE=1 SV=1	VDAC2	19	184000	444000	534000	511000	2220000	10700000
Q86TJ2	-2.52768	0.0298456	Transcriptional adapter 2-beta OS=Homo sapiens OX=9606 GN=TADA2B PE=1 SV=2	TADA2B	6	1400000	791000	1180000		88100	408000
P14625	2.60972	0.0274588	Endoplasmin OS=Homo sapiens OX=9606 GN=HSP90B1 PE=1 SV=1	HSP90B1	54	417000	407000	1660000	1170000	3700000	14800000
E9PF49	2.84303	0.0304759	NADH dehydrogenase [ubiquinone] 1 beta subcomplex subunit 9 OS=Homo sapiens OX=9606 GN=NDUFB9 PE=1 SV=1	NDUFB9	4	16100	15000	64500		64100	501000
B1AK88	2.28819	0.0278298	F-actin-capping protein subunit beta OS=Homo sapiens OX=9606 GN=CAPZB PE=1 SV=1	CAPZB	3	60300	53400	101000	129000	335000	877000
Q86YZ3	-2.12878	0.027925	Hornerin OS=Homo sapiens OX=9606 GN=HRNR PE=1 SV=2	HRNR	80	4750000	1310000	2010000	431000	657000	528000
Q03252	2.27322	0.0283475	Lamin-B2 OS=Homo sapiens OX=9606 GN=LMNB2 PE=1 SV=4	LMNB2	8	77300	84000	130000	280000	245000	1390000
Q14697	2.59585	0.0284866	Neutral alpha-glucosidase AB OS=Homo sapiens OX=9606 GN=GANAB PE=1 SV=3	GANAB	16	194000	174000	641000	534000	1240000	7220000
P12004	2.33088	0.0284975	Proliferating cell nuclear antigen OS=Homo sapiens OX=9606 GN=PCNA PE=1 SV=1	PCNA	3	37500	42000	90000	112000	203000	794000
D6RBW1	3.06057	0.0319624	Eukaryotic translation initiation factor 4E OS=Homo sapiens OX=9606 GN=EIF4E PE=1 SV=1	EIF4E	2	9140		22600	27400	103000	611000
P07237	2.77808	0.0291981	Protein disulfide-isomerase OS=Homo sapiens OX=9606 GN=P4HB PE=1 SV=3	P4HB	10	70400	73300	167000	115000	695000	3480000
P05023	2.5687	0.0300005	Sodium/potassium-transporting ATPase subunit alpha-1 OS=Homo sapiens OX=9606 GN=ATP1A1 PE=1 SV=1	ATP1A1	13	28800	77100	406000	253000	795000	936000
Q9NZT1	-2.0323	0.0300571	Calmodulin-like protein 5 OS=Homo sapiens OX=9606 GN=CALML5 PE=1 SV=2	CALML5	3	158000	238000	232000	38700	85100	38700
C9JUG7	2.9826	0.0386487	F-actin-capping protein subunit alpha OS=Homo sapiens OX=9606 GN=CAPZA2 PE=1 SV=1	CAPZA2	4	17300	14400	35200	163000
D3YTJ7	2.17939	0.0303796	Ribose-phosphate pyrophosphokinase 2 OS=Homo sapiens OX=9606 GN=PRPS2 PE=1 SV=1	PRPS2	5	55300	52300	81600	224000	136000	720000
A0A0G2JPP5	3.13111	0.0339634	Protein scribble homolog OS=Homo sapiens OX=9606 GN=SCRIB PE=1 SV=1	SCRIB	4	35100		19700	57900	132000	1600000
X6RGP5	2.89956	0.0403843	Protein transport protein sec16 (Fragment) OS=Homo sapiens OX=9606 GN=SEC16A PE=1 SV=1	SEC16A	2			8410	44300	66200	84300
P36542	2.80655	0.0323824	ATP synthase subunit gamma, mitochondrial OS=Homo sapiens OX=9606 GN=ATP5F1C PE=1 SV=1	ATP5F1C	3	16900	15400	232000	154000	138000	973000
J3QRU8	3.17451	0.0452157	ARF GTPase-activating protein GIT1 OS=Homo sapiens OX=9606 GN=GIT1 PE=1 SV=1	GIT1	2			14300		91100	183000
Q8TAE8	2.00716	0.03348	Growth arrest and DNA damage-inducible proteins-interacting protein 1 OS=Homo sapiens OX=9606 GN=GADD45GIP1 PE=1 SV=1	GADD45GIP1	2	41200	13300	25500	107000	84000	101000
P12814	2.45732	0.0369441	Alpha-actinin-1 OS=Homo sapiens OX=9606 GN=ACTN1 PE=1 SV=2	ACTN1	41	16900	7980	46900		124000	83200
Q9UI42	1.93501	0.0337662	Carboxypeptidase A4 OS=Homo sapiens OX=9606 GN=CPA4 PE=1 SV=2	CPA4	2	17800	21400	19300	52200	92000	85600
P98175	2.29927	0.0374628	RNA-binding protein 10 OS=Homo sapiens OX=9606 GN=RBM10 PE=1 SV=3	RBM10	5	46600	48800	108000		214000	444000
A0A5F9ZHS3	3.52272	0.0439994	Menin OS=Homo sapiens OX=9606 GN=MEN1 PE=4 SV=1	MEN1	4			16500	44100	234000	661000
P32322	2.32657	0.0347897	Pyrroline-5-carboxylate reductase 1, mitochondrial OS=Homo sapiens OX=9606 GN=PYCR1 PE=1 SV=2	PYCR1	8	59200	51100	176000	192000	250000	1400000
O75534	2.82223	0.0456428	Cold shock domain-containing protein E1 OS=Homo sapiens OX=9606 GN=CSDE1 PE=1 SV=2	CSDE1	4			46400	303000	241000	484000
Q14204	3.3052	0.0396441	Cytoplasmic dynein 1 heavy chain 1 OS=Homo sapiens OX=9606 GN=DYNC1H1 PE=1 SV=5	DYNC1H1	7		7150	146000	61800	751000	702000
Q9HAV4	3.67493	0.0531086	Exportin-5 OS=Homo sapiens OX=9606 GN=XPO5 PE=1 SV=1	XPO5	2			11900			152000
P04406	2.45116	0.0372618	Glyceraldehyde-3-phosphate dehydrogenase OS=Homo sapiens OX=9606 GN=GAPDH PE=1 SV=3	GAPDH	39	1640000	1590000	1530000	2190000	6710000	44400000
A0A1W2PR17	-1.88094	0.0381227	6-phosphofructo-2-kinase/fructose-2,6-bisphosphatase 3 OS=Homo sapiens OX=9606 GN=PFKFB3 PE=1 SV=1	PFKFB3	7	199000	185000	136000	40000	61400	40800
P17655	2.57604	0.0421751	Calpain-2 catalytic subunit OS=Homo sapiens OX=9606 GN=CAPN2 PE=1 SV=6	CAPN2	2	17200	22600	89300	82800		457000
P50454	2.0528	0.0387181	Serpin H1 OS=Homo sapiens OX=9606 GN=SERPINH1 PE=1 SV=2	SERPINH1	9	49000	63100	132000	279000	162000	645000
P06733	2.11849	0.0398911	Alpha-enolase OS=Homo sapiens OX=9606 GN=ENO1 PE=1 SV=2	ENO1	29	1000000	1140000	801000	2380000	2310000	13600000
Q5T5C7	3.11992	0.0550176	Seryl-tRNA synthetase 1 OS=Homo sapiens OX=9606 GN=SARS1 PE=1 SV=1	SARS1	2			9460		45400	149000
A0A0C4DGI3	2.61775	0.0445918	Citrate synthase OS=Homo sapiens OX=9606 GN=CS PE=1 SV=1	CS	3	15900	11100	108000		95000	283000
P68104	1.97774	0.0414754	Elongation factor 1-alpha 1 OS=Homo sapiens OX=9606 GN=EEF1A1 PE=1 SV=1	EEF1A1	121	8930000	7940000	23800000	34500000	36900000	81000000
P30044	2.0873	0.0463118	Peroxiredoxin-5, mitochondrial OS=Homo sapiens OX=9606 GN=PRDX5 PE=1 SV=4	PRDX5	2	40000	55000	49600		237000	174000
P14618	2.23947	0.0427709	Pyruvate kinase PKM OS=Homo sapiens OX=9606 GN=PKM PE=1 SV=4	PKM	34	808000	749000	1260000	1250000	3990000	16100000
H7C463	2.91227	0.049912	MICOS complex subunit MIC60 (Fragment) OS=Homo sapiens OX=9606 GN=IMMT PE=1 SV=1	IMMT	4	5620		83400	49700	151000	577000
P04843	2.0732	0.0472838	Dolichyl-diphosphooligosaccharide--protein glycosyltransferase subunit 1 OS=Homo sapiens OX=9606 GN=RPN1 PE=1 SV=1	RPN1	31	542000	324000	1480000	1460000	2010000	6600000
P12270	3.33561	0.0743861	Nucleoprotein TPR OS=Homo sapiens OX=9606 GN=TPR PE=1 SV=3	TPR	3			10400			105000
Q15019	2.94316	0.0490598	Septin-2 OS=Homo sapiens OX=9606 GN=SEPTIN2 PE=1 SV=1	SEPTIN2	8	7490	18700	135000	26300	282000	1160000
A6NLM8	1.96749	0.0490779	Translocon-associated protein subunit delta OS=Homo sapiens OX=9606 GN=SSR4 PE=1 SV=1	SSR4	5	80700	84100	229000	302000	296000	1040000
Q14974	2.29676	0.0497499	Importin subunit beta-1 OS=Homo sapiens OX=9606 GN=KPNB1 PE=1 SV=2	KPNB1	16	300000	270000	938000	834000	1070000	10100000
Q9UBQ5	3.02087	0.0720858	Eukaryotic translation initiation factor 3 subunit K OS=Homo sapiens OX=9606 GN=EIF3K PE=1 SV=1	EIF3K	2			61700		220000	1140000
F5GYQ1	3.42775	0.0517634	V-type proton ATPase subunit OS=Homo sapiens OX=9606 GN=ATP6V0D1 PE=1 SV=1	ATP6V0D1	8	37300	44100	80400	19900	1070000	7740000
P10644	2.50439	0.0535449	cAMP-dependent protein kinase type I-alpha regulatory subunit OS=Homo sapiens OX=9606 GN=PRKAR1A PE=1 SV=1	PRKAR1A	2	14200	15700	56000	20700	163000	676000
B5MDF5	1.97863	0.053592	GTP-binding nuclear protein Ran OS=Homo sapiens OX=9606 GN=RAN PE=1 SV=1	RAN	2	53500	48900	107000	108000	221000	718000
Q9BZE1	2.17454	0.0595612	39S ribosomal protein L37, mitochondrial OS=Homo sapiens OX=9606 GN=MRPL37 PE=1 SV=2	MRPL37	3	19600	29700	80900		96300	276000
A0A087WTV2	2.74716	0.0759829	Proteasome activator complex subunit 3 OS=Homo sapiens OX=9606 GN=PSME3 PE=1 SV=1	PSME3	3	12100			114000	57900
A0A3B3IRQ8	2.65443	0.0719557	CTP synthase OS=Homo sapiens OX=9606 GN=CTPS1 PE=1 SV=1	CTPS1	2	15700	8160	36200	105000
P31689	2.06506	0.0541448	DnaJ homolog subfamily A member 1 OS=Homo sapiens OX=9606 GN=DNAJA1 PE=1 SV=2	DNAJA1	11	37800	138000	360000	438000	357000	880000
O75616	2.74283	0.076705	GTPase Era, mitochondrial OS=Homo sapiens OX=9606 GN=ERAL1 PE=1 SV=2	ERAL1	2			12200	116000	57500
P07900	2.26418	0.054757	Heat shock protein HSP 90-alpha OS=Homo sapiens OX=9606 GN=HSP90AA1 PE=1 SV=5	HSP90AA1	117	1840000	1420000	6560000	3190000	12700000	46900000
M0R061	2.14411	0.0609933	Coatomer subunit epsilon OS=Homo sapiens OX=9606 GN=COPE PE=1 SV=1	CO	2	30100	11200	43900		65800	179000
Q58FF6	2.45577	0.0672957	Putative heat shock protein HSP 90-beta 4 OS=Homo sapiens OX=9606 GN=HSP90AB4P PE=5 SV=1	HSP90AB4P	12	14300		50500		71500	304000
P08238	1.98307	0.0596701	Heat shock protein HSP 90-beta OS=Homo sapiens OX=9606 GN=HSP90AB1 PE=1 SV=4	HSP90AB1	183	13500000	11000000	29800000	24300000	58000000	194000000
Q14566	1.85366	0.0600368	DNA replication licensing factor MCM6 OS=Homo sapiens OX=9606 GN=MCM6 PE=1 SV=1	MCM6	8	417000	633000	619000	1260000	1140000	5370000
C9J3L8	1.96945	0.0606877	Translocon-associated protein subunit alpha OS=Homo sapiens OX=9606 GN=SSR1 PE=1 SV=1	SSR1	4	72300	95800	232000	187000	391000	1320000
Q15459	1.94146	0.0609289	Splicing factor 3A subunit 1 OS=Homo sapiens OX=9606 GN=SF3A1 PE=1 SV=1	SF3A1	3	25100	41400	87700	87100	122000	486000
B7Z7P8	2.7559	0.0876802	Eukaryotic peptide chain release factor subunit 1 OS=Homo sapiens OX=9606 GN=ETF1 PE=1 SV=1	ETF1	2	8610		32500			113000
P12236	1.83746	0.0621102	ADP/ATP translocase 3 OS=Homo sapiens OX=9606 GN=SLC25A6 PE=1 SV=4	SLC25A6	19	116000	52700	299000	486000	334000	514000
P68366	1.79562	0.0641067	Tubulin alpha-4A chain OS=Homo sapiens OX=9606 GN=TUBA4A PE=1 SV=1	TUBA4A	77	603000	447000	1820000	2760000	1850000	4020000
P07384	2.28477	0.0650272	Calpain-1 catalytic subunit OS=Homo sapiens OX=9606 GN=CAPN1 PE=1 SV=1	CAPN1	3	43000	23700	146000	566000	45400	670000
Q15427	2.5343	0.0936498	Splicing factor 3B subunit 4 OS=Homo sapiens OX=9606 GN=SF3B4 PE=1 SV=1	SF3B4	2			29000		147000	192000
P16422	2.4989	0.0727629	Epithelial cell adhesion molecule OS=Homo sapiens OX=9606 GN=EPCAM PE=1 SV=2	EPCAM	4	26400		39800	57100	91300	1180000
P02768	-1.80611	0.0661648	Serum albumin OS=Homo sapiens OX=9606 GN=ALB PE=1 SV=2	ALB	9	958000	460000	452000	86900	133000	403000
Q86VP6	2.81971	0.0752933	Cullin-associated NEDD8-dissociated protein 1 OS=Homo sapiens OX=9606 GN=CAND1 PE=1 SV=2	CAND1	6	7620	9600	222000		69200	462000
Q5D862	-1.99518	0.0760727	Filaggrin-2 OS=Homo sapiens OX=9606 GN=FLG2 PE=1 SV=1	FLG2	6	1210000	742000	505000	96200		386000
Q12874	1.74637	0.0692578	Splicing factor 3A subunit 3 OS=Homo sapiens OX=9606 GN=SF3A3 PE=1 SV=1	SF3A3	4	47700	41100	101000	110000	173000	393000
P19525	2.94457	0.0963409	Interferon-induced, double-stranded RNA-activated protein kinase OS=Homo sapiens OX=9606 GN=EIF2AK2 PE=1 SV=2	EIF2AK2	2			33500	437000	46400	846000
Q96P63	-1.61572	0.0721914	Serpin B12 OS=Homo sapiens OX=9606 GN=SERPINB12 PE=1 SV=1	SERPINB12	5	331000	178000	329000	90500	68900	108000
Q9UJZ1	2.39911	0.0727574	Stomatin-like protein 2, mitochondrial OS=Homo sapiens OX=9606 GN=STOML2 PE=1 SV=1	STOML2	7	71300	43000	131000	68200	258000	3350000
P51659	2.01143	0.0830966	Peroxisomal multifunctional enzyme type 2 OS=Homo sapiens OX=9606 GN=HSD17B4 PE=1 SV=3	HSD17B4	10	82200	85600	183000		185000	1040000
P07814	2.21589	0.0748323	Bifunctional glutamate/proline--tRNA ligase OS=Homo sapiens OX=9606 GN=EPRS PE=1 SV=5	EPRS	27	198000	135000	948000	342000	1150000	6460000
P22314	2.38507	0.075139	Ubiquitin-like modifier-activating enzyme 1 OS=Homo sapiens OX=9606 GN=UBA1 PE=1 SV=3	UBA1	15	47100	89100	1050000	1220000	211000	2440000
P02786	2.22538	0.0764311	Transferrin receptor protein 1 OS=Homo sapiens OX=9606 GN=TFRC PE=1 SV=2	TFRC	10	77900	129000	783000	229000	968000	3630000
B1AHB1	1.85858	0.0765133	DNA helicase OS=Homo sapiens OX=9606 GN=MCM5 PE=1 SV=1	MCM5	4	28400	50300	141000	158000	108000	563000
P14373	2.79533	0.125575	Zinc finger protein RFP OS=Homo sapiens OX=9606 GN=TRIM27 PE=1 SV=1	TRIM27	3			24200	168000
Q9Y4W6	1.96887	0.0768314	AFG3-like protein 2 OS=Homo sapiens OX=9606 GN=AFG3L2 PE=1 SV=2	AFG3L2	4	29200	23600	85000	47500	135000	548000
F5GX62	2.11681	0.0774177	Ras-related protein Rap-1b (Fragment) OS=Homo sapiens OX=9606 GN=RAP1B PE=1 SV=1	RAP1B	2	31300	48900	52600	58800	90100	1240000
P52732	-1.58212	0.0781241	Kinesin-like protein KIF11 OS=Homo sapiens OX=9606 GN=KIF11 PE=1 SV=2	KIF11	2378	2210000000	2100000000	2370000000	1210000000	530000000	639000000
H0YBR2	2.18633	0.0873477	Epithelial-splicing regulatory protein 1 (Fragment) OS=Homo sapiens OX=9606 GN=ESRP1 PE=1 SV=1	ESRP1	4	10200	30800	61300		44300	336000
Q9P2J5	2.2238	0.0790017	Leucine--tRNA ligase, cytoplasmic OS=Homo sapiens OX=9606 GN=LARS PE=1 SV=2	LARS	8	19100	30000	347000	89400	330000	687000
P31948	2.98397	0.113088	Stress-induced-phosphoprotein 1 OS=Homo sapiens OX=9606 GN=STIP1 PE=1 SV=1	STIP1	5			25800	42800	144000	1380000
H3BMZ2	2.46015	0.123661	CCR4-NOT transcription complex subunit 1 (Fragment) OS=Homo sapiens OX=9606 GN=CNOT1 PE=1 SV=1	CNOT1	2			16000		44300	175000
A0A3B3ISK1	1.91051	0.0981689	Coatomer subunit alpha OS=Homo sapiens OX=9606 GN=COPA PE=1 SV=1	COPA	2	26400	17800	113000	128000	156000
P40926	2.7014	0.0998363	Malate dehydrogenase, mitochondrial OS=Homo sapiens OX=9606 GN=MDH2 PE=1 SV=3	MDH2	3	39300	50600		22900	592000	1800000
C9JA28	1.6931	0.0893849	Translocon-associated protein subunit gamma OS=Homo sapiens OX=9606 GN=SSR3 PE=1 SV=1	SSR3	4	22500	21600	42900	34400	94000	218000
P23284	2.01159	0.105401	Peptidyl-prolyl cis-trans isomerase B OS=Homo sapiens OX=9606 GN=PPIB PE=1 SV=2	PPIB	2		29600	31100	66700	51900	529000
E7EVX8	2.41359	0.139923	U4/U6 small nuclear ribonucleoprotein Prp31 OS=Homo sapiens OX=9606 GN=PRPF31 PE=1 SV=1	PRPF31	6			167000		390000	2030000
A0A024RCR6	2.41999	0.141994	BAG6 OS=Homo sapiens OX=9606 GN=BAG6 PE=1 SV=1	BAG6	3			48300		109000	613000
C9JIR6	2.0302	0.133453	Protein phosphatase 1B (Fragment) OS=Homo sapiens OX=9606 GN=PPM1B PE=1 SV=1	PPM1B	2	17900	19100	33200		91800
P09211	1.75587	0.0980679	Glutathione S-transferase P OS=Homo sapiens OX=9606 GN=GSTP1 PE=1 SV=2	GSTP1	7	50900	73200	119000	260000	78300	839000
P04075	1.87081	0.0998299	Fructose-bisphosphate aldolase A OS=Homo sapiens OX=9606 GN=ALDOA PE=1 SV=2	ALDOA	20	405000	367000	990000	481000	1850000	8090000
P18206	1.69565	0.100374	Vinculin OS=Homo sapiens OX=9606 GN=VCL PE=1 SV=4	VCL	3	47800	52400	97900	225000	65100	569000
O94905	1.91296	0.113648	Erlin-2 OS=Homo sapiens OX=9606 GN=ERLIN2 PE=1 SV=1	ERLIN2	3	56900	52000	105000		83400	780000
P41250	2.6231	0.128236	Glycine--tRNA ligase OS=Homo sapiens OX=9606 GN=GARS1 PE=1 SV=3	GARS1	6		17900	52900		28300	1270000
O14908	1.71113	0.11731	PDZ domain-containing protein GIPC1 OS=Homo sapiens OX=9606 GN=GIPC1 PE=1 SV=2	GIPC1	7	73600	97900	51300		119000	464000
P09669	1.68155	0.117783	Cytochrome c oxidase subunit 6C OS=Homo sapiens OX=9606 GN=COX6C PE=1 SV=2	COX6C	2	71300	33000	53700		93200	278000
P61163	2.65927	0.147339	Alpha-centractin OS=Homo sapiens OX=9606 GN=ACTR1A PE=1 SV=1	ACTR1A	3			80200	114000	351000	3250000
P11586	1.69597	0.105154	C-1-tetrahydrofolate synthase, cytoplasmic OS=Homo sapiens OX=9606 GN=MTHFD1 PE=1 SV=3	MTHFD1	8	29400	41100	177000	147000	109000	454000
A0A087WWI4	2.21414	0.157719	Hypoxia up-regulated protein 1 OS=Homo sapiens OX=9606 GN=HYOU1 PE=1 SV=1	HYOU1	2		8280	29400			72400
Q9H223	2.14105	0.119889	EH domain-containing protein 4 OS=Homo sapiens OX=9606 GN=EHD4 PE=1 SV=1	EHD4	2	5220	11700	43800		17200	218000
G3V0I5	2.31061	0.160836	NADH dehydrogenase [ubiquinone] flavoprotein 1, mitochondrial OS=Homo sapiens OX=9606 GN=NDUFV1 PE=1 SV=1	NDUFV1	2			12400	25400		149000
A0A087WX59	2.60525	0.161561	Proteasomal ubiquitin receptor ADRM1 OS=Homo sapiens OX=9606 GN=ADRM1 PE=1 SV=1	ADRM1	2			54000		83700	1290000
Q5TC63	3.40477	0.152154	Growth hormone-regulated TBC protein 1 OS=Homo sapiens OX=9606 GN=GRTP1 PE=1 SV=4	GRTP1	9			81000	42900	2190000	6720000
P10809	1.7156	0.109751	60 kDa heat shock protein, mitochondrial OS=Homo sapiens OX=9606 GN=HSPD1 PE=1 SV=2	HSPD1	76	2390000	1930000	6790000	4340000	6910000	37000000
P08574	1.55453	0.113898	Cytochrome c1, heme protein, mitochondrial OS=Homo sapiens OX=9606 GN=CYC1 PE=1 SV=3	CYC1	13	318000	275000	646000	477000	1120000	2680000
A0A5F9ZHM4	1.98115	0.115428	L-lactate dehydrogenase B chain OS=Homo sapiens OX=9606 GN=LDHB PE=4 SV=1	LDHB	21	248000	320000	2380000	639000	1700000	10700000
P04792	1.64575	0.115583	Heat shock protein beta-1 OS=Homo sapiens OX=9606 GN=HSPB1 PE=1 SV=2	HSPB1	20	604000	751000	1100000	765000	2440000	8190000
O00410	1.89239	0.11807	Importin-5 OS=Homo sapiens OX=9606 GN=IPO5 PE=1 SV=4	IPO5	12	58500	54400	177000	70800	230000	1770000
Q14257	1.44255	0.11955	Reticulocalbin-2 OS=Homo sapiens OX=9606 GN=RCN2 PE=1 SV=1	RCN2	22	239000	251000	555000	528000	833000	1520000
P17612	2.25795	0.120226	cAMP-dependent protein kinase catalytic subunit alpha OS=Homo sapiens OX=9606 GN=PRKACA PE=1 SV=2	PRKACA	3	53400	35000	210000	32900	473000	2760000
Q8NHQ1	1.3938	0.122567	Centrosomal protein of 70 kDa OS=Homo sapiens OX=9606 GN=CEP70 PE=1 SV=2	CEP70	19	357000	453000	676000	1170000	819000	2070000
P48047	1.69845	0.123848	ATP synthase subunit O, mitochondrial OS=Homo sapiens OX=9606 GN=ATP5PO PE=1 SV=1	ATP5PO	7	66200	58000	159000	67900	327000	940000
Q9NYU2	1.57784	0.123984	UDP-glucose:glycoprotein glucosyltransferase 1 OS=Homo sapiens OX=9606 GN=UGGT1 PE=1 SV=3	UGGT1	3	21000	15600	42500	93500	22900	173000
Q15208	-1.34455	0.128605	Serine/threonine-protein kinase 38 OS=Homo sapiens OX=9606 GN=STK38 PE=1 SV=1	STK38	157	26800000	29100000	38100000	13700000	7790000	17000000
F5GY37	2.55698	0.135678	Prohibitin OS=Homo sapiens OX=9606 GN=PHB2 PE=1 SV=1	PHB2	20	112000	161000	631000	52300	2720000	16300000
Q9BXJ9	2.09039	0.1587	N-alpha-acetyltransferase 15, NatA auxiliary subunit OS=Homo sapiens OX=9606 GN=NAA15 PE=1 SV=1	NAA15	4		3400	75900	36800	32000	272000
P05089	1.34338	0.14172	Arginase-1 OS=Homo sapiens OX=9606 GN=ARG1 PE=1 SV=2	ARG1	13	1100000	472000	598000	1210000	1370000	3060000
Q8N163	2.21944	0.17835	Cell cycle and apoptosis regulator protein 2 OS=Homo sapiens OX=9606 GN=CCAR2 PE=1 SV=2	CCAR2	3	8170		102000		34300	527000
F8VZX2	1.77083	0.144286	Poly(rC)-binding protein 2 OS=Homo sapiens OX=9606 GN=PCBP2 PE=1 SV=1	PCBP2	14	46700	40000	589000	274000	158000	1010000
P33176	1.61942	0.165054	Kinesin-1 heavy chain OS=Homo sapiens OX=9606 GN=KIF5B PE=1 SV=1	KIF5B	3	12200	12700	82000		71100	72300
E9PLK3	2.07149	0.146183	Aminopeptidase OS=Homo sapiens OX=9606 GN=NPEPPS PE=1 SV=1	NPPS	5	14800	20400	511000	99200	110000	1050000
O15042	1.73011	0.190175	U2 snRNP-associated SURP motif-containing protein OS=Homo sapiens OX=9606 GN=U2SURP PE=1 SV=2	U2SURP	2		22200	58600	47100		304000
Q92616	1.67411	0.227564	eIF-2-alpha kinase activator GCN1 OS=Homo sapiens OX=9606 GN=GCN1 PE=1 SV=6	GCN1	6			121000	221000	334000	780000
H3BP09	1.6179	0.230083	Mothers against decapentaplegic homolog 3 (Fragment) OS=Homo sapiens OX=9606 GN=SMAD3 PE=1 SV=1	SMAD3	2			35000	135000	62900	146000
P23229	1.9335	0.232098	Integrin alpha-6 OS=Homo sapiens OX=9606 GN=ITGA6 PE=1 SV=5	ITGA6	2			36800	42600	115000	567000
Q14152	1.51975	0.167802	Eukaryotic translation initiation factor 3 subunit A OS=Homo sapiens OX=9606 GN=EIF3A PE=1 SV=1	EIF3A	25	1840000	1570000	2830000	1560000	4680000	26400000
P53396	1.77069	0.168108	ATP-citrate synthase OS=Homo sapiens OX=9606 GN=ACLY PE=1 SV=3	ACLY	9	45100	59700	691000	139000	289000	1840000
K7EKE6	1.78243	0.169153	Lon protease homolog, mitochondrial OS=Homo sapiens OX=9606 GN=LONP1 PE=1 SV=1	LONP1	5	72900	34600	176000	36400	331000	1500000
Q16401	1.99054	0.272485	26S proteasome non-ATPase regulatory subunit 5 OS=Homo sapiens OX=9606 GN=PSMD5 PE=1 SV=3	PSMD5	2			60000		62200	914000
P52907	1.50181	0.173099	F-actin-capping protein subunit alpha-1 OS=Homo sapiens OX=9606 GN=CAPZA1 PE=1 SV=3	CAPZA1	7	193000	117000	251000	129000	462000	2160000
P53618	1.90293	0.175731	Coatomer subunit beta OS=Homo sapiens OX=9606 GN=COPB1 PE=1 SV=3	COPB1	5	9830	7980	205000	27200	64700	478000
O43447	1.64355	0.285209	Peptidyl-prolyl cis-trans isomerase H OS=Homo sapiens OX=9606 GN=PPIH PE=1 SV=1	PPIH	2			20400	33300		122000
Q9P0L0	1.65503	0.212075	Vesicle-associated membrane protein-associated protein A OS=Homo sapiens OX=9606 GN=VAPA PE=1 SV=3	VAPA	3	37200		84300	49200	114000	978000
P50570	1.56542	0.318049	Dynamin-2 OS=Homo sapiens OX=9606 GN=DNM2 PE=1 SV=2	DNM2	2			26500		36400	169000
P27797	1.61651	0.198285	Calreticulin OS=Homo sapiens OX=9606 GN=CALR PE=1 SV=1	CALR	4	27800	51000	122000	40500	96200	1280000
Q71UI9	1.48426	0.298987	Histone H2A.V OS=Homo sapiens OX=9606 GN=H2AFV PE=1 SV=3	H2AFV	17	7480	9440	35200			37900
P45974	1.76212	0.228086	Ubiquitin carboxyl-terminal hydrolase 5 OS=Homo sapiens OX=9606 GN=USP5 PE=1 SV=2	USP5	3	22600	4190	151000		38300	177000
O00217	1.45404	0.300871	NADH dehydrogenase [ubiquinone] iron-sulfur protein 8, mitochondrial OS=Homo sapiens OX=9606 GN=NDUFS8 PE=1 SV=1	NDUFS8	2	24700	9220	40800			57600
Q9Y6Y0	-1.1113	0.200543	Influenza virus NS1A-binding protein OS=Homo sapiens OX=9606 GN=IVNS1ABP PE=1 SV=3	IVNS1ABP	10	363000	385000	585000	225000	143000	252000
O14980	1.4883	0.393271	Exportin-1 OS=Homo sapiens OX=9606 GN=XPO1 PE=1 SV=1	XPO1	2			49900			140000
Q9Y5K5	1.57905	0.336851	Ubiquitin carboxyl-terminal hydrolase isozyme L5 OS=Homo sapiens OX=9606 GN=UCHL5 PE=1 SV=3	UCHL5	3			23400		26000	188000
A0A0C4DG89	1.32217	0.265079	Probable ATP-dependent RNA helicase DDX46 OS=Homo sapiens OX=9606 GN=DDX46 PE=1 SV=1	DDX46	3		14600	46500	75800	56000
A0A3B3IUA7	1.37548	0.342388	E3 ubiquitin/ISG15 ligase TRIM25 OS=Homo sapiens OX=9606 GN=TRIM25 PE=1 SV=1	TRIM25	3			34900		71300	115000
P55060	1.47513	0.211712	Exportin-2 OS=Homo sapiens OX=9606 GN=CSE1L PE=1 SV=3	CSE1L	10	38000	71700	362000	97700	187000	1160000
Q96I63	1.43991	0.213834	ATP-dependent zinc metalloprotease YME1L1 OS=Homo sapiens OX=9606 GN=YME1L1 PE=1 SV=1	YME1L1	7	63800	24800	127000	53200	92100	819000
P22735	1.27386	0.330476	Protein-glutamine gamma-glutamyltransferase K OS=Homo sapiens OX=9606 GN=TGM1 PE=1 SV=4	TGM1	3	94500	53500	57300			160000
E9PK47	1.40875	0.363097	Alpha-1,4 glucan phosphorylase OS=Homo sapiens OX=9606 GN=PYGL PE=1 SV=1	PYGL	2			33800		43300	186000
P22061	1.05013	0.222037	Protein-L-isoaspartate(D-aspartate) O-methyltransferase OS=Homo sapiens OX=9606 GN=PCMT1 PE=1 SV=4	PCMT1	9	558000	860000	1000000	1910000	1430000	1560000
Q01813	1.38256	0.255833	ATP-dependent 6-phosphofructokinase, platelet type OS=Homo sapiens OX=9606 GN=PFKP PE=1 SV=2	PFKP	6	5220	11800	61700	56900	29100
P49327	1.15079	0.226122	Fatty acid synthase OS=Homo sapiens OX=9606 GN=FASN PE=1 SV=3	FASN	161	4120000	5030000	12300000	7870000	11400000	31100000
P18754	1.30879	0.349271	Regulator of chromosome condensation OS=Homo sapiens OX=9606 GN=RCC1 PE=1 SV=1	RCC1	4	22300	56800	99000			124000
P16615	1.16965	0.234306	Sarcoplasmic/endoplasmic reticulum calcium ATPase 2 OS=Homo sapiens OX=9606 GN=ATP2A2 PE=1 SV=1	ATP2A2	6	45200	49800	236000	102000	281000	211000
Q96QK1	1.27294	0.398146	Vacuolar protein sorting-associated protein 35 OS=Homo sapiens OX=9606 GN=VPS35 PE=1 SV=2	VPS35	4			98100		131000	429000
P00338	1.40993	0.240057	L-lactate dehydrogenase A chain OS=Homo sapiens OX=9606 GN=LDHA PE=1 SV=2	LDHA	22	598000	412000	3040000	650000	1880000	11500000
J3KSD8	-1.23168	0.240645	Bleomycin hydrolase (Fragment) OS=Homo sapiens OX=9606 GN=BLMH PE=1 SV=8	BLMH	3	376000	137000	153000	31700	59800	321000
P81605	-1.03839	0.241889	Dermcidin OS=Homo sapiens OX=9606 GN=DCD PE=1 SV=2	DCD	5	149000	92600	270000	65700	66300	98700
P19474	-0.998124	0.245136	E3 ubiquitin-protein ligase TRIM21 OS=Homo sapiens OX=9606 GN=TRIM21 PE=1 SV=1	TRIM21	101	19300000	18400000	22300000	13800000	7060000	10200000
A0A1C7CYW7	1.10848	0.248034	Tetratricopeptide repeat protein 34 OS=Homo sapiens OX=9606 GN=TTC34 PE=1 SV=1	TTC34	4	108000	229000	313000	892000	478000	182000
P06702	1.67725	0.391518	Protein S100-A9 OS=Homo sapiens OX=9606 GN=S100A9 PE=1 SV=1	S100A9	4		416000		130000	2960000	6120000
H7BZJ3	1.04265	0.251654	Protein disulfide-isomerase A3 (Fragment) OS=Homo sapiens OX=9606 GN=PDIA3 PE=1 SV=1	PDIA3	5	63500	46000	156000	112000	156000	228000
J3KMX3	-1.08126	0.408031	Alpha-fetoprotein OS=Homo sapiens OX=9606 GN=AFP PE=1 SV=1	AFP	3	106000	122000	62400			44000
Q8NFJ5	1.20162	0.260196	Retinoic acid-induced protein 3 OS=Homo sapiens OX=9606 GN=GPRC5A PE=1 SV=2	GPRC5A	50	4410000	5690000	2900000	2520000	9470000	37100000
A0A087WVM4	1.11142	0.265171	Monofunctional C1-tetrahydrofolate synthase, mitochondrial OS=Homo sapiens OX=9606 GN=MTHFD1L PE=1 SV=1	MTHFD1L	4	71300	54500	151000	95300	108000	575000
Q8N5Z5	-1.03065	0.269994	BTB/POZ domain-containing protein KCTD17 OS=Homo sapiens OX=9606 GN=KCTD17 PE=1 SV=3	KCTD17	149	65900000	30900000	96400000	46600000	13800000	35800000
Q14008	1.13683	0.357809	Cytoskeleton-associated protein 5 OS=Homo sapiens OX=9606 GN=CKAP5 PE=1 SV=3	CKAP5	2		14100	59400		40100	101000
A0A0B4J259	1.01236	0.441714	Lysozyme OS=Homo sapiens OX=9606 GN=LYZ PE=1 SV=1	LYZ	2	49600	23300	48500	77200
B8ZZK2	0.965511	0.451301	Gamma-glutamylcyclotransferase OS=Homo sapiens OX=9606 GN=GGCT PE=1 SV=1	GGCT	2	23900	21200	18400			41100
Q99973	-0.989691	0.286212	Telomerase protein component 1 OS=Homo sapiens OX=9606 GN=TEP1 PE=1 SV=2	TEP1	48	686000	1490000	982000	367000	296000	1180000
Q08554	-1.1166	0.335409	Desmocollin-1 OS=Homo sapiens OX=9606 GN=DSC1 PE=1 SV=2	DSC1	8	620000	243000	243000		55700	421000
Q01974	1.04048	0.353932	Tyrosine-protein kinase transmembrane receptor ROR2 OS=Homo sapiens OX=9606 GN=ROR2 PE=1 SV=2	ROR2	2	264000	126000	52700		132000	466000
Q14166	-0.961582	0.554298	Tubulin--tyrosine ligase-like protein 12 OS=Homo sapiens OX=9606 GN=TTLL12 PE=1 SV=2	TTLL12	3			120000		22600	168000
O60610	1.13204	0.511198	Protein diaphanous homolog 1 OS=Homo sapiens OX=9606 GN=DIAPH1 PE=1 SV=2	DIAPH1	4			47400	41400	40300	672000
P50395	0.944224	0.412551	Rab GDP dissociation inhibitor beta OS=Homo sapiens OX=9606 GN=GDI2 PE=1 SV=2	GDI2	3		29900	36100	103000	38800
A0A087WYT3	0.928907	0.532366	Prostaglandin E synthase 3 OS=Homo sapiens OX=9606 GN=PTGES3 PE=1 SV=1	PTGES3	2	13200	14600	89000			49100
O75369	1.15894	0.332102	Filamin-B OS=Homo sapiens OX=9606 GN=FLNB PE=1 SV=2	FLNB	51	175000	1580000	2860000	724000	2010000	6050000
P12277	1.01492	0.33575	Creatine kinase B-type OS=Homo sapiens OX=9606 GN=CKB PE=1 SV=1	CKB	16	299000	188000	805000	305000	462000	2650000
P00403	1.07046	0.342158	Cytochrome c oxidase subunit 2 OS=Homo sapiens OX=9606 GN=MT-CO2 PE=1 SV=1	MT-CO2	6	52500	75500	433000	86300	218000	845000
Q15393	0.823532	0.349452	Splicing factor 3B subunit 3 OS=Homo sapiens OX=9606 GN=SF3B3 PE=1 SV=4	SF3B3	26	445000	480000	980000	1400000	1250000	663000
Q9Y4E8	-0.665585	0.609988	Ubiquitin carboxyl-terminal hydrolase 15 OS=Homo sapiens OX=9606 GN=USP15 PE=1 SV=3	USP15	3	20600	40900	44500		21100
O00299	1.03181	0.361282	Chloride intracellular channel protein 1 OS=Homo sapiens OX=9606 GN=CLIC1 PE=1 SV=4	CLIC1	5	28400	28200	386000	107000	89800	275000
Q9BQ70	0.866872	0.374865	Transcription factor 25 OS=Homo sapiens OX=9606 GN=TCF25 PE=1 SV=1	TCF25	5	229000	218000	657000	560000	245000	1450000
D6RFI0	-0.360304	0.803638	Sideroflexin-1 (Fragment) OS=Homo sapiens OX=9606 GN=SFXN1 PE=1 SV=8	SFXN1	2			117000		58500	142000
F8WEJ5	0.398526	0.804581	Asparagine synthetase [glutamine-hydrolyzing] OS=Homo sapiens OX=9606 GN=ASNS PE=1 SV=1	ASNS	4			136000		66400	484000
Q9UII4	1.19777	0.383394	E3 ISG15--protein ligase HERC5 OS=Homo sapiens OX=9606 GN=HERC5 PE=1 SV=2	HERC5	6	884000	211000	17400	941000	472000	88200
D6RBC5	0.799271	0.455659	OCIA domain-containing protein 1 (Fragment) OS=Homo sapiens OX=9606 GN=OCIAD1 PE=1 SV=1	OCIAD1	2	50600	44500	88000		47000	219000
E9PKF8	0.602967	0.724804	Eukaryotic translation initiation factor 4 gamma 2 (Fragment) OS=Homo sapiens OX=9606 GN=EIF4G2 PE=1 SV=8	EIF4G2	3			51200	38000	24900	497000
Q3ZCM7	0.739473	0.469656	Tubulin beta-8 chain OS=Homo sapiens OX=9606 GN=TUBB8 PE=1 SV=2	TUBB8	89	72800	50400	140000	188000		95100
C9J0E4	0.861949	0.400258	Cystatin-A OS=Homo sapiens OX=9606 GN=CSTA PE=1 SV=1	CSTA	4	90300	86600	82900	36300	289000	371000
P51648	0.720388	0.40796	Aldehyde dehydrogenase family 3 member A2 OS=Homo sapiens OX=9606 GN=ALDH3A2 PE=1 SV=1	ALDH3A2	8	139000	119000	205000	150000	264000	383000
Q53HC5	0.366451	0.784474	Kelch-like protein 26 OS=Homo sapiens OX=9606 GN=KLHL26 PE=1 SV=2	KLHL26	2	31300	28100	10100		26700
Q14574	-0.192666	0.883427	Desmocollin-3 OS=Homo sapiens OX=9606 GN=DSC3 PE=1 SV=3	DSC3	5	125000	44900	74400			65400
P38646	0.67135	0.428105	Stress-70 protein, mitochondrial OS=Homo sapiens OX=9606 GN=HSPA9 PE=1 SV=2	HSPA9	325	52900000	40300000	57600000	67200000	65900000	112000000
Q14681	-0.671458	0.44041	BTB/POZ domain-containing protein KCTD2 OS=Homo sapiens OX=9606 GN=KCTD2 PE=1 SV=3	KCTD2	148	27900000	25200000	21700000	23800000	8440000	18800000
P39656	0.94104	0.448467	Dolichyl-diphosphooligosaccharide--protein glycosyltransferase 48 kDa subunit OS=Homo sapiens OX=9606 GN=DDOST PE=1 SV=4	DDOST	8	194000	144000	755000	86800	579000	2970000
G8JLG2	-0.70092	0.555016	CDSN OS=Homo sapiens OX=9606 GN=CDSN PE=1 SV=1	CDSN	3	394000	163000	189000	467000		42800
P04844	0.743769	0.463811	Dolichyl-diphosphooligosaccharide--protein glycosyltransferase subunit 2 OS=Homo sapiens OX=9606 GN=RPN2 PE=1 SV=3	RPN2	12	217000	211000	661000	1180000	777000	155000
Q5T3N1	0.69699	0.478101	Annexin (Fragment) OS=Homo sapiens OX=9606 GN=ANXA1 PE=1 SV=1	ANXA1	7	152000	169000	141000	141000	120000	912000
A0A1W2PNX8	-0.624809	0.482323	Protein unc-45 homolog A OS=Homo sapiens OX=9606 GN=UNC45A PE=1 SV=1	UNC45A	16	437000	395000	737000	233000	227000	656000
Q9NXV2	-0.59314	0.484753	BTB/POZ domain-containing protein KCTD5 OS=Homo sapiens OX=9606 GN=KCTD5 PE=1 SV=1	KCTD5	345	475000000	381000000	455000000	397000000	190000000	318000000
Q16531	-0.526428	0.601761	DNA damage-binding protein 1 OS=Homo sapiens OX=9606 GN=DDB1 PE=1 SV=1	DDB1	4	80700	65900	134000	95900	40100
P78417	0.722771	0.49632	Glutathione S-transferase omega-1 OS=Homo sapiens OX=9606 GN=GSTO1 PE=1 SV=2	GSTO1	2	29200	30200	131000	39700	43600	300000
A0A087WVS8	0.522782	0.606868	MOB kinase activator 2 OS=Homo sapiens OX=9606 GN=MOB2 PE=1 SV=2	MOB2	2	43700	74600	40900		43800	123000
Q12931	0.706997	0.498694	Heat shock protein 75 kDa, mitochondrial OS=Homo sapiens OX=9606 GN=TRAP1 PE=1 SV=3	TRAP1	20	175000	101000	706000	178000	285000	1070000
A0A286YEY4	-0.479736	0.646979	Immunoglobulin heavy constant gamma 2 (Fragment) OS=Homo sapiens OX=9606 GN=IGHG2 PE=1 SV=1	IGHG2	4	410000	155000	237000		325000	96500
Q15084	-0.722844	0.528096	Protein disulfide-isomerase A6 OS=Homo sapiens OX=9606 GN=PDIA6 PE=1 SV=1	PDIA6	9	441000	307000	1020000	60600	352000	1440000
A0A087WV05	-0.559299	0.530991	Uncharacterized protein OS=Homo sapiens OX=9606 PE=4 SV=1	4 SV	3	56900	63100	137000	87000	58900	30000
P17096	0.183545	0.901829	High mobility group protein HMG-I/HMG-Y OS=Homo sapiens OX=9606 GN=HMGA1 PE=1 SV=3	HMGA1	2	29900		362000	40700		343000
Q14558	-0.547531	0.544721	Phosphoribosyl pyrophosphate synthase-associated protein 1 OS=Homo sapiens OX=9606 GN=PRPSAP1 PE=1 SV=2	PRPSAP1	5	61500	69800	101000	44500	26900	116000
P30041	0.00551399	0.996287	Peroxiredoxin-6 OS=Homo sapiens OX=9606 GN=PRDX6 PE=1 SV=3	PRDX6	4		98400	77700		42100	183000
P00558	-0.43303	0.698108	Phosphoglycerate kinase 1 OS=Homo sapiens OX=9606 GN=PGK1 PE=1 SV=3	PGK1	11	114000	100000	200000	36000		264000
P24534	0.710074	0.576215	Elongation factor 1-beta OS=Homo sapiens OX=9606 GN=EEF1B2 PE=1 SV=3	EEF1B2	24	1380000	1270000	3460000	338000	4540000	17300000
Q6ZV65	-0.462579	0.584544	Protein FAM47E OS=Homo sapiens OX=9606 GN=FAM47E PE=2 SV=3	FAM47E	2	622000	589000	478000	624000	330000	325000
Q9BTV4	-0.307581	0.758997	Transmembrane protein 43 OS=Homo sapiens OX=9606 GN=TMEM43 PE=1 SV=1	TMEM43	4	63200	49200	112000		39700	81400
Q13618	0.473845	0.588866	Cullin-3 OS=Homo sapiens OX=9606 GN=CUL3 PE=1 SV=2	CUL3	31	906000	881000	778000	890000	766000	2440000
B7Z5R6	-0.472053	0.592438	Next to BRCA1 gene 1 protein OS=Homo sapiens OX=9606 GN=NBR1 PE=1 SV=1	NBR1	5	123000	166000	70300	71600	52900	142000
Q9Y2H1	0.444307	0.59319	Serine/threonine-protein kinase 38-like OS=Homo sapiens OX=9606 GN=STK38L PE=1 SV=3	STK38L	27	189000	228000	191000	309000	220000	305000
A2NJV5	-0.421755	0.610907	Immunoglobulin kappa variable 2-29 OS=Homo sapiens OX=9606 GN=IGKV2-29 PE=3 SV=2	IGKV2-29	55	36800000	35400000	46100000	27400000	32800000	27800000
P04040	0.385309	0.664312	Catalase OS=Homo sapiens OX=9606 GN=CAT PE=1 SV=3	CAT	5	183000	72000	147000	287000	146000	103000
Q7L2H7	-0.491027	0.664882	Eukaryotic translation initiation factor 3 subunit M OS=Homo sapiens OX=9606 GN=EIF3M PE=1 SV=1	EIF3M	7	932000	358000	412000	87200	277000	2050000
Q05639	0.42172	0.675351	Elongation factor 1-alpha 2 OS=Homo sapiens OX=9606 GN=EEF1A2 PE=1 SV=1	EEF1A2	70	198000	32400	140000	81300	81700	325000
Q9ULV0	0.285094	0.737137	Unconventional myosin-Vb OS=Homo sapiens OX=9606 GN=MYO5B PE=1 SV=3	MYO5B	129	8030000	7360000	13500000	16200000	8910000	10000000
A0A0J9YYL3	0.270112	0.745654	Poly(U)-binding-splicing factor PUF60 (Fragment) OS=Homo sapiens OX=9606 GN=PUF60 PE=1 SV=1	PUF60	19	943000	985000	1520000	1460000	1220000	1390000
P07737	-0.35993	0.754993	Profilin-1 OS=Homo sapiens OX=9606 GN=PFN1 PE=1 SV=2	PFN1	11	637000	481000	1780000	102000	1240000	2040000
P30101	-0.262853	0.78465	Protein disulfide-isomerase A3 OS=Homo sapiens OX=9606 GN=PDIA3 PE=1 SV=4	PDIA3	13	409000	368000	692000	246000	193000	1270000
P62937	-0.158142	0.862698	Peptidyl-prolyl cis-trans isomerase A OS=Homo sapiens OX=9606 GN=PPIA PE=1 SV=2	PPIA	15	435000	519000	1530000	847000	337000	871000
P15924	0.0652011	0.938126	Desmoplakin OS=Homo sapiens OX=9606 GN=DSP PE=1 SV=3	DSP	66	2880000	2720000	3510000	4310000	2130000	3430000
Q6ZUK4	-0.0482951	0.955753	Transmembrane protein 26 OS=Homo sapiens OX=9606 GN=TMEM26 PE=1 SV=1	TMEM26	2	257000	171000	156000	348000	118000	151000
E9PFF5			Fragile X mental retardation syndrome-related protein 1 OS=Homo sapiens OX=9606 GN=FXR1 PE=1 SV=1	FXR1	361				740000	851000	308000
Q5JP53			Tubulin beta chain OS=Homo sapiens OX=9606 GN=TUBB PE=1 SV=1	TUBB	179			153000
Q96E39			RNA binding motif protein, X-linked-like-1 OS=Homo sapiens OX=9606 GN=RBMXL1 PE=1 SV=1	RBMXL1	96				876000	466000	865000
E9PK91			Bcl-2-associated transcription factor 1 OS=Homo sapiens OX=9606 GN=BCLAF1 PE=1 SV=1	BCLAF1	88				668000	408000	602000
F8VV59			Nucleosome assembly protein 1-like 1 OS=Homo sapiens OX=9606 GN=NAP1L1 PE=1 SV=1	NAP1L1	77				91200	137000	500000
F8W543			Nucleosome assembly protein 1-like 1 OS=Homo sapiens OX=9606 GN=NAP1L1 PE=1 SV=1	NAP1L1	66					520000	2080000
H7BXM6			RNA-binding protein 33 (Fragment) OS=Homo sapiens OX=9606 GN=RBM33 PE=1 SV=1	RBM33	62				182000	170000	172000
Q10567			AP-1 complex subunit beta-1 OS=Homo sapiens OX=9606 GN=AP1B1 PE=1 SV=2	AP1B1	58						428000
A0A0G2JQM1			AP-2 complex subunit alpha-2 (Fragment) OS=Homo sapiens OX=9606 GN=AP2A2 PE=1 SV=1	AP2A2	56				123000	184000	755000
P62136			Serine/threonine-protein phosphatase PP1-alpha catalytic subunit OS=Homo sapiens OX=9606 GN=PPP1CA PE=1 SV=1	PPP1CA	48				562000	400000	829000
Q13769			THO complex subunit 5 homolog OS=Homo sapiens OX=9606 GN=THOC5 PE=1 SV=2	THOC5	35				22800000	5270000	9480000
P14866			Heterogeneous nuclear ribonucleoprotein L OS=Homo sapiens OX=9606 GN=HNRNPL PE=1 SV=2	HNRNPL	30				6460000	2840000	10200000
Q969Q0			60S ribosomal protein L36a-like OS=Homo sapiens OX=9606 GN=RPL36AL PE=1 SV=3	RPL36AL	26				17100000	8270000	14100000
P16278			Beta-galactosidase OS=Homo sapiens OX=9606 GN=GLB1 PE=1 SV=2	GLB1	26				4360000	9070000	7030000
Q969P6			DNA topoisomerase I, mitochondrial OS=Homo sapiens OX=9606 GN=TOP1MT PE=1 SV=1	TOP1MT	25				50600	31700	406000
H0YG10			Nucleolar GTP-binding protein 2 (Fragment) OS=Homo sapiens OX=9606 GN=GNL2 PE=1 SV=2	GNL2	21				243000	57600	118000
Q71DI3			Histone H3.2 OS=Homo sapiens OX=9606 GN=HIST2H3A PE=1 SV=3	HIST2H3A	19				430000		516000
P84243			Histone H3.3 OS=Homo sapiens OX=9606 GN=H3-3A PE=1 SV=2	H3-3A	19				553000		825000
Q96FK6			WD repeat-containing protein 89 OS=Homo sapiens OX=9606 GN=WDR89 PE=2 SV=1	WDR89	17				4030000	3760000	9430000
Q96D71			RalBP1-associated Eps domain-containing protein 1 OS=Homo sapiens OX=9606 GN=REPS1 PE=1 SV=3	REPS1	15				968000	1090000	7890000
P37108			Signal recognition particle 14 kDa protein OS=Homo sapiens OX=9606 GN=SRP14 PE=1 SV=2	SRP14	15				13200000	9830000	21200000
P55769			NHP2-like protein 1 OS=Homo sapiens OX=9606 GN=SNU13 PE=1 SV=3	SNU13	14				9460000	6960000	6950000
P31946			14-3-3 protein beta/alpha OS=Homo sapiens OX=9606 GN=YWHAB PE=1 SV=3	YWHAB	13					63100	109000
E7ERS3			Zinc finger CCCH domain-containing protein 18 OS=Homo sapiens OX=9606 GN=ZC3H18 PE=1 SV=1	ZC3H18	13				1170000	663000	605000
P07199			Major centromere autoantigen B OS=Homo sapiens OX=9606 GN=CENPB PE=1 SV=2	CENPB	12				2740000	1490000	1670000
A0A0U1RQY7			Casein kinase I isoform gamma-1 OS=Homo sapiens OX=9606 GN=CSNK1G1 PE=1 SV=1	CSNK1G1	11				139000	517000	1860000
Q5JW28			Double-stranded RNA-binding protein Staufen homolog 1 (Fragment) OS=Homo sapiens OX=9606 GN=STAU1 PE=1 SV=1	STAU1	11				23400		149000
H0Y4V9			La-related protein 4B (Fragment) OS=Homo sapiens OX=9606 GN=LARP4B PE=1 SV=1	LARP4B	11				121000	49300	594000
Q96J01			THO complex subunit 3 OS=Homo sapiens OX=9606 GN=THOC3 PE=1 SV=1	THOC3	11				6400000	1310000	2780000
Q9NWH9			SAFB-like transcription modulator OS=Homo sapiens OX=9606 GN=SLTM PE=1 SV=2	SLTM	10				901000	582000	815000
P83111			Serine beta-lactamase-like protein LACTB, mitochondrial OS=Homo sapiens OX=9606 GN=LACTB PE=1 SV=2	LACTB	10				3970000	1300000	5570000
Q96GM8			Target of EGR1 protein 1 OS=Homo sapiens OX=9606 GN=TOE1 PE=1 SV=1	TOE1	10				2350000	1200000	2420000
Q9P031			Thyroid transcription factor 1-associated protein 26 OS=Homo sapiens OX=9606 GN=CCDC59 PE=1 SV=2	CCDC59	10				19100000	9160000	11700000
A0A140T9L0			WD repeat-containing protein 46 (Fragment) OS=Homo sapiens OX=9606 GN=WDR46 PE=1 SV=1	WDR46	10				673000	272000	339000
Q96IR2			Zinc finger protein 845 OS=Homo sapiens OX=9606 GN=ZNF845 PE=1 SV=3	ZNF845	10				2330000	1180000	1160000
Q5TGY3			AT-hook DNA-binding motif-containing protein 1 OS=Homo sapiens OX=9606 GN=AHDC1 PE=1 SV=1	AHDC1	9				242000	167000	154000
E9PC69			Non-specific serine/threonine protein kinase OS=Homo sapiens OX=9606 GN=MARK2 PE=1 SV=3	MARK2	9				1410000	840000	1870000
Q96BK5			PIN2/TERF1-interacting telomerase inhibitor 1 OS=Homo sapiens OX=9606 GN=PINX1 PE=1 SV=2	PINX1	9				1410000	981000	828000
Q9UHA3			Probable ribosome biogenesis protein RLP24 OS=Homo sapiens OX=9606 GN=RSL24D1 PE=1 SV=1	RSL24D1	9				7440000	3240000	3370000
I3L2F2			Ribosomal L1 domain-containing protein 1 OS=Homo sapiens OX=9606 GN=RSL1D1 PE=1 SV=1	RSL1D1	9				936000
O00257			E3 SUMO-protein ligase CBX4 OS=Homo sapiens OX=9606 GN=CBX4 PE=1 SV=3	CBX4	8				768000	399000	574000
P30414			NK-tumor recognition protein OS=Homo sapiens OX=9606 GN=NKTR PE=1 SV=2	NKTR	8				446000	597000	1150000
H0Y5H6			Ubiquitin-associated protein 2-like (Fragment) OS=Homo sapiens OX=9606 GN=UBAP2L PE=1 SV=1	UBAP2L	8				46200	67500	27000
C9JVC9			Voltage-dependent calcium channel subunit alpha-2/delta-2 OS=Homo sapiens OX=9606 GN=CACNA2D2 PE=1 SV=1	CACNA2D2	8					512000	2970000
Q86YQ8			Copine-8 OS=Homo sapiens OX=9606 GN=CPNE8 PE=1 SV=2	CPNE8	7					28200	541000
G5E9G6			E3 ubiquitin-protein ligase TRIP12 OS=Homo sapiens OX=9606 GN=TRIP12 PE=1 SV=1	TRIP12	7				192000	104000	91600
H0Y3N9			Histone lysine demethylase PHF8 (Fragment) OS=Homo sapiens OX=9606 GN=PHF8 PE=1 SV=1	PHF8	7				856000	374000	737000
Q8NCD3			Holliday junction recognition protein OS=Homo sapiens OX=9606 GN=HJURP PE=1 SV=2	HJURP	7				159000	77800	152000
Q9UMY1			Nucleolar protein 7 OS=Homo sapiens OX=9606 GN=NOL7 PE=1 SV=2	NOL7	7				1670000	750000	2560000
Q96PZ2			Protein FAM111A OS=Homo sapiens OX=9606 GN=FAM111A PE=1 SV=2	FAM111A	7				1650000	905000	898000
O43663			Protein regulator of cytokinesis 1 OS=Homo sapiens OX=9606 GN=PRC1 PE=1 SV=2	PRC1	7				582000	338000	812000
Q15437			Protein transport protein Sec23B OS=Homo sapiens OX=9606 GN=SEC23B PE=1 SV=2	SEC23B	7				796000	595000	975000
Q9UHR5			SAP30-binding protein OS=Homo sapiens OX=9606 GN=SAP30BP PE=1 SV=1	SAP30BP	7						103000
Q99985			Semaphorin-3C OS=Homo sapiens OX=9606 GN=SEMA3C PE=2 SV=2	SEMA3C	7				1940000	1650000	2150000
Q6I9Y2			THO complex subunit 7 homolog OS=Homo sapiens OX=9606 GN=THOC7 PE=1 SV=3	THOC7	7				2410000	711000	252000
A0A2R8Y595			Transcriptional repressor CTCF OS=Homo sapiens OX=9606 GN=CTCF PE=1 SV=1	CTCF	7				180000	53500	177000
Q92665			28S ribosomal protein S31, mitochondrial OS=Homo sapiens OX=9606 GN=MRPS31 PE=1 SV=3	MRPS31	6				2170000	1740000	1730000
Q8NE71			ATP-binding cassette sub-family F member 1 OS=Homo sapiens OX=9606 GN=ABCF1 PE=1 SV=2	ABCF1	6				666000	503000	2670000
Q9P287			BRCA2 and CDKN1A-interacting protein OS=Homo sapiens OX=9606 GN=BCCIP PE=1 SV=1	BCCIP	6				626000	211000	2180000
Q8WUQ7			Cactin OS=Homo sapiens OX=9606 GN=CACTIN PE=1 SV=3	CACTIN	6				436000	446000	270000
P26232			Catenin alpha-2 OS=Homo sapiens OX=9606 GN=CTNNA2 PE=1 SV=5	CTNNA2	6					844000	2460000
Q9HC52			Chromobox protein homolog 8 OS=Homo sapiens OX=9606 GN=CBX8 PE=1 SV=3	CBX8	6				307000	183000	195000
O75131			Copine-3 OS=Homo sapiens OX=9606 GN=CPNE3 PE=1 SV=1	CPNE3	6				241000	327000	338000
Q8ND76			Cyclin-Y OS=Homo sapiens OX=9606 GN=CCNY PE=1 SV=2	CCNY	6				216000	690000	3310000
P58107			Epiplakin OS=Homo sapiens OX=9606 GN=EPPK1 PE=1 SV=3	EPPK1	6				579000	486000	296000
Q12894			Interferon-related developmental regulator 2 OS=Homo sapiens OX=9606 GN=IFRD2 PE=1 SV=3	IFRD2	6				440000	94900	533000
E9PQ57			mRNA export factor OS=Homo sapiens OX=9606 GN=RAE1 PE=1 SV=1	RAE1	6				406000	178000	781000
Q56NI9			N-acetyltransferase ESCO2 OS=Homo sapiens OX=9606 GN=ESCO2 PE=1 SV=1	ESCO2	6				470000	125000	66200
F8W6A0			Periphilin-1 OS=Homo sapiens OX=9606 GN=PPHLN1 PE=1 SV=1	PPHLN1	6				198000	198000	235000
A0A2R8YH03			Protein TASOR 2 OS=Homo sapiens OX=9606 GN=TASOR2 PE=1 SV=1	TASOR2	6				441000	290000	70700
A0A1W2PQJ7			Retinoic acid-induced protein 1 OS=Homo sapiens OX=9606 GN=RAI1 PE=1 SV=1	RAI1	6				122000	44800	52400
B9ZVT1			RNA-binding protein 12B OS=Homo sapiens OX=9606 GN=RBM12B PE=1 SV=2	RBM12B	6				2240000	931000	2670000
O43581			Synaptotagmin-7 OS=Homo sapiens OX=9606 GN=SYT7 PE=1 SV=3	SYT7	6				161000	286000	1150000
Q15750			TGF-beta-activated kinase 1 and MAP3K7-binding protein 1 OS=Homo sapiens OX=9606 GN=TAB1 PE=1 SV=1	TAB1	6	57400	67200	114000
Q6ZVM7			TOM1-like protein 2 OS=Homo sapiens OX=9606 GN=TOM1L2 PE=1 SV=1	TOM1L2	6				751000	529000	1940000
Q9UGU0			Transcription factor 20 OS=Homo sapiens OX=9606 GN=TCF20 PE=1 SV=3	TCF20	6				94300	46100
H0YIQ2			YLP motif-containing protein 1 (Fragment) OS=Homo sapiens OX=9606 GN=YLPM1 PE=1 SV=1	YLPM1	6				90100	68900	83000
Q2TB10			Zinc finger protein 800 OS=Homo sapiens OX=9606 GN=ZNF800 PE=1 SV=1	ZNF800	6				899000	510000	334000
Q9NSY1			BMP-2-inducible protein kinase OS=Homo sapiens OX=9606 GN=BMP2K PE=1 SV=2	BMP2K	5				84300	192000	1330000
H0YBN6			Casein kinase I isoform gamma-3 (Fragment) OS=Homo sapiens OX=9606 GN=CSNK1G3 PE=1 SV=1	CSNK1G3	5					116000	72000
A0A2U3TZI9			Centrosomal protein of 78 kDa OS=Homo sapiens OX=9606 GN=CEP78 PE=1 SV=1	CEP78	5				1330000	462000	364000
H0YDU2			Crossover junction endonuclease MUS81 (Fragment) OS=Homo sapiens OX=9606 GN=MUS81 PE=1 SV=1	MUS81	5				252000	79100	232000
Q9UNN8			Endothelial protein C receptor OS=Homo sapiens OX=9606 GN=PROCR PE=1 SV=1	PROCR	5					162000	1800000
P51991			Heterogeneous nuclear ribonucleoprotein A3 OS=Homo sapiens OX=9606 GN=HNRNPA3 PE=1 SV=2	HNRNPA3	5				1020000	988000	3020000
Q96PV6			Leukocyte receptor cluster member 8 OS=Homo sapiens OX=9606 GN=LENG8 PE=1 SV=3	LENG8	5				349000	153000	344000
Q8WYQ5			Microprocessor complex subunit DGCR8 OS=Homo sapiens OX=9606 GN=DGCR8 PE=1 SV=1	DGCR8	5				2090000	609000	1260000
Q9HCD5			Nuclear receptor coactivator 5 OS=Homo sapiens OX=9606 GN=NCOA5 PE=1 SV=2	NCOA5	5				263000	620000	969000
Q9UBU9			Nuclear RNA export factor 1 OS=Homo sapiens OX=9606 GN=NXF1 PE=1 SV=1	NXF1	5				145000	119000	933000
Q13427			Peptidyl-prolyl cis-trans isomerase G OS=Homo sapiens OX=9606 GN=PPIG PE=1 SV=2	PPIG	5				342000	169000	72200
O60231			Pre-mRNA-splicing factor ATP-dependent RNA helicase DHX16 OS=Homo sapiens OX=9606 GN=DHX16 PE=1 SV=2	DHX16	5				140000	45300
Q96P11			Probable 28S rRNA (cytosine-C(5))-methyltransferase OS=Homo sapiens OX=9606 GN=NSUN5 PE=1 SV=2	NSUN5	5				739000	434000	2240000
P28074			Proteasome subunit beta type-5 OS=Homo sapiens OX=9606 GN=PSMB5 PE=1 SV=3	PSMB5	5					323000	1220000
Q9BX40			Protein LSM14 homolog B OS=Homo sapiens OX=9606 GN=LSM14B PE=1 SV=1	LSM14B	5				83800	180000	398000
Q9BVS4			Serine/threonine-protein kinase RIO2 OS=Homo sapiens OX=9606 GN=RIOK2 PE=1 SV=2	RIOK2	5				201000	194000	356000
O43791			Speckle-type POZ protein OS=Homo sapiens OX=9606 GN=SPOP PE=1 SV=1	SPOP	5				839000	557000	750000
Q53T94			TATA box-binding protein-associated factor RNA polymerase I subunit B OS=Homo sapiens OX=9606 GN=TAF1B PE=1 SV=1	TAF1B	5				671000	320000	307000
O75820			Zinc finger protein 189 OS=Homo sapiens OX=9606 GN=ZNF189 PE=1 SV=2	ZNF189	5				252000	79200	111000
Q01518			Adenylyl cyclase-associated protein 1 OS=Homo sapiens OX=9606 GN=CAP1 PE=1 SV=5	CAP1	4					64000	691000
M0R0N4			AP complex subunit sigma OS=Homo sapiens OX=9606 GN=AP2S1 PE=1 SV=1	AP2S1	4				1750000	2430000	4210000
O95503			Chromobox protein homolog 6 OS=Homo sapiens OX=9606 GN=CBX6 PE=1 SV=1	CBX6	4				390000	151000	131000
Q6ZUT6			Coiled-coil domain-containing protein 9B OS=Homo sapiens OX=9606 GN=CCDC9B PE=1 SV=1	CCDC9B	4				205000	87600	78400
Q8IWE4			DCN1-like protein 3 OS=Homo sapiens OX=9606 GN=DCUN1D3 PE=1 SV=1	DCUN1D3	4				58300	293000	1310000
O60870			DNA/RNA-binding protein KIN17 OS=Homo sapiens OX=9606 GN=KIN PE=1 SV=2	KIN	4				139000	138000	522000
Q5F1R6			DnaJ homolog subfamily C member 21 OS=Homo sapiens OX=9606 GN=DNAJC21 PE=1 SV=2	DNAJC21	4				54000	43800	134000
Q96JP5			E3 ubiquitin-protein ligase ZFP91 OS=Homo sapiens OX=9606 GN=ZFP91 PE=1 SV=1	ZFP91	4				313000	384000	358000
Q9BX10			GTP-binding protein 2 OS=Homo sapiens OX=9606 GN=GTPBP2 PE=1 SV=1	GTPBP2	4				86300
P06312			Immunoglobulin kappa variable 4-1 OS=Homo sapiens OX=9606 GN=IGKV4-1 PE=1 SV=1	IGKV4-1	4	155000	50100	16900
O15240			Neurosecretory protein VGF OS=Homo sapiens OX=9606 GN=VGF PE=1 SV=2	VGF	4				60000	52500	601000
C9JYA1			Nucleoporin NUP42 (Fragment) OS=Homo sapiens OX=9606 GN=NUP42 PE=1 SV=1	NUP42	4				498000	446000	226000
Q5SY16			Polynucleotide 5'-hydroxyl-kinase NOL9 OS=Homo sapiens OX=9606 GN=NOL9 PE=1 SV=1	NOL9	4				1090000	260000
Q9HBE1			POZ-, AT hook-, and zinc finger-containing protein 1 OS=Homo sapiens OX=9606 GN=PATZ1 PE=1 SV=1	PATZ1	4				672000	279000	530000
P25788			Proteasome subunit alpha type-3 OS=Homo sapiens OX=9606 GN=PSMA3 PE=1 SV=2	PSMA3	4				182000	318000	1760000
H7C0V4			Reticulon-4 receptor (Fragment) OS=Homo sapiens OX=9606 GN=RTN4R PE=1 SV=1	RTN4R	4				355000	684000	1080000
O95707			Ribonuclease P protein subunit p29 OS=Homo sapiens OX=9606 GN=POP4 PE=1 SV=2	POP4	4				519000	288000	510000
O75818			Ribonuclease P protein subunit p40 OS=Homo sapiens OX=9606 GN=RPP40 PE=1 SV=3	RPP40	4				351000	172000	382000
J3KP15			Serine/arginine-rich-splicing factor 2 (Fragment) OS=Homo sapiens OX=9606 GN=SRSF2 PE=1 SV=8	SRSF2	4				148000	110000	80100
Q8TF76			Serine/threonine-protein kinase haspin OS=Homo sapiens OX=9606 GN=HASPIN PE=1 SV=3	HASPIN	4				1350000	309000
Q9Y657			Spindlin-1 OS=Homo sapiens OX=9606 GN=SPIN1 PE=1 SV=3	SPIN1	4	55000	56600	50500
Q7Z2T5			TRMT1-like protein OS=Homo sapiens OX=9606 GN=TRMT1L PE=1 SV=2	TRMT1L	4				587000		273000
Q6ZN55			Zinc finger protein 574 OS=Homo sapiens OX=9606 GN=ZNF574 PE=1 SV=2	ZNF574	4				426000	162000	550000
Q8NB50			Zinc finger protein 62 homolog OS=Homo sapiens OX=9606 GN=ZFP62 PE=1 SV=3	ZFP62	4				199000	38900
Q9Y3B7			39S ribosomal protein L11, mitochondrial OS=Homo sapiens OX=9606 GN=MRPL11 PE=1 SV=1	MRPL11	3				288000	107000	317000
Q9H9J2			39S ribosomal protein L44, mitochondrial OS=Homo sapiens OX=9606 GN=MRPL44 PE=1 SV=1	MRPL44	3					579000	454000
Q15650			Activating signal cointegrator 1 OS=Homo sapiens OX=9606 GN=TRIP4 PE=1 SV=4	TRIP4	3				110000	110000	295000
A0A0A0MRG2			Amyloid-beta precursor protein OS=Homo sapiens OX=9606 GN=APP PE=1 SV=1	APP	3	46900	45100	58000
A0A2R8Y438			Ankyrin repeat domain-containing protein 11 (Fragment) OS=Homo sapiens OX=9606 GN=ANKRD11 PE=1 SV=1	ANKRD11	3				119000	44300	56100
Q9NWT8			Aurora kinase A-interacting protein OS=Homo sapiens OX=9606 GN=AURKAIP1 PE=1 SV=1	AURKAIP1	3				817000	391000	878000
P31939			Bifunctional purine biosynthesis protein PURH OS=Homo sapiens OX=9606 GN=ATIC PE=1 SV=3	ATIC	3	10100	6690	208000
I3L2J8			Centrosomal protein of 131 kDa OS=Homo sapiens OX=9606 GN=CEP131 PE=1 SV=1	CEP131	3					175000	192000
Q9H444			Charged multivesicular body protein 4b OS=Homo sapiens OX=9606 GN=CHMP4B PE=1 SV=1	CHMP4B	3				120000	37000
F8WJN3			Cleavage and polyadenylation-specificity factor subunit 6 OS=Homo sapiens OX=9606 GN=CPSF6 PE=1 SV=1	CPSF6	3				78800	283000	684000
F5H0Q6			CLK4-associating serine/arginine-rich protein OS=Homo sapiens OX=9606 GN=CLASRP PE=1 SV=2	CLASRP	3				128000	148000
Q9BW66			Cyclin-dependent kinase 2-interacting protein OS=Homo sapiens OX=9606 GN=CINP PE=1 SV=1	CINP	3				91000	52300
Q13268			Dehydrogenase/reductase SDR family member 2, mitochondrial OS=Homo sapiens OX=9606 GN=DHRS2 PE=1 SV=4	DHRS2	3				47400	184000	978000
A0A494C1G5			DnaJ homolog subfamily C member 10 OS=Homo sapiens OX=9606 GN=DNAJC10 PE=1 SV=1	DNAJC10	3				390000	67900	286000
Q03001			Dystonin OS=Homo sapiens OX=9606 GN=DST PE=1 SV=4	DST	3				57400	96600
Q76N89			E3 ubiquitin-protein ligase HECW1 OS=Homo sapiens OX=9606 GN=HECW1 PE=1 SV=3	HECW1	3				562000	332000	180000
Q6IS14			Eukaryotic translation initiation factor 5A-1-like OS=Homo sapiens OX=9606 GN=EIF5AL1 PE=2 SV=2	EIF5AL1	3				176000	27200	958000
B5MC67			FERM domain-containing protein 5 OS=Homo sapiens OX=9606 GN=FRMD5 PE=1 SV=1	FRMD5	3				270000	53200	349000
Q96PY5			Formin-like protein 2 OS=Homo sapiens OX=9606 GN=FMNL2 PE=1 SV=3	FMNL2	3					553000	1730000
O75487			Glypican-4 OS=Homo sapiens OX=9606 GN=GPC4 PE=1 SV=4	GPC4	3				175000	626000	761000
Q7Z5G4			Golgin subfamily A member 7 OS=Homo sapiens OX=9606 GN=GOLGA7 PE=1 SV=2	GOLGA7	3					61000	233000
Q5W0G0			Kin of IRRE-like protein 1 OS=Homo sapiens OX=9606 GN=KIRREL1 PE=1 SV=1	KIRREL1	3	558000	502000	527000
A0A0C4DGT8			Lysine-specific demethylase 9 OS=Homo sapiens OX=9606 GN=RSBN1 PE=1 SV=1	RSBN1	3				293000	164000	355000
A0A3B3IRW2			Mannosyl-oligosaccharide glucosidase OS=Homo sapiens OX=9606 GN=MOGS PE=1 SV=1	MOGS	3					167000	1010000
Q15691			Microtubule-associated protein RP/EB family member 1 OS=Homo sapiens OX=9606 GN=MAPRE1 PE=1 SV=3	MAPRE1	3			22500
O96008			Mitochondrial import receptor subunit TOM40 homolog OS=Homo sapiens OX=9606 GN=TOMM40 PE=1 SV=1	TOMM40	3					33300	978000
Q96CM3			Mitochondrial RNA pseudouridine synthase RPUSD4 OS=Homo sapiens OX=9606 GN=RPUSD4 PE=1 SV=1	RPUSD4	3				1180000	202000	830000
Q96FX8			p53 apoptosis effector related to PMP-22 OS=Homo sapiens OX=9606 GN=PERP PE=2 SV=1	RP	3				237000	809000	1590000
K7EKI8			Periplakin OS=Homo sapiens OX=9606 GN=PPL PE=1 SV=1	PPL	3					42400	133000
Q9NUP9			Protein lin-7 homolog C OS=Homo sapiens OX=9606 GN=LIN7C PE=1 SV=1	LIN7C	3				102000	151000	465000
Q9H0J9			Protein mono-ADP-ribosyltransferase PARP12 OS=Homo sapiens OX=9606 GN=PARP12 PE=1 SV=1	PARP12	3				105000	127000	97300
O75695			Protein XRP2 OS=Homo sapiens OX=9606 GN=RP2 PE=1 SV=4	RP2	3					702000	3130000
Q9H0H5			Rac GTPase-activating protein 1 OS=Homo sapiens OX=9606 GN=RACGAP1 PE=1 SV=1	RACGAP1	3				253000	137000	183000
P11233			Ras-related protein Ral-A OS=Homo sapiens OX=9606 GN=RALA PE=1 SV=1	RALA	3					196000	1300000
F5H837			Retinoblastoma-like protein 2 (Fragment) OS=Homo sapiens OX=9606 GN=RBL2 PE=1 SV=2	RBL2	3				202000	79600	228000
Q15424			Scaffold attachment factor B1 OS=Homo sapiens OX=9606 GN=SAFB PE=1 SV=4	SAFB	3				408000	295000	106000
P29508			Serpin B3 OS=Homo sapiens OX=9606 GN=SERPINB3 PE=1 SV=2	SERPINB3	3	15200	10900	15400
Q6UX04			Spliceosome-associated protein CWC27 homolog OS=Homo sapiens OX=9606 GN=CWC27 PE=1 SV=1	CWC27	3				307000	253000	1040000
Q14247			Src substrate cortactin OS=Homo sapiens OX=9606 GN=CTTN PE=1 SV=2	CTTN	3						176000
Q15573			TATA box-binding protein-associated factor RNA polymerase I subunit A OS=Homo sapiens OX=9606 GN=TAF1A PE=1 SV=1	TAF1A	3				488000	115000	227000
Q15572			TATA box-binding protein-associated factor RNA polymerase I subunit C OS=Homo sapiens OX=9606 GN=TAF1C PE=1 SV=2	TAF1C	3				1540000	135000	751000
E9PNS3			Toll-interacting protein OS=Homo sapiens OX=9606 GN=TOLLIP PE=1 SV=1	TOLLIP	3					528000	1530000
H0Y9X1			Translation machinery-associated protein 16 (Fragment) OS=Homo sapiens OX=9606 GN=TMA16 PE=1 SV=1	TMA16	3				2070000	287000	831000
Q9HAC8			Ubiquitin domain-containing protein 1 OS=Homo sapiens OX=9606 GN=UBTD1 PE=1 SV=1	UBTD1	3					152000	1580000
V9GYY5			Uncharacterized protein (Fragment) OS=Homo sapiens OX=9606 PE=4 SV=1	4 SV	3				1310000	833000	1030000
Q9BZH6			WD repeat-containing protein 11 OS=Homo sapiens OX=9606 GN=WDR11 PE=1 SV=1	WDR11	3	16000	18200	16600
Q8N3Z6			Zinc finger CCHC domain-containing protein 7 OS=Homo sapiens OX=9606 GN=ZCCHC7 PE=1 SV=2	ZCCHC7	3				285000	230000	167000
P17020			Zinc finger protein 16 OS=Homo sapiens OX=9606 GN=ZNF16 PE=1 SV=3	ZNF16	3				733000	311000	299000
P17026			Zinc finger protein 22 OS=Homo sapiens OX=9606 GN=ZNF22 PE=1 SV=3	ZNF22	3				2400000	1220000	1170000
Q9Y6Q3			Zinc finger protein 37 homolog OS=Homo sapiens OX=9606 GN=ZFP37 PE=2 SV=3	ZFP37	3				501000	224000	256000
P82921			28S ribosomal protein S21, mitochondrial OS=Homo sapiens OX=9606 GN=MRPS21 PE=1 SV=3	MRPS21	2				161000	169000	98300
E9PDF2			2-oxoglutarate dehydrogenase, mitochondrial OS=Homo sapiens OX=9606 GN=OGDH PE=1 SV=1	OGDH	2					54800	1660000
Q96A35			39S ribosomal protein L24, mitochondrial OS=Homo sapiens OX=9606 GN=MRPL24 PE=1 SV=1	MRPL24	2				255000	66500
P63220			40S ribosomal protein S21 OS=Homo sapiens OX=9606 GN=RPS21 PE=1 SV=1	RPS21	2				106000	249000	3150000
F8WCT1			ADP-ribosylation factor-like protein 6-interacting protein 4 OS=Homo sapiens OX=9606 GN=ARL6IP4 PE=1 SV=1	ARL6IP4	2				102000	86900
B3KUH8			Alpha-protein kinase 1 OS=Homo sapiens OX=9606 GN=ALPK1 PE=1 SV=1	ALPK1	2				2970000	1390000	2510000
G3V325			ATP5MF-PTCD1 readthrough OS=Homo sapiens OX=9606 GN=ATP5MF-PTCD1 PE=4 SV=1	ATP5MF-PTCD1	2						767000
P31327			Carbamoyl-phosphate synthase [ammonia], mitochondrial OS=Homo sapiens OX=9606 GN=CPS1 PE=1 SV=2	CPS1	2	11100	13800
H0Y8J2			Centromere protein C (Fragment) OS=Homo sapiens OX=9606 GN=CENPC PE=1 SV=1	CENPC	2				577000	298000	509000
J3KT42			CUE domain-containing protein 1 (Fragment) OS=Homo sapiens OX=9606 GN=CUEDC1 PE=1 SV=1	CUEDC1	2				388000	280000	1580000
Q13619			Cullin-4A OS=Homo sapiens OX=9606 GN=CUL4A PE=1 SV=3	CUL4A	2					54800	70400
B8A4K4			Cysteine-rich tail protein 1 OS=Homo sapiens OX=9606 GN=CYSRT1 PE=1 SV=1	CYSRT1	2					81100	170000
P09622			Dihydrolipoyl dehydrogenase, mitochondrial OS=Homo sapiens OX=9606 GN=DLD PE=1 SV=2	DLD	2						132000
Q96II8			DISP complex protein LRCH3 OS=Homo sapiens OX=9606 GN=LRCH3 PE=1 SV=2	LRCH3	2						338000
O95602			DNA-directed RNA polymerase I subunit RPA1 OS=Homo sapiens OX=9606 GN=POLR1A PE=1 SV=2	POLR1A	2					44100	156000
Q15369			Elongin-C OS=Homo sapiens OX=9606 GN=ELOC PE=1 SV=1	ELOC	2				202000	225000	560000
Q6ZVX7			F-box only protein 50 OS=Homo sapiens OX=9606 GN=NCCRP1 PE=1 SV=1	NCCRP1	2	62500	45700	46600
Q5T7U1			General transcription factor 3C polypeptide 5 OS=Homo sapiens OX=9606 GN=GTF3C5 PE=1 SV=1	GTF3C5	2				144000	89300	218000
Q13888			General transcription factor IIH subunit 2 OS=Homo sapiens OX=9606 GN=GTF2H2 PE=1 SV=1	GTF2H2	2				234000	121000	511000
P00390			Glutathione reductase, mitochondrial OS=Homo sapiens OX=9606 GN=GSR PE=1 SV=2	GSR	2	16200	37300	35800
Q96ET8			Golgi apparatus membrane protein TVP23 homolog C OS=Homo sapiens OX=9606 GN=TVP23C PE=1 SV=3	TVP23C	2				3980000	1490000	2250000
Q9H0E3			Histone deacetylase complex subunit SAP130 OS=Homo sapiens OX=9606 GN=SAP130 PE=1 SV=1	SAP130	2				298000	129000	225000
O75037			Kinesin-like protein KIF21B OS=Homo sapiens OX=9606 GN=KIF21B PE=1 SV=2	KIF21B	2				558000	542000	578000
Q9ULC5			Long-chain-fatty-acid--CoA ligase 5 OS=Homo sapiens OX=9606 GN=ACSL5 PE=1 SV=1	ACSL5	2	159000	167000	15900
Q6PCB5			Lysine-specific demethylase RSBN1L OS=Homo sapiens OX=9606 GN=RSBN1L PE=1 SV=2	RSBN1L	2				96400	56700
P78316			Nucleolar protein 14 OS=Homo sapiens OX=9606 GN=NOP14 PE=1 SV=3	NOP14	2				4180000		3540000
Q8TAD7			Overexpressed in colon carcinoma 1 protein OS=Homo sapiens OX=9606 GN=OCC1 PE=1 SV=2	OCC1	2					62700	216000
E7ER58			Oxysterol-binding protein-related protein 1 OS=Homo sapiens OX=9606 GN=OSBPL1A PE=1 SV=2	OSBPL1A	2				4280000	4290000	5790000
Q9C0B5			Palmitoyltransferase ZDHHC5 OS=Homo sapiens OX=9606 GN=ZDHHC5 PE=1 SV=2	ZDHHC5	2					179000	86000
O00443			Phosphatidylinositol 4-phosphate 3-kinase C2 domain-containing subunit alpha OS=Homo sapiens OX=9606 GN=PIK3C2A PE=1 SV=2	PIK3C2A	2					256000	278000
O14939			Phospholipase D2 OS=Homo sapiens OX=9606 GN=PLD2 PE=1 SV=2	PLD2	2					45400
Q99959			Plakophilin-2 OS=Homo sapiens OX=9606 GN=PKP2 PE=1 SV=2	PKP2	2				216000	113000	495000
Q8N8D1			Programmed cell death protein 7 OS=Homo sapiens OX=9606 GN=PDCD7 PE=1 SV=1	PDCD7	2				128000	92400	132000
P12273			Prolactin-inducible protein OS=Homo sapiens OX=9606 GN=PIP PE=1 SV=1	PIP	2	47000	19900	128000
P25786			Proteasome subunit alpha type-1 OS=Homo sapiens OX=9606 GN=PSMA1 PE=1 SV=1	PSMA1	2				52500	401000	2010000
Q9UKV8			Protein argonaute-2 OS=Homo sapiens OX=9606 GN=AGO2 PE=1 SV=3	AGO2	2				176000	67000	140000
K7EN27			Protein/nucleic acid deglycase DJ-1 (Fragment) OS=Homo sapiens OX=9606 GN=PARK7 PE=1 SV=1	PARK7	2	17500	13800	16400
P62070			Ras-related protein R-Ras2 OS=Homo sapiens OX=9606 GN=RRAS2 PE=1 SV=1	RRAS2	2					229000	728000
Q9Y5M8			Signal recognition particle receptor subunit beta OS=Homo sapiens OX=9606 GN=SRPRB PE=1 SV=3	SRPRB	2						179000
Q9BVC3			Sister chromatid cohesion protein DCC1 OS=Homo sapiens OX=9606 GN=DSCC1 PE=1 SV=2	DSCC1	2				730000	379000	87800
O75691			Small subunit processome component 20 homolog OS=Homo sapiens OX=9606 GN=UTP20 PE=1 SV=3	UTP20	2				69900	47500	61500
O15020			Spectrin beta chain, non-erythrocytic 2 OS=Homo sapiens OX=9606 GN=SPTBN2 PE=1 SV=3	SPTBN2	2						152000
Q9BUZ4			TNF receptor-associated factor 4 OS=Homo sapiens OX=9606 GN=TRAF4 PE=1 SV=1	TRAF4	2				215000	42600	780000
Q96QE5			Transcription elongation factor, mitochondrial OS=Homo sapiens OX=9606 GN=TEFM PE=1 SV=1	TEFM	2				874000	101000	1040000
Q16560			U11/U12 small nuclear ribonucleoprotein 35 kDa protein OS=Homo sapiens OX=9606 GN=SNRNP35 PE=1 SV=1	SNRNP35	2				320000		592000
E9PQR7			Vacuolar protein sorting-associated protein 28 homolog (Fragment) OS=Homo sapiens OX=9606 GN=VPS28 PE=1 SV=1	VPS28	2						136000
Q9H967			WD repeat-containing protein 76 OS=Homo sapiens OX=9606 GN=WDR76 PE=1 SV=2	WDR76	2				295000	267000	388000
O43167			Zinc finger and BTB domain-containing protein 24 OS=Homo sapiens OX=9606 GN=ZBTB24 PE=1 SV=2	ZBTB24	2				270000	116000	265000
Q96GY0			Zinc finger C2HC domain-containing protein 1A OS=Homo sapiens OX=9606 GN=ZC2HC1A PE=1 SV=2	ZC2HC1A	2				1390000	622000	793000
Q8IXZ2			Zinc finger CCCH domain-containing protein 3 OS=Homo sapiens OX=9606 GN=ZC3H3 PE=1 SV=3	ZC3H3	2				97200	33100
Q8N567			Zinc finger CCHC domain-containing protein 9 OS=Homo sapiens OX=9606 GN=ZCCHC9 PE=1 SV=2	ZCCHC9	2				551000	435000	551000
E7ETH6			Zinc finger protein 587B OS=Homo sapiens OX=9606 GN=ZNF587B PE=1 SV=1	ZNF587B	2				412000	217000	318000
Q8TF20			Zinc finger protein 721 OS=Homo sapiens OX=9606 GN=ZNF721 PE=1 SV=2	ZNF721	2				464000	168000	220000
