# Supplementary material for: RBM33 directs the nuclear export of transcripts containing GC-rich elements
Source: Genes Dev. 2022 May 1;36(9-10):550–65. doi: 10.1101/gad.349456.122 (PMC9186391; doi:10.1101/gad.349456.122)
Supplement: Supplemental Material [file supp_gad.349456.122_Supplemental_Table_S3.xlsx]

## Sheet: RNA fractionation-seq
Supplemental Table S3. RNA fractionation-sequencing analysis
gene_id	gene_name	gene_type	log2(KOn/KOc)-log2(WTn/WTc)	log2(WTn/WTc)	log2(KOn/KOc)	PValue-t	WTt	WTc	WTn	KO1t	KO1c	KO1n	KO2t	KO2c	KO2n
ENSG00000197457.10	STMN3	protein_coding	3.04817	-0.0643759	2.98379	4.01463e-24	21.32	20.027	19.153	9.289	4.878	85.543	9.034	9.159	32.683
ENSG00000197063.11	MAFG	protein_coding	2.97071	0.175538	3.14625	0.27465	8.544	8.123	9.174	8.798	2.796	48.957	9.446	5.258	23.538
ENSG00000183741.11	CBX6	protein_coding	2.56229	-0.0317414	2.53055	2.44208e-16	20.463	16.727	16.363	8.448	3.619	41.32	10.909	8.901	26.026
ENSG00000144791.10	LIMD1	protein_coding	2.4031	0.33977	2.74287	0.0759465	6.306	4.918	6.224	4.852	2.516	20.179	5.82	2.543	14.208
ENSG00000251791.1	SCARNA6	scaRNA	2.38834	3.12088	5.50922	0.710127	145.485	34.03	296.034	142.257	17.915	1010.8	133.653	13.138	483.02
ENSG00000121671.11	CRY2	protein_coding	2.34317	1.09823	3.4414	6.94566e-15	1.929	1.249	2.674	4.011	2	28.269	4.125	1.629	13.601
ENSG00000263731.1	AC145207.5	lincRNA	2.28535	-0.0836698	2.20168	1.76275e-59	12.467	10.897	10.283	2.67	1.558	5.894	2.534	1.435	8.027
ENSG00000252835.1	SCARNA21	scaRNA	2.21269	2.96975	5.18244	0.00215795	142.449	40.908	320.474	199.376	30.202	1623.58	173.655	24.555	602.342
ENSG00000157193.16	LRP8	protein_coding	2.18491	0.765261	2.95017	4.91791e-07	6.652	5.271	8.959	4.211	1.84	17.854	4.698	1.962	12.077
ENSG00000183723.12	CMTM4	protein_coding	2.17027	-0.0987951	2.07147	3.03158e-09	17.417	14.746	13.77	9.462	4.959	22.888	11.697	5.421	20.75
ENSG00000265660.1	MIR4664	miRNA	2.10319	0.257704	2.36089	0.0123528	4.624	2.531	3.026	1.835	1.092	8.131	1.162	1.197	4.242
ENSG00000130517.14	PGPEP1	protein_coding	2.07625	0.352171	2.42842	0.00876205	3.277	2.568	3.278	2.639	1.712	12.757	2.441	1.591	6.187
ENSG00000272405.1	AL365181.3	antisense	2.03507	0.892103	2.92717	0.0260617	8.759	5.086	9.439	7.023	2.306	23.219	7.019	2.23	12.813
ENSG00000129473.9	BCL2L2	protein_coding	1.99144	0.210976	2.20242	3.35499e-07	7.39	6.706	7.762	4.888	2.735	15.676	4.432	2.492	9.21
ENSG00000100034.14	PPM1F	protein_coding	1.98055	0.689549	2.6701	0.0556364	2.919	2.332	3.761	2.462	1.523	12.612	2.314	1.508	7.377
ENSG00000166897.15	ELFN2	protein_coding	1.97863	-0.177562	1.80107	2.66154e-24	6.431	5.682	5.024	2.514	2.049	9.419	2.611	2.487	6.57
ENSG00000212232.1	SNORD17	snoRNA	1.9736	3.03785	5.01145	0.00640076	539.074	69.201	568.325	367.925	33.069	1077.03	369.784	24.871	794.48
ENSG00000162066.15	AMDHD2	protein_coding	1.97253	1.03423	3.00676	0.681648	2.545	2.02	4.137	2.355	1.616	18.757	2.35	1.748	9.729
ENSG00000088888.18	MAVS	protein_coding	1.95522	0.635906	2.59113	0.0694095	21.145	16.369	25.436	19.278	10.938	98.64	16.706	10.812	43.532
ENSG00000065802.12	ASB1	protein_coding	1.86232	0.645318	2.50764	0.00141263	5.349	4.221	6.602	3.728	2.535	19.313	4.293	2.8	11.886
ENSG00000188735.13	TMEM120B	protein_coding	1.80832	0.955279	2.7636	1.39113e-06	2.823	1.933	3.748	1.788	1.12	12.047	1.787	1.444	6.191
ENSG00000128342.5	LIF	protein_coding	1.78764	1.28849	3.07613	0.840551	16.141	11.235	27.444	25.313	14.696	161.145	8.65	4.705	30.518
ENSG00000252010.1	SCARNA5	scaRNA	1.78073	3.18037	4.9611	0.913738	291.207	62.751	568.862	292.138	38.509	1710.76	283.36	34.585	755.332
ENSG00000123739.11	PLA2G12A	protein_coding	1.77379	-0.103312	1.67048	4.36751e-16	7.505	7.597	7.072	2.877	1.429	3.891	3.557	1.554	5.783
ENSG00000259366.1	AC108449.2	sense_intronic	1.75194	0.962656	2.7146	0.0381445	3.945	2.759	5.377	4.952	1.326	10.707	6.376	1.642	8.762
ENSG00000274211.5	SOCS7	protein_coding	1.7477	0.304619	2.05232	0.0114068	8.485	7.278	8.989	9.65	6.677	33.891	10.4	6.683	22.651
ENSG00000172037.14	LAMB2	protein_coding	1.74289	1.93987	3.68276	0.871053	5.539	2.56	9.822	7.02	4.056	50.714	4.151	1.508	19.889
ENSG00000126878.13	AIF1L	protein_coding	1.73661	-0.226431	1.51018	4.32067e-30	9.169	9.122	7.797	3.666	3.138	10.084	3.522	3.178	8.024
ENSG00000160131.13	VMA21	protein_coding	1.73086	-0.470559	1.2603	2.89353e-65	30.967	36.394	26.265	6.8	4.83	9.164	7.451	6.146	18.588
ENSG00000104884.15	ERCC2	protein_coding	1.72938	0.708612	2.43799	0.112329	4.414	3.453	5.643	4.017	3.312	22.807	3.475	2.71	11.556
ENSG00000167615.16	LENG8	protein_coding	1.68485	2.94115	4.626	0.0482683	6.659	2.208	16.958	7.992	1.844	64.421	7.316	1.659	28.954
ENSG00000131389.17	SLC6A6	protein_coding	1.68289	0.892308	2.5752	0.423177	4.946	3.142	5.832	4.525	2.11	16.621	5.977	2.693	12.142
ENSG00000279348.1	AC012513.3	TEC	1.67834	0.671994	2.35033	2.00195e-09	8.083	5.441	8.669	4.346	1.895	7.013	4.069	1.012	7.111
ENSG00000188647.13	PTAR1	protein_coding	1.67352	0.92377	2.59729	0.101242	10.844	8.656	16.421	11.529	3.103	21.016	12.952	3.703	20.022
ENSG00000201823.1	SNORD48	snoRNA	1.64047	1.18131	2.82178	0.00934679	7.937	2.707	6.139	2.909	2.422	23.545	4.139	3.985	20.492
ENSG00000185386.15	MAPK11	protein_coding	1.63449	1.24903	2.88352	0.070252	3.578	2.545	6.049	5.091	3.759	36.991	3.746	2.883	15.954
ENSG00000087266.16	SH3BP2	protein_coding	1.61516	1.20884	2.824	0.0611668	3.408	2.276	5.261	3.113	1.985	16.596	2.333	1.262	7.569
ENSG00000117016.10	RIMS3	protein_coding	1.58674	0.624353	2.21109	0.375994	2.606	1.987	3.063	2.946	2.374	12.125	2.62	1.528	6.414
ENSG00000148343.18	MIGA2	protein_coding	1.5801	1.30529	2.88539	0.995394	2.136	1.43	3.534	2.056	1.449	16.354	2.116	1.662	8.04
ENSG00000260032.2	NORAD	lincRNA	1.57466	-0.0554178	1.51924	1.86186e-45	43.412	43.201	41.573	11.484	6.209	19.026	14.429	10.694	28.674
ENSG00000206838.1	SNORA5A	snoRNA	1.57233	3.08753	4.65986	0.00234633	21.512	4.005	34.044	11.785	6.637	143.198	10.999	1.744	51.653
ENSG00000198517.10	MAFK	protein_coding	1.56224	0.114121	1.67636	0.0297572	4.699	4.422	4.786	3.611	3.694	15.006	3.633	4.091	10.288
ENSG00000136068.14	FLNB	protein_coding	1.55037	2.4662	4.01657	0.388635	15.331	4.406	24.347	14.214	3.167	74.403	18.223	3.539	39.46
ENSG00000100307.13	CBX7	protein_coding	1.54049	0.416167	1.95666	0.275753	1.586	1.277	1.704	1.489	1.076	5.908	1.244	1.055	2.895
ENSG00000139645.10	ANKRD52	protein_coding	1.53778	0.653067	2.19085	0.861467	7.536	5.296	8.328	7.581	4.697	29.309	7.396	4.678	15.628
ENSG00000125895.5	TMEM74B	protein_coding	1.51749	1.76538	3.28287	0.0850053	1.728	1.071	3.641	2.29	1.571	20.478	2.049	1.137	8.263
ENSG00000204227.5	RING1	protein_coding	1.51415	0.38987	1.90402	0.212123	11.626	10.958	14.358	10.891	9.59	58.397	9.387	10.191	23.441
ENSG00000186687.16	LYRM7	protein_coding	1.51351	-0.169412	1.3441	2.69165e-26	8.722	8.43	7.496	3.192	1.69	3.497	3.694	2.057	6.407
ENSG00000215012.9	RTL10	protein_coding	1.51299	1.08839	2.60138	0.451761	3.942	2.849	6.058	3.804	2.156	19.604	3.441	2.285	9.255
ENSG00000160233.8	LRRC3	protein_coding	1.50162	0.0714885	1.57311	0.0366183	1.488	1.437	1.51	1.192	1.059	4.031	1.088	1.074	2.498
ENSG00000173542.8	MOB1B	protein_coding	1.49678	0.0428161	1.5396	1.47312e-05	10.443	8.399	8.652	14.734	4.153	11.937	15.564	4.511	13.264
ENSG00000201772.1	SNORA5C	snoRNA	1.49455	2.86796	4.36251	0.0148982	12.584	3.333	24.332	8.348	3.007	114.278	5.174	3.723	41.453
ENSG00000155034.19	FBXL18	protein_coding	1.49202	0.129185	1.62121	0.841553	2.724	2.103	2.3	2.248	1.825	8.369	2.952	2.933	6.053
ENSG00000202058.1	RN7SKP80	misc_RNA	1.48547	0.200513	1.68598	0.0318388	2.311	1.12	1.287	1.177	1.547	6.345	1.319	1.843	4.652
ENSG00000198933.9	TBKBP1	protein_coding	1.48192	0.544867	2.02679	0.847198	1.477	1.131	1.65	1.404	1.256	6.18	1.558	1.398	4.718
ENSG00000153944.11	MSI2	protein_coding	1.48163	0.268378	1.75001	0.336045	9.242	8.085	9.738	11.009	5.594	22.997	8.762	4.849	13.345
ENSG00000169871.13	TRIM56	protein_coding	1.47627	0.903886	2.38016	0.239504	3.295	2.211	4.137	3.332	1.539	11.895	2.341	1.378	4.832
ENSG00000184402.15	SS18L1	protein_coding	1.47123	1.34303	2.81426	0.53999	5.092	3.299	8.369	4.32	1.574	13.151	5.143	1.863	11.031
ENSG00000164048.14	ZNF589	protein_coding	1.46998	1.87933	3.34931	0.684201	4.397	1.913	7.038	4.277	1.244	16.977	4.089	1.072	8.159
ENSG00000277846.1	SNORD30	snoRNA	1.45686	3.46431	4.92117	0.0131023	15.838	4.563	50.363	6.962	1.412	52.141	10.153	2.46	61.155
ENSG00000148297.15	MED22	protein_coding	1.45669	0.738269	2.19496	0.189969	2.753	2.212	3.69	2.247	1.914	11.613	2.501	2.062	7.125
ENSG00000105443.15	CYTH2	protein_coding	1.45486	1.90175	3.35661	0.0160721	2.813	1.762	6.584	3.573	1.975	28.495	3.272	1.71	12.436
ENSG00000209042.1	SNORD12C	snoRNA	1.44878	1.792	3.24078	0.000473104	46.198	19.972	69.162	22.197	16.628	211.973	26.198	19.091	133.823
ENSG00000100441.10	KHNYN	protein_coding	1.44279	0.501796	1.94459	0.388717	7.762	6.51	9.218	8.68	6.704	35.023	7.615	6.056	17.176
ENSG00000178773.15	CPNE7	protein_coding	1.4414	1.08666	2.52806	0.0030409	15.186	11.452	24.322	11.614	9.159	72.866	11.933	10.09	42.195
ENSG00000161091.13	MFSD12	protein_coding	1.43706	0.418813	1.85587	0.000173047	7.05	5.724	7.652	4.979	4.394	18.852	4.295	4.065	12.414
ENSG00000270157.1	AC004918.3	sense_intronic	1.42952	2.07829	3.50781	0.520804	3.79	1.708	7.213	3.241	1.038	15.651	3.501	1.092	9.371
ENSG00000169926.11	KLF13	protein_coding	1.42757	-0.404327	1.02324	0.349311	6.781	6.665	5.036	6.019	6.702	18.563	6.387	7.187	10.719
ENSG00000100147.13	CCDC134	protein_coding	1.4251	0.0816861	1.50679	0.271367	6.604	5.682	6.013	7.735	6.648	24.524	7.092	6.82	14.93
ENSG00000279012.2	OR51B2	protein_coding	1.41795	1.3049	2.72285	0.0291907	14.973	7.398	18.278	13.069	2.809	13.339	8.047	1.377	12.638
ENSG00000119125.16	GDA	protein_coding	1.41279	0.157376	1.57017	3.55232e-08	9.707	8.711	9.715	3.935	1.873	5.236	5.63	2.771	8.74
ENSG00000178252.18	WDR6	protein_coding	1.41052	0.882812	2.29333	0.636542	18.762	12.446	22.95	17.816	14.212	94.683	17.673	13.606	49.072
ENSG00000163807.6	KIAA1143	protein_coding	1.4081	-0.366557	1.04154	2.57573e-34	7.429	8.437	6.544	2.363	1.559	2.556	2.339	1.742	4.502
ENSG00000196155.13	PLEKHG4	protein_coding	1.40602	1.70269	3.10871	0.00153287	3.112	1.921	6.253	2.414	2.024	22.052	1.725	1.314	8.974
ENSG00000105221.17	AKT2	protein_coding	1.39687	0.841486	2.23836	6.96978e-05	4.194	3.282	5.881	2.899	2.713	17.009	2.966	2.755	9.784
ENSG00000122971.9	ACADS	protein_coding	1.3886	-0.179285	1.20931	0.000752751	3.945	3.286	2.902	2.638	3.418	7.585	1.681	2.167	5.221
ENSG00000273568.1	AC131009.3	sense_intronic	1.38753	1.73697	3.1245	0.0286484	6.24	2.58	8.6	3.668	1.443	24.463	4.401	2.928	13.136
ENSG00000094916.16	CBX5	protein_coding	1.38525	0.171928	1.55718	1.83628e-07	21.641	15.913	17.927	13.961	6.689	17.742	15.057	5.998	19.583
ENSG00000204839.9	MROH6	protein_coding	1.38499	0.328836	1.71383	6.86713e-06	3.981	3.125	3.925	2.498	3.332	9.023	2.041	2.008	7.979
ENSG00000278133.1	AC135050.6	sense_intronic	1.38327	0.954801	2.33807	0.371474	6.143	4.539	8.798	5.282	2.409	12.924	5.327	1.739	8.287
ENSG00000166860.3	ZBTB39	protein_coding	1.38303	0.289906	1.67294	0.0163151	5.887	4.92	6.015	6.783	4.595	20.112	7.155	4.883	11.343
ENSG00000054965.10	FAM168A	protein_coding	1.37956	0.275082	1.65464	0.432362	6.816	5.565	6.734	7.543	5.581	20.469	6.708	4.32	11.676
ENSG00000160193.11	WDR4	protein_coding	1.37883	1.29844	2.67727	0.0834332	5.868	3.133	7.706	4.121	2.079	16.314	5.295	2.542	13.254
ENSG00000221978.12	CCNL2	protein_coding	1.37796	2.60839	3.98635	2.27866e-05	11.424	5.538	33.772	14.635	4.027	84.753	16.515	4.231	50.5
ENSG00000100321.15	SYNGR1	protein_coding	1.37745	0.832341	2.20979	0.636176	1.574	1.153	2.053	1.559	1.296	8.121	1.684	1.286	4.392
ENSG00000168672.4	FAM84B	protein_coding	1.37255	-0.0128211	1.35973	9.36048e-08	8.856	8.816	8.738	4.637	3.316	9.76	5.936	4.253	9.517
ENSG00000135686.13	KLHL36	protein_coding	1.36609	0.208461	1.57455	1.08302e-10	9.784	8.414	9.722	6.062	5.354	18.678	6.012	4.924	12.521
ENSG00000101194.18	SLC17A9	protein_coding	1.36541	1.7397	3.10511	0.0215262	2.107	1.319	4.405	1.268	1.122	12.518	1.688	1.3	8.627
ENSG00000212452.1	SNORD69	snoRNA	1.36507	2.26574	3.63081	0.743947	8.274	5.848	28.123	7.177	1.866	30.944	7.945	3.248	30.055
ENSG00000146826.17	C7orf43	protein_coding	1.35828	1.37205	2.73033	0.844559	2.276	1.72	4.452	1.977	1.589	11.914	2.62	1.634	9.597
ENSG00000106785.15	TRIM14	protein_coding	1.35518	-0.180921	1.17426	4.07637e-11	4.66	4.412	3.892	1.746	1.287	3.404	2.504	2.204	4.244
ENSG00000278948.1	AL031587.5	TEC	1.35466	0.874148	2.22881	0.832177	2.628	2.041	3.741	2.759	2.014	13.169	2.211	1.665	5.595
ENSG00000257704.3	INAFM1	protein_coding	1.35448	0.299485	1.65397	0.193571	1.427	1.205	1.483	1.831	1.614	9.586	1.664	2.559	4.267
ENSG00000132793.11	LPIN3	protein_coding	1.35274	2.44414	3.79688	0.942976	2.293	1.009	5.491	2.296	1.105	21.778	2.216	1.028	10.076
ENSG00000204351.12	SKIV2L	protein_coding	1.34986	1.73462	3.08448	0.259249	4.576	2.647	8.809	4.254	2.895	33.679	3.689	2.482	15.351
ENSG00000133477.17	FAM83F	protein_coding	1.34137	0.460783	1.80215	2.18908e-07	2.178	1.746	2.403	1.281	1.165	5.09	1.399	1.22	3.396
ENSG00000274561.1	AC005332.3	lincRNA	1.3361	1.40037	2.73647	0.0154968	3.279	2.892	7.634	5.84	1.156	8.535	4.897	1.032	6.208
ENSG00000148660.20	CAMK2G	protein_coding	1.3342	0.454327	1.78853	0.105111	5.156	4.401	6.03	4.506	2.783	17.106	4.399	3.958	7.685
ENSG00000180902.18	D2HGDH	protein_coding	1.33261	1.30329	2.6359	0.019723	2.408	1.449	3.576	1.915	1.45	12.094	1.483	1.201	5.563
ENSG00000224470.8	ATXN1L	protein_coding	1.32723	0.846025	2.17326	0.0420722	5.281	3.823	6.872	6.216	3.717	20.129	5.886	3.14	11.796
ENSG00000171163.15	ZNF692	protein_coding	1.32171	2.43033	3.75204	0.0766294	4.578	2.34	12.613	3.645	1.691	34.1	3.884	1.951	17.563
ENSG00000169057.22	MECP2	protein_coding	1.32027	0.425936	1.74621	7.21978e-05	2.48	2.143	2.879	1.802	1.403	5.34	1.791	1.184	3.501
ENSG00000002834.18	LASP1	protein_coding	1.31848	-0.0386182	1.27986	0.885055	20.036	17.87	17.398	24.253	22.782	62.583	15.827	13.809	29.638
ENSG00000160285.15	LSS	protein_coding	1.31529	0.451892	1.76718	0.196928	6.549	4.657	6.37	5.762	6.129	24.616	5.659	5.141	14.831
ENSG00000235173.7	HGH1	protein_coding	1.3055	0.244061	1.54956	2.66425e-05	6.642	5.702	6.753	4.275	4.58	16.053	3.815	4.31	10.537
ENSG00000204348.10	DXO	protein_coding	1.2963	0.84079	2.13709	0.768538	2.354	2.029	3.634	2.14	2.031	10.146	2.336	1.996	7.731
ENSG00000185324.22	CDK10	protein_coding	1.29385	2.15133	3.44518	0.0230455	5.066	2.699	11.99	4.328	2.44	35.926	3.806	2.149	17.315
ENSG00000178971.15	CTC1	protein_coding	1.29381	1.12816	2.42197	0.0188722	3.947	2.675	5.847	3.246	2.369	17.908	3.128	2.316	8.799
ENSG00000188493.15	C19orf54	protein_coding	1.28537	0.300761	1.58613	0.734691	1.622	1.126	1.387	1.666	1.224	4.463	1.642	1.317	3.256
ENSG00000184584.13	TMEM173	protein_coding	1.28398	0.444521	1.7285	0.00792339	2.28	1.671	2.274	1.392	1.356	5.868	1.8	1.607	4.078
ENSG00000126005.17	MMP24OS	protein_coding	1.28268	0.12081	1.40349	0.0463812	2.273	2.347	2.552	1.816	1.96	5.489	1.789	1.802	4.503
ENSG00000155256.17	ZFYVE27	protein_coding	1.28126	1.27698	2.55824	0.516758	4.486	3.149	7.631	3.841	2.902	21.994	4.411	2.86	13.091
ENSG00000128159.12	TUBGCP6	protein_coding	1.28118	2.09057	3.37175	0.0366412	4.113	1.771	7.543	3.29	1.798	24.893	3.351	1.819	14.078
ENSG00000280789.2	PAGR1	protein_coding	1.27261	0.362628	1.63524	0.00189569	3.23	2.761	3.55	2.5	2.559	8.936	1.643	1.551	4.286
ENSG00000167987.11	VPS37C	protein_coding	1.26963	-0.139739	1.12989	0.61647	3.149	3.423	3.107	2.899	3.525	8.701	2.934	3.128	6.069
ENSG00000212402.1	SNORA74B	snoRNA	1.2681	2.17418	3.44228	0.0111134	11.418	2.256	10.182	5.888	1.112	16.649	6.432	2.467	19.469
ENSG00000122863.6	CHST3	protein_coding	1.2593	0.133505	1.3928	0.000396712	3.724	3.744	4.107	4.862	4.489	14.223	4.98	4.125	8.977
ENSG00000108604.15	SMARCD2	protein_coding	1.25263	-0.350427	0.902203	5.1211e-11	43.178	41.322	32.411	24.281	28.021	59.344	27.261	30.746	50.708
ENSG00000135451.13	TROAP	protein_coding	1.25233	0.813484	2.06581	0.675447	8.491	7.281	12.796	7.46	8.234	48.476	8.594	9.111	27.126
ENSG00000135473.15	PAN2	protein_coding	1.25081	2.22282	3.47363	0.420273	4.154	2.172	10.139	4.011	2	25.352	3.569	1.402	13.649
ENSG00000172840.6	PDP2	protein_coding	1.24754	0.26965	1.51719	0.00656753	4.145	3.046	3.672	3.034	1.559	5.001	3.411	1.767	4.513
ENSG00000111676.15	ATN1	protein_coding	1.23934	0.523449	1.76279	0.167772	4.409	2.22	3.191	5.041	2.443	10.377	4.881	2.555	6.927
ENSG00000083812.12	ZNF324	protein_coding	1.23796	0.840457	2.07842	0.493485	1.68	1.151	2.061	1.443	1.225	6.459	1.609	1.141	3.86
ENSG00000264379.1	RF00157	snoRNA	1.23645	3.20888	4.44533	0.0563177	57.645	10.161	93.952	70.558	2.32	43.584	79.41	3.168	80.039
ENSG00000145012.13	LPP	protein_coding	1.23248	0.77535	2.00783	0.000722394	4.324	2.878	4.926	5.675	1.992	8.02	5.399	1.718	6.902
ENSG00000140451.13	PIF1	protein_coding	1.22565	1.83375	3.0594	0.590705	2.795	1.656	5.903	2.216	1.322	15.89	2.907	1.708	9.875
ENSG00000185189.18	NRBP2	protein_coding	1.22523	1.59775	2.82298	0.569707	2.402	1.685	5.1	2.703	1.629	14.279	2.323	1.311	7.489
ENSG00000265806.1	MIR4292	miRNA	1.2249	1.55716	2.78206	0.67605	4.272	3.283	9.661	4.764	1.827	24.025	4.361	2.218	7.98
ENSG00000264112.1	AC015813.1	lincRNA	1.22419	3.0891	4.31329	0.0086978	20.007	6.428	54.7	28.971	3.267	90.692	21.988	3.237	46.087
ENSG00000124942.14	AHNAK	protein_coding	1.22389	2.34199	3.56588	0.0689725	65.282	18.579	94.196	82.953	11.66	181.209	66.35	10.098	91.123
ENSG00000200087.1	SNORA73B	snoRNA	1.22297	2.57999	3.80296	0.0039025	2895.14	368.651	2204.3	1538.83	275.775	4509	1574.49	274.148	3266.4
ENSG00000241634.1	AC069499.1	processed_pseudogene	1.2228	1.76758	2.99038	0.722184	4.923	2.275	7.746	5.13	2.228	16.869	5.048	1.387	11.569
ENSG00000089597.18	GANAB	protein_coding	1.22261	0.0203438	1.24295	0.000336564	71.562	47.813	48.492	56.655	39.222	97.184	51.436	34.8	78.677
ENSG00000122678.17	POLM	protein_coding	1.21905	1.99023	3.20928	0.462715	2.787	1.296	5.149	2.667	1.502	17.552	2.401	1.271	9.304
ENSG00000140474.14	ULK3	protein_coding	1.21824	0.950032	2.16827	9.69545e-05	8.328	6.727	12.996	5.703	5.838	32.738	5.739	5.378	19.376
ENSG00000166166.13	TRMT61A	protein_coding	1.20823	0.445024	1.65325	0.00153399	3.641	3.083	4.197	1.929	2.186	8.345	2.628	2.875	7.451
ENSG00000167280.16	ENGASE	protein_coding	1.20774	2.27858	3.48632	0.275666	2.655	1.331	6.458	2.946	1.467	23.486	2.846	1.368	10.732
ENSG00000085733.16	CTTN	protein_coding	1.20693	0.494387	1.70132	5.43534e-08	23.382	19.857	27.973	15.646	13.659	55.549	15.545	13.789	35.857
ENSG00000137504.13	CREBZF	protein_coding	1.20622	1.80497	3.01119	0.0231381	14.606	9.344	32.65	11.056	2.34	24.292	12.756	3.853	24.125
ENSG00000165282.13	PIGO	protein_coding	1.20077	0.70971	1.91048	0.0111168	2.844	1.945	3.181	2.349	1.963	8.557	1.953	1.33	4.312
ENSG00000204859.13	ZBTB48	protein_coding	1.19856	1.54099	2.73955	0.093978	3.125	1.599	4.653	2.441	1.888	17.547	2.678	1.888	9.061
ENSG00000267698.1	AC002116.2	antisense	1.19816	0.630523	1.82868	0.232934	1.808	1.361	2.107	1.195	1.072	7.046	1.555	2.129	4.087
ENSG00000037897.17	METTL1	protein_coding	1.19774	0.212213	1.40995	0.516908	6.93	6.38	7.391	5.737	4.218	12.74	6.974	5.133	12
ENSG00000105576.15	TNPO2	protein_coding	1.19774	0.738872	1.93661	0.0813757	10.231	7.26	12.116	9.611	7.838	39.497	7.667	6.533	18.998
ENSG00000196684.12	HSH2D	protein_coding	1.19512	0.880295	2.07542	0.101165	3.038	2.449	4.508	2.822	3.134	15.601	1.521	1.601	5.713
ENSG00000077782.20	FGFR1	protein_coding	1.19455	1.16343	2.35798	0.937694	2.996	2.151	4.818	3.19	2.179	15.66	2.652	1.842	6.736
ENSG00000149115.14	TNKS1BP1	protein_coding	1.19362	0.710035	1.90365	0.0485848	4.861	3.147	5.148	2.924	2.11	11.564	4.333	3.366	8.598
ENSG00000162139.10	NEU3	protein_coding	1.19271	0.867624	2.06033	0.342949	5.074	3.553	6.483	4.785	3.035	14.268	6.159	3.193	11.815
ENSG00000003137.8	CYP26B1	protein_coding	1.18937	0.519742	1.70911	0.760198	2.848	2.368	3.395	3.076	3.08	10.952	2.683	2.032	6.109
ENSG00000148803.12	FUOM	protein_coding	1.18331	-0.158316	1.02499	0.00393929	3.407	3.512	3.147	2.348	3.917	7.296	1.813	2.357	5.24
ENSG00000103064.15	SLC7A6	protein_coding	1.18322	0.736677	1.9199	4.28988e-11	6.587	4.999	8.33	3.847	2.606	11.045	3.871	2.556	8.635
ENSG00000172667.11	ZMAT3	protein_coding	1.18039	0.3385	1.51889	0.00124087	3.978	3.116	3.94	5.368	2.332	7.496	4.771	2.143	5.475
ENSG00000075234.17	TTC38	protein_coding	1.17784	0.14569	1.32353	0.000297246	5.856	5.016	5.549	3.953	4.202	11.415	4.055	4.071	9.387
ENSG00000081791.9	DELE1	protein_coding	1.17629	1.07823	2.25452	0.125007	6.793	4.675	9.871	5.475	3.731	24.163	6.233	4.428	15.568
ENSG00000260257.2	AL035071.1	lincRNA	1.17586	0.561574	1.73743	3.17763e-05	6.108	4.125	6.088	4.065	2.099	5.845	3.224	1.504	6.005
ENSG00000144354.14	CDCA7	protein_coding	1.17557	0.185936	1.36151	3.0765e-23	22.909	22.282	25.347	8.83	6.028	16.22	10.85	7.766	19.056
ENSG00000132879.14	FBXO44	protein_coding	1.17542	1.77186	2.94728	0.201936	4.999	3.051	10.419	4.428	3.012	36.276	4.09	3.253	16.068
ENSG00000225292.2	AL158212.1	sense_intronic	1.17372	0.807111	1.98083	0.59981	10.508	6.768	11.842	13.352	8.069	47.636	1.457	2.023	5.339
ENSG00000197912.15	SPG7	protein_coding	1.17086	1.50892	2.67978	0.51997	2.847	1.74	4.952	2.858	1.639	13.495	3	1.63	8.128
ENSG00000159423.17	ALDH4A1	protein_coding	1.16961	0.202832	1.37244	0.277313	1.996	1.517	1.746	1.493	1.655	4.967	1.879	1.991	4.447
ENSG00000213983.11	AP1G2	protein_coding	1.164	2.03871	3.20271	0.112835	3.746	2.096	8.612	3.455	2.309	24.778	2.796	1.429	11.288
ENSG00000214655.10	ZSWIM8	protein_coding	1.15937	1.4812	2.64057	0.784511	2.783	1.441	4.023	3.344	2.332	17.179	2.301	1.483	7.828
ENSG00000071246.11	VASH1	protein_coding	1.15801	0.868446	2.02646	0.743803	1.958	1.222	2.231	2.245	1.444	8.05	1.737	1.102	3.281
ENSG00000168758.11	SEMA4C	protein_coding	1.15711	0.437107	1.59422	0.214055	3.081	2.303	3.118	2.309	2.874	9.95	2.903	3.045	8.018
ENSG00000136877.14	FPGS	protein_coding	1.15488	0.29696	1.45184	0.00333112	7.008	6.318	7.762	5.524	6.763	20.927	4.768	5.655	13.676
ENSG00000139880.19	CDH24	protein_coding	1.15478	1.72203	2.87681	0.346346	3.054	1.796	5.925	3.099	2.304	21.48	3.546	2.419	13.999
ENSG00000197948.11	FCHSD1	protein_coding	1.15436	2.24627	3.40063	0.182112	2.109	1.143	5.423	2.4	1.191	17.152	2.349	1.134	8.782
ENSG00000132781.17	MUTYH	protein_coding	1.15219	0.916889	2.06908	0.000196721	4.804	3.662	6.914	3.457	3.521	17.009	2.648	2.617	9.539
ENSG00000164087.7	POC1A	protein_coding	1.15146	-0.214267	0.937196	0.455607	9.382	9.354	8.063	7.324	8.236	16.626	9.725	9.883	17.95
ENSG00000124608.5	AARS2	protein_coding	1.15	1.31258	2.46258	0.00842071	4.529	3.003	7.459	3.617	2.974	18.839	3.401	2.218	10.638
ENSG00000164855.16	TMEM184A	protein_coding	1.14792	0.901395	2.04931	0.291038	1.423	1.052	1.965	1.755	1.364	7.415	1.411	1.274	4.015
ENSG00000124374.9	PAIP2B	protein_coding	1.14667	-0.0409092	1.10576	0.000533689	2.631	2.468	2.399	1.658	1.209	2.776	1.927	1.341	2.705
ENSG00000221968.9	FADS3	protein_coding	1.14437	1.11459	2.25896	0.955593	2.517	2.002	4.335	2.615	2.562	15.114	2.34	1.958	7.604
ENSG00000115275.12	MOGS	protein_coding	1.14342	0.567318	1.71074	0.0887315	11.868	9.872	14.628	10.474	11.521	47.757	9.557	10.512	27.171
ENSG00000241852.10	C8orf58	protein_coding	1.14332	0.272834	1.41615	0.238797	1.114	1.076	1.3	1.413	1.194	4.58	1.221	1.012	1.879
ENSG00000070610.14	GBA2	protein_coding	1.14266	1.27419	2.41685	0.0367917	7.749	5.518	13.346	6.167	5.715	37.026	6.593	4.954	21.805
ENSG00000124920.13	MYRF	protein_coding	1.14014	0.74115	1.88129	6.05975e-06	3.017	1.997	3.338	2.03	1.735	7.932	1.832	1.469	4.361
ENSG00000111653.20	ING4	protein_coding	1.13888	1.3885	2.52738	0.595411	2.537	1.694	4.435	2.717	1.726	14.208	2.599	1.747	7.054
ENSG00000213339.9	QTRT1	protein_coding	1.13837	1.8088	2.94717	0.000468462	3.859	2.141	7.501	2.681	2.343	18.67	2.22	1.58	11.794
ENSG00000105321.14	CCDC9	protein_coding	1.13806	0.746227	1.88429	0.0698118	2.191	1.677	2.813	2.971	2.004	13.279	2.496	2.431	5
ENSG00000076351.13	SLC46A1	protein_coding	1.13745	0.477905	1.61535	0.249268	3.374	2.857	3.979	3.281	2.889	9.788	2.622	2.259	6.259
ENSG00000137642.13	SORL1	protein_coding	1.137	0.517421	1.65442	0.714217	4.338	2.682	3.839	5.645	2.899	9.794	3.387	1.708	5.01
ENSG00000265145.1	SNORD53	snoRNA	1.13437	1.05396	2.18833	0.562144	6.222	3.595	7.464	3.427	1.598	7.715	6.937	2.18	9.38
ENSG00000102780.16	DGKH	protein_coding	1.133	1.19443	2.32743	4.65751e-11	2.984	1.868	4.275	4.869	1.399	6.966	5.246	1.315	6.653
ENSG00000169635.10	HIC2	protein_coding	1.13248	0.863822	1.9963	0.000152011	1.68	1.088	1.98	3.129	2.087	11.079	2.193	1.417	4.249
ENSG00000170190.16	SLC16A5	protein_coding	1.13167	0.973763	2.10543	0.0348304	6.907	5.216	10.244	5.294	5.191	28.787	5.694	4.878	16.289
ENSG00000109065.11	NAT9	protein_coding	1.13081	1.30811	2.43892	0.0356263	7.867	5.727	14.181	6.709	6.481	44.806	6.095	5.493	23.361
ENSG00000011105.14	TSPAN9	protein_coding	1.12918	0.496832	1.62601	0.000861033	1.706	1.26	1.778	1.183	1.163	4.674	1.084	1.085	2.572
ENSG00000146834.14	MEPCE	protein_coding	1.12729	-0.0868161	1.04047	0.0860505	10.916	10.873	10.238	9.968	11.847	32.01	8.14	10.54	16.504
ENSG00000157600.12	TMEM164	protein_coding	1.12716	0.0950202	1.22218	0.867281	3.714	3.584	3.828	3.575	3.727	9.596	3.632	3.247	6.864
ENSG00000184162.14	NR2C2AP	protein_coding	1.12626	-0.0912887	1.03497	5.73028e-09	14.489	13.145	12.339	7.97	11.376	26.173	8.637	11.802	21.538
ENSG00000278571.1	MIR7161	miRNA	1.12316	1.82061	2.94377	0.381517	5.431	1.811	6.397	6.071	2.326	30.171	7.608	3.624	16.54
ENSG00000125741.4	OPA3	protein_coding	1.12293	0.0890649	1.21199	0.00406311	2.109	1.853	1.971	1.701	1.781	4.231	1.334	1.251	2.826
ENSG00000142686.8	C1orf216	protein_coding	1.12244	0.242946	1.36539	0.00231171	6.289	5.207	6.162	2.905	2.658	9.196	4.772	4.267	8.187
ENSG00000231584.8	FAHD2CP	transcribed_unprocessed_pseudogene	1.12143	1.08286	2.20429	0.455242	1.689	1.218	2.58	1.449	1.208	7.101	1.506	1.111	4.014
ENSG00000186868.15	MAPT	protein_coding	1.12142	0.346176	1.4676	4.73909e-05	2.175	1.534	1.95	1.561	1.233	3.998	1.412	1.123	2.649
ENSG00000163428.4	LRRC58	protein_coding	1.1188	-0.109977	1.00882	8.32831e-05	28.908	29.497	27.332	20.785	12.239	21.327	21.475	12.177	28.296
ENSG00000205517.12	RGL3	protein_coding	1.11797	1.82296	2.94093	0.778388	3.457	2.089	7.391	3.833	2.361	24.847	3.146	1.88	10.534
ENSG00000135245.10	HILPDA	protein_coding	1.1176	0.432548	1.55015	0.000632473	6.491	5.323	7.184	4.291	3.603	14.562	4.396	3.782	8.025
ENSG00000149532.15	CPSF7	protein_coding	1.11759	1.27977	2.39736	0.973594	14.052	10.215	24.802	14.384	9.559	67.461	13.277	8.303	32.655
ENSG00000133313.15	CNDP2	protein_coding	1.11752	0.250585	1.3681	0.875305	5.42	4.054	4.823	4.09	2.795	8.227	6.355	3.883	8.79
ENSG00000137700.18	SLC37A4	protein_coding	1.1171	0.353338	1.47044	3.75478e-08	8.298	7.56	9.658	5.493	6.555	20.329	4.857	5.122	12.682
ENSG00000126522.16	ASL	protein_coding	1.11588	0.416186	1.53207	0.000854606	5.626	4.71	6.285	3.925	4.248	13.368	3.961	3.86	10.259
ENSG00000258634.3	AL160006.1	antisense	1.11501	1.1794	2.29441	0.683055	3.006	1.839	4.165	3.312	1.748	9.409	2.867	1.432	6.402
ENSG00000173166.18	RAPH1	protein_coding	1.11421	0.322841	1.43705	0.0172418	2.699	1.579	1.975	3.061	1.079	2.544	3.508	1.077	3.349
ENSG00000206712.1	RNU6-26P	snRNA	1.11339	3.13914	4.25253	0.0262942	19.863	4.932	43.451	31.342	1.648	35.575	27.429	2.097	35.293
ENSG00000146830.10	GIGYF1	protein_coding	1.11296	2.10015	3.21311	0.931026	4.963	2.511	10.766	4.742	1.94	22.507	5.05	2.121	15.722
ENSG00000163435.16	ELF3	protein_coding	1.11191	0.463401	1.57531	0.000234194	3.418	2.508	3.458	1.628	1.458	5.106	2.444	2.07	5.249
ENSG00000175711.8	B3GNTL1	protein_coding	1.11057	1.09471	2.20528	0.355036	1.691	1.179	2.518	1.504	1.133	7.12	1.478	1.067	3.611
ENSG00000184992.11	BRI3BP	protein_coding	1.10916	-0.440207	0.668956	1.00471e-34	26.364	27.079	19.958	10.045	9.299	12.735	10.922	9.638	17.79
ENSG00000119599.16	DCAF4	protein_coding	1.10898	0.716127	1.82511	0.293181	2.073	1.562	2.566	1.534	1.106	5.054	2.041	1.434	3.94
ENSG00000160209.19	PDXK	protein_coding	1.10424	0.16428	1.26852	3.46873e-05	7.526	6.658	7.461	4.925	5.408	15.35	5.714	6.002	12.273
ENSG00000104524.14	PYCR3	protein_coding	1.10412	0.413822	1.51794	0.000193072	3.884	3.561	4.744	2.506	3.042	9.284	2.427	2.731	7.339
ENSG00000162065.13	TBC1D24	protein_coding	1.10326	0.337996	1.44126	0.594885	1.973	1.875	2.37	1.754	1.445	4.971	1.948	1.859	3.985
ENSG00000164889.14	SLC4A2	protein_coding	1.10231	0.455886	1.5582	2.62556e-11	11.604	9.593	13.158	6.087	7.408	20.946	6.387	6.273	19.24
ENSG00000103067.13	ESRP2	protein_coding	1.09973	0.811311	1.91104	0.00285971	5.06	3.85	6.756	3.615	2.921	12.033	4.035	3.007	10.324
ENSG00000269940.1	AL049840.3	sense_intronic	1.09938	1.56091	2.66029	0.233012	5.555	2.944	8.686	6.323	3.236	28.018	6.859	3.728	17.207
ENSG00000103253.18	HAGHL	protein_coding	1.09779	0.517199	1.61499	6.95265e-07	2.312	1.976	2.828	1.201	1.711	4.413	1.009	1.19	4.329
ENSG00000188153.13	COL4A5	protein_coding	1.09653	1.72928	2.82581	0.00227511	3.017	1.242	4.118	4.131	1.399	11.86	3.563	1.125	6.671
ENSG00000006282.21	SPATA20	protein_coding	1.0928	1.74804	2.84084	0.312252	4.948	3.167	10.638	5.112	5.385	40.622	3.254	2.426	16.507
ENSG00000131746.13	TNS4	protein_coding	1.09264	0.763028	1.85567	0.533395	5.505	3.829	6.498	4.76	4.051	18.366	5.41	4.268	12.331
ENSG00000197122.11	SRC	protein_coding	1.09245	-0.0771902	1.01526	0.00287118	4.489	3.551	3.366	3.07	3.825	8.302	3.519	3.663	6.895
ENSG00000110583.13	NAA40	protein_coding	1.09215	1.52588	2.61803	0.47705	4.648	2.899	8.348	4.146	2.979	24.076	4.402	2.762	12.88
ENSG00000137411.17	VARS2	protein_coding	1.09046	0.984901	2.07536	0.00080786	3.033	2.017	3.992	2.214	2.557	13.187	1.992	1.959	6.747
ENSG00000087152.15	ATXN7L3	protein_coding	1.09024	0.296286	1.38653	0.864125	10.415	9.786	12.017	10.581	11.93	41.4	9.57	10.984	21.636
ENSG00000197102.12	DYNC1H1	protein_coding	1.08902	1.92333	3.01235	0.00028993	19.211	5.685	21.563	24.186	4.336	49.766	24.671	4.763	27.018
ENSG00000189319.14	FAM53B	protein_coding	1.08886	0.0729941	1.16185	0.316128	3.583	3.083	3.243	3.959	4.3	10.415	3.713	3.904	8.069
ENSG00000133943.20	DGLUCY	protein_coding	1.08844	1.12529	2.21373	0.885328	5.011	3.45	7.526	5.146	3.857	19.295	4.805	2.808	12.078
ENSG00000146828.18	SLC12A9	protein_coding	1.08756	1.44719	2.53475	0.071717	2.395	1.453	3.962	1.856	1.575	11.628	2.069	1.596	7.259
ENSG00000169992.10	NLGN2	protein_coding	1.08587	0.55724	1.64311	0.406605	3.047	2.452	3.608	3.44	2.766	11.33	3.07	2.615	6.228
ENSG00000072778.20	ACADVL	protein_coding	1.08511	1.33799	2.4231	0.586291	19.621	14.15	35.771	20.986	18.686	132.163	15.513	12.641	51.409
ENSG00000155858.6	LSM11	protein_coding	1.08376	0.620824	1.70458	0.896633	4.317	3.695	5.682	4.154	2.402	8.28	4.463	2.274	7.008
ENSG00000136279.20	DBNL	protein_coding	1.08178	0.312306	1.39409	0.270114	3.711	3.099	3.848	3.551	3.779	11.819	3.023	3.063	6.765
ENSG00000160469.16	BRSK1	protein_coding	1.08129	1.41128	2.49257	0.0113035	1.329	1.058	2.814	1.811	1.365	10.982	1.806	1.311	5.161
ENSG00000125834.12	STK35	protein_coding	1.08043	-0.290661	0.789772	0.0144511	9.85	9.722	7.948	7.092	7.703	14.989	8.707	8.943	13.736
ENSG00000178921.14	PFAS	protein_coding	1.07863	1.33137	2.41	0.000467479	7.186	4.111	10.345	5.344	3.481	21.272	5.2	3.127	14.454
ENSG00000229953.1	AL590666.2	antisense	1.0784	0.708416	1.78682	0.0956138	4.368	3.011	4.92	3.257	1.822	8.081	2.916	2.19	5.879
ENSG00000126822.17	PLEKHG3	protein_coding	1.07806	1.03295	2.11101	0.602126	3.542	2.294	4.694	3.101	2.586	13.876	3.534	2.781	9.672
ENSG00000160172.10	FAM86C2P	transcribed_unprocessed_pseudogene	1.07706	0.143602	1.22066	0.0699532	1.482	1.395	1.541	1.12	1.08	3.112	1.156	1.069	2.015
ENSG00000185567.7	AHNAK2	protein_coding	1.07498	2.67913	3.75411	0.0574552	5.153	1.322	8.467	9.752	1.929	38.377	5.385	1.161	10.624
ENSG00000148719.15	DNAJB12	protein_coding	1.07496	0.223508	1.29847	0.0105818	4.05	3.694	4.313	2.805	2.669	8.198	3.388	3.564	7.02
ENSG00000148843.15	PDCD11	protein_coding	1.07475	1.13006	2.20481	0.00285034	33.552	18.958	41.493	25.749	14.002	76.678	27.532	14.013	54.385
ENSG00000088826.18	SMOX	protein_coding	1.07357	-0.238875	0.834696	0.00570798	4.468	4.24	3.593	3.383	5.113	9.426	2.883	4.428	7.64
ENSG00000132688.11	NES	protein_coding	1.07355	0.944715	2.01827	0.806943	3.784	2.487	4.787	5.388	2.997	12.983	2.51	1.204	4.561
ENSG00000176953.12	NFATC2IP	protein_coding	1.07304	1.05607	2.12911	0.00784747	8.924	6.535	13.588	6.775	4.031	22.976	7.441	4.551	15.279
ENSG00000172009.15	THOP1	protein_coding	1.07249	0.26528	1.33777	7.95523e-06	7.921	6.955	8.359	5.08	6.319	11.669	5.477	4.684	16.205
ENSG00000280120.1	AC073857.1	TEC	1.07224	0.725927	1.79817	0.158229	3.993	3.621	5.989	3.093	1.535	5.264	3.311	1.429	5.04
ENSG00000165792.17	METTL17	protein_coding	1.07201	1.155	2.22701	0.146933	9.261	7.322	16.305	8.538	5.898	35.176	7.588	5.279	19.4
ENSG00000198324.13	PHETA1	protein_coding	1.07074	0.130762	1.2015	0.151566	1.884	1.56	1.708	1.421	1.884	5.153	1.642	1.977	3.823
ENSG00000167074.15	TEF	protein_coding	1.07071	0.0417681	1.11248	0.709213	3.772	3.166	3.259	2.808	2.736	7.46	4.227	4.008	6.872
ENSG00000103168.16	TAF1C	protein_coding	1.06632	1.56579	2.63211	0.173945	5.688	3.938	11.658	5.078	4.581	32.023	4.682	3.415	18.775
ENSG00000223959.8	AFG3L1P	transcribed_unitary_pseudogene	1.06202	1.81779	2.87981	0.873384	3.27	1.81	6.381	3.253	1.627	16.153	3.252	1.499	8.18
ENSG00000223768.2	LINC00205	bidirectional_promoter_lncRNA	1.06201	1.06406	2.12607	2.68539e-06	2.399	1.762	3.684	3.882	2.579	15.327	3.393	2.292	7.349
ENSG00000231566.1	LINC02595	lincRNA	1.06165	2.37868	3.44033	0.564607	11.084	4.217	21.931	10.207	1.638	17.026	9.866	1.221	13.842
ENSG00000039650.12	PNKP	protein_coding	1.06154	1.41311	2.47465	0.208799	4.352	2.897	7.715	4.099	3.148	23.682	3.281	2.612	10.727
ENSG00000278619.5	MRM1	protein_coding	1.06143	0.364269	1.4257	1.14959e-08	5.25	4.432	5.705	2.537	2.729	6.303	2.525	2.237	6.99
ENSG00000117480.16	FAAH	protein_coding	1.05668	1.07179	2.12847	0.505923	3.433	2.744	5.768	2.806	2.321	12.621	3.406	2.657	9.342
ENSG00000263363.1	MIR5702	miRNA	1.05588	2.87877	3.93465	0.103591	10.878	1.675	12.32	7.251	1.484	33.199	5.645	1.378	14.403
ENSG00000163482.12	STK36	protein_coding	1.05474	1.92872	2.98346	0.315687	2.87	1.561	5.943	2.66	1.386	18.431	2.471	1.657	7.794
ENSG00000132591.12	ERAL1	protein_coding	1.05438	-0.0955555	0.958823	0.328832	12.459	10.704	10.018	10.507	10.555	21.357	11.833	11.452	21.383
ENSG00000117448.13	AKR1A1	protein_coding	1.05406	-0.0364145	1.01765	4.14119e-07	23.27	22.588	22.025	16.156	19.258	38.609	12.861	14.771	30.201
ENSG00000137200.13	CMTR1	protein_coding	1.05356	0.8093	1.86286	0.339258	7.762	5.613	9.836	6.472	5.246	21.915	7.573	5.444	17.241
ENSG00000130193.8	THEM6	protein_coding	1.05336	-0.106014	0.947343	1.13962e-09	5.335	4.799	4.459	2.7	3.851	6.184	2.317	2.874	6.655
ENSG00000225697.13	SLC26A6	protein_coding	1.05263	2.13504	3.18767	0.0153754	4.029	2.023	8.886	3.062	2.043	25.116	3.257	1.942	13.114
ENSG00000099337.5	KCNK6	protein_coding	1.05167	0.823703	1.87537	0.585158	2.86	1.943	3.439	3.612	2.318	9.617	2.407	1.566	5.081
ENSG00000070404.10	FSTL3	protein_coding	1.04899	-0.100354	0.948638	0.167628	3.54	3.78	3.526	3.397	4.613	9.211	2.309	2.946	5.496
ENSG00000105771.14	SMG9	protein_coding	1.0484	1.24386	2.29226	0.000820677	3.541	2.316	5.485	2.615	1.897	11.981	2.533	1.72	6.534
ENSG00000258301.3	VASH1-AS1	lincRNA	1.04832	1.05221	2.10053	0.521975	2.362	1.411	2.926	2.237	1.393	6.087	1.977	1.181	4.971
ENSG00000104907.12	TRMT1	protein_coding	1.04816	1.15813	2.20629	0.0129826	9.661	6.932	15.47	6.881	6.747	40.336	8.044	7.746	27.594
ENSG00000154914.17	USP43	protein_coding	1.04449	0.230822	1.27531	0.470175	1.791	1.487	1.745	1.55	1.32	3.485	1.692	1.547	3.433
ENSG00000137817.17	PARP6	protein_coding	1.04311	1.87428	2.91739	0.219474	3.357	2.07	7.589	3.371	1.635	17.809	4.003	1.984	10.396
ENSG00000224870.6	MRPL20-AS1	processed_transcript	1.03997	-0.128637	0.911331	7.09178e-05	6.075	6.213	5.683	3.592	4.626	10.006	4.041	5.019	8.208
ENSG00000132600.16	PRMT7	protein_coding	1.0398	1.00134	2.04114	0.157207	2.425	1.614	3.231	1.912	1.52	7.699	2.22	1.618	5.411
ENSG00000021762.20	OSBPL5	protein_coding	1.03947	0.480273	1.51974	0.682884	2.446	2.043	2.85	2.617	2.45	7.57	1.961	1.702	4.529
ENSG00000226510.1	UPK1A-AS1	antisense	1.03916	-0.27946	0.759702	0.442401	1.06	1.431	1.179	1.095	1.989	3.434	1.364	1.443	2.396
ENSG00000143224.18	PPOX	protein_coding	1.039	1.07324	2.11224	0.269461	1.901	1.565	3.293	1.657	1.907	10.515	1.605	1.586	5.377
ENSG00000124181.14	PLCG1	protein_coding	1.03707	1.31103	2.3481	0.0021951	3.472	2.313	5.739	4.091	2.755	17.977	4.755	3.019	11.994
ENSG00000158050.5	DUSP2	protein_coding	1.03666	0.407367	1.44403	1.81993e-07	4.795	3.819	5.065	1.497	2.159	6.359	2.49	3.14	7.892
ENSG00000081692.12	JMJD4	protein_coding	1.03628	0.859822	1.8961	0.00995047	2.986	1.998	3.626	2.242	2.601	10.888	1.902	2	6.619
ENSG00000173559.12	NABP1	protein_coding	1.03508	2.22488	3.25996	0.00543962	6.242	2.896	13.538	8.248	1.38	16.984	7.314	1.512	11.274
ENSG00000267317.2	AC027307.2	antisense	1.03366	0.560698	1.59436	0.327893	2.05	1.459	2.152	1.603	1.883	8.126	1.697	2.029	4.287
ENSG00000115306.16	SPTBN1	protein_coding	1.03263	2.4419	3.47453	0.016457	17.485	5.448	29.602	20.741	4.381	59.092	20.035	3.724	34.114
ENSG00000117266.15	CDK18	protein_coding	1.0326	1.03591	2.06851	0.0839478	1.759	1.349	2.766	1.542	1.485	8.066	1.269	1.133	3.67
ENSG00000276926.1	MIR6797	miRNA	1.03249	1.82561	2.8581	0.973817	2.149	1.739	6.164	2.235	1.7	17.464	1.735	2.163	11.069
ENSG00000183856.11	IQGAP3	protein_coding	1.03203	1.73362	2.76565	0.212856	8.065	3.888	12.93	8.219	4.332	40.698	9.229	4.645	22.866
ENSG00000173992.9	CCS	protein_coding	1.03192	1.0118	2.04372	0.265682	5.532	4.321	8.713	4.9	4.883	26.432	4.623	4.491	14.104
ENSG00000108784.10	NAGLU	protein_coding	1.03191	0.620686	1.6526	0.261237	2.102	1.888	2.903	1.75	2.035	8.06	1.737	2.334	5.825
ENSG00000111674.9	ENO2	protein_coding	1.0319	0.780123	1.81202	0.125075	7.363	4.584	7.872	6.834	4.29	17.832	3.594	2.545	7.549
ENSG00000111667.13	USP5	protein_coding	1.03176	0.0652396	1.097	0.00680336	30.41	22.893	23.952	23.142	24.581	57.869	25.135	25.401	49.37
ENSG00000231770.5	TMEM44-AS1	antisense	1.03087	0.519882	1.55075	0.133472	1.785	1.519	2.178	2.072	1.85	7.389	2.522	2.034	4.371
ENSG00000183853.18	KIRREL1	protein_coding	1.03082	0.857357	1.88818	8.47558e-05	4.823	3.431	6.216	6.103	4.67	19.675	6.92	4.422	14.382
ENSG00000182325.11	FBXL6	protein_coding	1.03026	1.59614	2.6264	5.01656e-06	5.502	3.428	10.364	2.762	3.832	30.239	3.327	3.995	19.303
ENSG00000215041.10	NEURL4	protein_coding	1.0302	1.48892	2.51912	0.188175	3.191	2.034	5.709	2.538	2.045	15.269	2.916	2.437	10.725
ENSG00000125746.16	EML2	protein_coding	1.02974	0.438102	1.46784	0.0743154	4.319	3.506	4.75	3.986	4.501	13.987	2.625	2.826	6.958
ENSG00000177084.16	POLE	protein_coding	1.02861	1.44235	2.47096	0.199349	8.006	4.434	12.05	6.705	3.978	27.264	7.572	3.977	17.836
ENSG00000140104.14	CLBA1	protein_coding	1.02715	1.13226	2.15941	0.212517	1.755	1.229	2.694	1.458	1.205	6.577	1.502	1.1	4.022
ENSG00000104808.8	DHDH	protein_coding	1.02695	-0.388244	0.638709	0.770762	2.126	2.365	1.807	1.638	2.258	3.692	2.309	2.547	3.776
ENSG00000166169.17	POLL	protein_coding	1.02683	1.32656	2.35339	0.0593234	4.992	3.299	8.274	4.333	3.684	23.551	3.834	2.918	11.92
ENSG00000268756.1	AC104534.1	antisense	1.02549	1.46904	2.49453	0.00563245	4.78	2.53	7.004	7.054	2.936	20.383	7.589	2.665	12.191
ENSG00000178467.18	P4HTM	protein_coding	1.02531	1.25727	2.28258	0.0247036	3.386	2.277	5.443	2.434	2.365	15.302	2.853	2.4	8.781
ENSG00000124839.13	RAB17	protein_coding	1.02395	0.99818	2.02213	0.28932	3.426	2.38	4.754	2.968	2.387	15.256	3.071	2.967	7.659
ENSG00000085999.12	RAD54L	protein_coding	1.02131	0.995282	2.01659	0.00937539	8.556	5.819	11.6	5.432	3.983	21.634	7.376	5.261	15.858
ENSG00000176978.14	DPP7	protein_coding	1.021	0.553883	1.57488	7.80238e-07	16.553	14.702	21.583	10.249	13.362	27.215	9.441	8.583	37.4
ENSG00000204228.4	HSD17B8	protein_coding	1.02077	0.235795	1.25657	0.000413413	6.212	5.908	6.957	4.262	5.795	13.752	3.011	3.161	7.604
ENSG00000183763.9	TRAIP	protein_coding	1.01737	1.2655	2.28287	0.0591431	4.591	3.118	7.496	3.615	2.716	17.87	3.818	2.973	10.701
ENSG00000108641.15	B9D1	protein_coding	1.01691	0.340186	1.3571	0.314922	2.246	1.963	2.485	1.883	1.908	5.114	1.998	1.704	4.172
ENSG00000173540.12	GMPPB	protein_coding	1.01659	0.492298	1.50889	0.162838	3.046	2.663	3.746	2.672	3.181	10.564	2.515	2.746	6.697
ENSG00000242970.2	AC068522.1	processed_pseudogene	1.01651	-0.703787	0.312724	0.737383	3.138	3.668	2.252	2.635	2.318	2.184	3.182	2.046	3.35
ENSG00000105376.5	ICAM5	protein_coding	1.01581	1.21533	2.23114	0.0138403	1.984	1.668	3.873	1.32	1.21	6.296	1.462	1.307	5.537
ENSG00000137337.15	MDC1	protein_coding	1.01528	0.699921	1.7152	0.373449	10.866	6.414	10.419	9.118	5.139	19.58	10.788	5.849	16.55
ENSG00000103264.18	FBXO31	protein_coding	1.0146	0.512242	1.52684	0.00481343	4.286	3.282	4.681	3.007	2.912	9.254	3.522	3.12	8.152
ENSG00000021300.14	PLEKHB1	protein_coding	1.0133	0.11805	1.13135	0.425541	2.002	1.853	2.011	2.263	2.264	7.123	2.026	2.155	3.287
ENSG00000181222.15	POLR2A	protein_coding	1.01243	0.591611	1.60404	0.0132805	19.342	6.784	10.223	20.982	6.516	23.104	28.943	8.263	21.536
ENSG00000213923.12	CSNK1E	protein_coding	1.01103	0.897582	1.90861	0.440162	6.051	5.1	9.501	5.099	5.132	26.544	6.013	6.244	17.017
ENSG00000061938.18	TNK2	protein_coding	1.01097	1.00876	2.01973	0.670391	2.327	1.477	2.972	2.776	2.105	12.083	2.048	1.943	5.566
ENSG00000084774.14	CAD	protein_coding	1.0108	1.17027	2.18107	0.00947621	15.76	7.943	17.876	10.755	6.13	37.716	13.624	7.741	25.874
ENSG00000159214.13	CCDC24	protein_coding	1.01017	1.23208	2.24225	0.70666	2.701	2.057	4.832	3.194	2.489	13.87	2.372	1.632	6.556
ENSG00000178149.17	DALRD3	protein_coding	1.0099	0.448935	1.45884	7.89703e-06	5.656	4.364	5.957	3.592	5.091	14.263	3.019	3.424	9.235
ENSG00000165271.17	NOL6	protein_coding	1.00943	0.67751	1.68694	1.48473e-07	7.567	5.776	9.238	4.294	4.586	17.089	5.01	5.032	13.999
ENSG00000158195.11	WASF2	protein_coding	1.00862	0.0174085	1.02603	0.538199	14.884	12.109	12.256	15.284	12.917	24.519	15.288	9.941	21.718
ENSG00000181284.2	TMEM102	protein_coding	1.00562	0.0738763	1.0795	0.117354	2.669	2.322	2.444	2.102	2.701	5.635	1.984	1.99	4.26
ENSG00000164535.15	DAGLB	protein_coding	1.00541	0.872985	1.87839	0.0463902	2.783	1.768	3.238	2.079	1.541	7.093	2.369	1.789	5.254
ENSG00000171224.9	FAM241B	protein_coding	1.00394	-0.0502591	0.953677	0.805707	5.081	4.352	4.203	5.061	4.188	9.158	4.565	4.551	7.807
ENSG00000198720.13	ANKRD13B	protein_coding	1.00392	0.406124	1.41004	0.022974	2.217	2.273	3.012	1.356	1.399	4.446	1.79	1.904	4.231
ENSG00000237441.10	RGL2	protein_coding	1.00313	0.944696	1.94783	0.0213369	5.539	4.374	8.419	4.801	5.599	25.424	3.69	3.906	12.803
ENSG00000102890.15	ELMO3	protein_coding	1.00297	0.864254	1.86722	0.000558996	7.112	4.677	8.514	4.756	5.054	15.662	3.117	2.291	9.84
ENSG00000144589.22	STK11IP	protein_coding	1.00286	1.59349	2.59635	0.45846	2.369	1.406	4.243	1.894	1.766	12.502	2.346	1.847	9.542
ENSG00000173846.13	PLK3	protein_coding	0.999749	0.753761	1.75351	0.0537572	5.363	4.509	7.603	4.167	3.971	17.511	4.481	4.679	12.063
ENSG00000204564.12	C6orf136	protein_coding	0.99893	0.59057	1.5895	0.198754	3.542	3.424	5.156	2.835	2.334	8.586	3.069	2.697	6.64
ENSG00000241878.11	PISD	protein_coding	0.997353	0.658637	1.65599	0.568318	5.328	4.428	6.99	4.828	4.853	18.687	5.153	4.814	12.416
ENSG00000197355.11	UAP1L1	protein_coding	0.99681	1.10405	2.10086	0.192906	1.454	1.043	2.242	1.296	1.158	6.724	1.119	1.071	3.394
ENSG00000114745.13	GORASP1	protein_coding	0.995272	0.701868	1.69714	0.197156	3.388	2.796	4.548	3.081	3.173	11.28	2.75	2.335	6.906
ENSG00000112659.14	CUL9	protein_coding	0.99526	1.34436	2.33962	0.958731	2.3	1.391	3.532	2.272	1.659	10.473	2.221	1.47	5.966
ENSG00000166326.7	TRIM44	protein_coding	0.995239	0.467051	1.46229	0.553216	5.293	4.481	6.194	7.149	4.457	11.648	4.331	2.278	6.618
ENSG00000147454.14	SLC25A37	protein_coding	0.99495	1.19707	2.19202	0.0069655	9.894	6.576	15.077	8.26	4.048	25.287	7.716	4.19	14.005
ENSG00000073536.18	NLE1	protein_coding	0.994057	0.278593	1.27265	4.0871e-06	7.673	6.164	7.477	4.311	5.186	14.251	5.216	6.456	13.714
ENSG00000116525.14	TRIM62	protein_coding	0.993342	0.0574177	1.05076	0.577242	1.381	1.33	1.384	1.314	1.622	3.6	1.114	1.16	2.243
ENSG00000101152.11	DNAJC5	protein_coding	0.993218	0.0757025	1.06892	0.383129	13.014	11.564	12.187	13.774	16.58	42.196	13.495	15.47	26.752
ENSG00000178188.14	SH2B1	protein_coding	0.99298	1.20514	2.19812	0.474468	3.165	2.379	5.485	3.057	2.813	17.058	2.688	2.489	8.643
ENSG00000140545.15	MFGE8	protein_coding	0.99093	0.81742	1.80835	0.648889	2.485	2.061	3.632	2.065	2.041	9.667	3.108	2.836	7.345
ENSG00000254986.7	DPP3	protein_coding	0.990264	-0.0604542	0.92981	0.00484829	9.464	7.554	7.244	6.669	7.276	13.495	7.82	7.642	14.953
ENSG00000128928.9	IVD	protein_coding	0.98999	1.01782	2.00781	0.813502	5.703	3.581	7.251	5.258	3.35	19.417	5.695	4.492	12.535
ENSG00000138074.15	SLC5A6	protein_coding	0.989328	0.490832	1.48016	3.98314e-07	7.912	6.813	9.574	4.613	5.578	17.73	5.428	5.894	14.432
ENSG00000104915.15	STX10	protein_coding	0.989056	-0.178881	0.810175	1.89128e-05	23.183	25.469	22.499	16.998	22.438	36.798	13.618	18.429	34.549
ENSG00000164062.13	APEH	protein_coding	0.987908	0.0129721	1.00088	3.42248e-08	30.784	25.354	25.583	20.69	23.419	49.227	19.268	21.311	40.603
ENSG00000127948.16	POR	protein_coding	0.987466	-0.0559072	0.931559	0.0164088	6.712	5.63	5.416	5.47	6.773	13.71	4.978	6.519	11.716
ENSG00000198113.3	TOR4A	protein_coding	0.987376	-0.370873	0.616503	0.00617867	4.879	4.879	3.773	3.146	4.33	8.376	3.72	5.406	6.569
ENSG00000160051.11	IQCC	protein_coding	0.985811	0.593629	1.57944	0.593769	2.422	2.379	3.59	2.47	1.656	7.092	2.651	2.421	5.049
ENSG00000130714.16	POMT1	protein_coding	0.985609	0.892391	1.878	0.485343	1.689	1.44	2.673	1.754	1.623	8.24	1.838	1.8	4.79
ENSG00000104852.15	SNRNP70	protein_coding	0.985399	0.982171	1.96757	0.925003	20.311	15.551	30.72	19.104	12.995	61.835	20.502	14.028	45.095
ENSG00000272688.1	AP005329.3	lincRNA	0.984987	0.486253	1.47124	0.927354	2.108	1.497	2.097	2.008	1.684	6.469	2.068	1.74	3.482
ENSG00000101246.20	ARFRP1	protein_coding	0.983797	0.921923	1.90572	0.0624355	2.83	2.164	4.1	2.293	2.583	11.709	2.326	2.213	6.854
ENSG00000080031.10	PTPRH	protein_coding	0.982218	0.716782	1.699	0.406567	1.886	1.31	2.153	1.804	2.054	8.823	1.474	1.61	3.951
ENSG00000129219.14	PLD2	protein_coding	0.982166	0.500984	1.48315	0.765595	4.891	4.032	5.706	4.667	4.975	15.643	4.629	4.661	11.585
ENSG00000114268.12	PFKFB4	protein_coding	0.980948	0.353872	1.33482	0.00455908	3.028	2.403	3.071	2.241	2.323	6.839	1.937	1.917	4.143
ENSG00000174915.12	PTDSS2	protein_coding	0.980172	0.425778	1.40595	0.833793	2.607	2.342	3.146	2.651	2.849	7.921	2.329	2.3	5.809
ENSG00000185215.9	TNFAIP2	protein_coding	0.979074	0.451256	1.43033	0.0368064	5.756	4.907	6.709	5.144	6.04	18.79	4.044	4.39	10.25
ENSG00000160813.7	PPP1R35	protein_coding	0.979015	-0.0667737	0.912241	0.00066007	9.601	9.684	9.246	6.043	8.735	16.636	5.965	8.68	16.142
ENSG00000101442.10	ACTR5	protein_coding	0.97847	1.37255	2.35102	0.928949	10.314	6.357	16.46	9.555	5.309	30.592	10.88	5.266	23.787
ENSG00000108799.13	EZH1	protein_coding	0.97814	1.74585	2.72399	0.573654	4.061	2.314	7.761	4.068	1.779	16.084	4.353	2.026	9.782
ENSG00000146063.20	TRIM41	protein_coding	0.97683	0.80691	1.78374	0.000435706	3.054	2.319	4.057	2.243	2.177	8.82	2.132	1.897	5.551
ENSG00000204054.13	LINC00963	processed_transcript	0.976301	0.643959	1.62026	0.73382	2.014	1.685	2.633	2.174	1.946	7.881	1.627	1.525	3.559
ENSG00000179222.17	MAGED1	protein_coding	0.974937	0.124823	1.09976	0.00418514	9.385	7.137	7.782	8.009	6.477	14.168	6.02	4.918	10.327
ENSG00000094631.19	HDAC6	protein_coding	0.97491	1.44936	2.42427	0.596949	3.185	1.999	5.459	3.615	2.678	17.665	2.946	2.04	8.91
ENSG00000164050.13	PLXNB1	protein_coding	0.97485	1.62892	2.60377	0.175964	1.854	1.045	3.232	2.147	1.815	14.225	1.989	1.507	7.105
ENSG00000138613.14	APH1B	protein_coding	0.974303	0.149477	1.12378	0.87155	1.637	1.429	1.585	1.55	1.169	3.103	1.73	1.294	2.315
ENSG00000089775.11	ZBTB25	protein_coding	0.97243	1.03034	2.00277	0.246486	3.156	2.4	4.902	2.754	1.418	5.868	2.909	1.263	4.902
ENSG00000111331.13	OAS3	protein_coding	0.970987	0.218873	1.18986	0.985795	6.815	5.335	6.209	7.678	6.173	14.53	5.726	4.549	10.058
ENSG00000013523.9	ANGEL1	protein_coding	0.970932	0.494688	1.46562	0.00733815	5.069	3.66	5.157	3.765	3.059	10.391	4.044	3.397	7.628
ENSG00000158863.22	FAM160B2	protein_coding	0.97049	1.45408	2.42457	0.256254	1.966	1.276	3.496	1.715	1.572	10.508	1.665	1.433	6.179
ENSG00000107185.9	RGP1	protein_coding	0.970215	0.451635	1.42185	0.648085	7.94	6.325	8.65	8.067	7.274	22.971	8.067	6.673	15.169
ENSG00000106077.18	ABHD11	protein_coding	0.970053	0.377467	1.34752	0.0378464	9.78	8.821	11.459	8.117	8.614	24.362	7.724	8.133	18.622
ENSG00000147439.12	BIN3	protein_coding	0.969741	0.336669	1.30641	0.00700772	3.363	2.629	3.32	2.378	2.623	7.73	2.617	2.776	5.762
ENSG00000103111.14	MON1B	protein_coding	0.968736	0.363954	1.33269	0.921065	3.305	3.011	3.875	3.15	2.494	7.271	3.401	2.733	5.947
ENSG00000167130.18	DOLPP1	protein_coding	0.968045	0.0550149	1.02306	0.813202	6.252	5.84	6.067	6.052	6.987	14.324	5.948	5.518	11.116
ENSG00000173546.7	CSPG4	protein_coding	0.967805	0.939545	1.90735	0.626153	2.996	1.791	3.435	3.299	2.944	12.303	2.013	1.713	5.768
ENSG00000139636.15	LMBR1L	protein_coding	0.96771	1.32617	2.29388	0.80638	2.298	1.632	4.092	2.032	1.856	13.516	2.355	2.165	7.149
ENSG00000160439.16	RDH13	protein_coding	0.967166	0.725294	1.69246	0.0116143	1.94	1.39	2.298	1.314	1.166	4.419	1.584	1.408	3.881
ENSG00000162390.17	ACOT11	protein_coding	0.96624	0.84738	1.81362	0.700782	1.802	1.3	2.339	1.608	1.279	5.974	1.788	1.546	4.09
ENSG00000134531.10	EMP1	protein_coding	0.965259	-0.0869726	0.878286	1.70054e-11	5.51	5.333	5.021	3.184	2.645	3.816	2.505	1.833	4.293
ENSG00000108861.9	DUSP3	protein_coding	0.964554	-0.0759001	0.888654	0.0996005	8.906	8.8	8.349	7.721	7.758	14.534	7.737	6.989	12.788
ENSG00000101276.16	SLC52A3	protein_coding	0.963951	0.289589	1.25354	0.708311	1.907	1.588	1.941	1.787	2.041	4.865	1.782	1.811	4.319
ENSG00000100577.19	GSTZ1	protein_coding	0.96386	0.53906	1.50292	0.122679	2.184	1.735	2.521	2.084	2.377	7.575	1.471	1.51	3.806
ENSG00000144199.11	FAHD2B	protein_coding	0.962275	0.797935	1.76021	0.121009	1.82	1.339	2.328	1.553	1.71	5.845	1.28	1.165	3.911
ENSG00000108469.15	RECQL5	protein_coding	0.96143	1.79983	2.76126	0.222892	3.037	1.758	6.121	3.47	2.102	19.483	3.176	1.869	9.269
ENSG00000141738.14	GRB7	protein_coding	0.96132	0.3756	1.33692	0.00440074	3.957	3.319	4.306	2.919	3.355	9.021	2.665	2.687	6.377
ENSG00000151532.13	VTI1A	protein_coding	0.961319	0.699931	1.66125	0.553396	12.877	9.596	15.588	14.561	8.431	33.259	12	7.202	18.264
ENSG00000166888.12	STAT6	protein_coding	0.96111	1.39074	2.35185	0.17843	5.412	3.398	8.91	5.125	4.283	28.158	4.249	3.197	12.672
ENSG00000135596.18	MICAL1	protein_coding	0.96083	1.54236	2.50319	0.00221008	2.252	1.306	3.804	3.061	2.198	16.089	2.876	1.982	8.703
ENSG00000104142.11	VPS18	protein_coding	0.960593	0.178257	1.13885	0.439198	6.294	4.988	5.644	6.753	7.841	19.278	6.454	7.212	14.224
ENSG00000265688.2	MAFG-DT	bidirectional_promoter_lncRNA	0.960507	-0.309914	0.650593	0.110665	2.125	2.302	1.857	1.843	2.477	3.648	1.275	1.665	2.786
ENSG00000138834.12	MAPK8IP3	protein_coding	0.96035	2.23751	3.19786	0.730803	2.597	1.112	5.244	2.671	1.347	15.478	2.579	1.246	9.13
ENSG00000124216.4	SNAI1	protein_coding	0.96025	-0.133355	0.826895	0.0538445	2.735	2.639	2.406	1.809	2.29	4.571	2.208	2.906	4.581
ENSG00000111319.13	SCNN1A	protein_coding	0.956763	0.357007	1.31377	0.0428534	11.325	9.239	11.833	8.957	8.684	23.083	3.963	3.934	9.146
ENSG00000162775.15	RBM15	protein_coding	0.956124	0.941176	1.8973	0.0191011	15.035	9.949	19.103	17.323	8.705	45.428	17.886	10.211	27.152
ENSG00000044090.8	CUL7	protein_coding	0.955925	0.800755	1.75668	0.531597	5.964	4.163	7.252	6.473	6.021	23.247	4.31	3.696	10.931
ENSG00000160796.17	NBEAL2	protein_coding	0.9559	1.46877	2.42467	0.0240677	3.342	2.016	5.58	2.667	2.309	15.747	2.374	1.992	8.42
ENSG00000241411.1	AC104619.1	processed_pseudogene	0.954389	-0.623432	0.330957	0.125065	8.13	7.715	5.008	10.527	5.525	5.722	10.512	6.045	9.235
ENSG00000164970.15	FAM219A	protein_coding	0.953897	0.203433	1.15733	0.119576	2.433	2.265	2.608	2.583	2.998	7.907	3.157	3.587	6.766
ENSG00000100226.16	GTPBP1	protein_coding	0.953786	0.678614	1.6324	0.581329	3.853	2.992	4.789	3.135	3.003	12.437	4.007	4.027	9.346
ENSG00000079616.12	KIF22	protein_coding	0.953599	0.562531	1.51613	0.0217658	25.443	19.553	28.877	20.407	19.947	68.441	21.679	20.679	49.305
ENSG00000140575.13	IQGAP1	protein_coding	0.95312	2.56577	3.51889	0.000477747	36.548	12.308	72.872	47.241	8.173	106.88	45.75	7.302	73.368
ENSG00000198563.14	DDX39B	protein_coding	0.95248	2.61272	3.5652	0.254092	6.772	2.986	18.264	7.326	2.123	37.599	7.175	2.158	17.072
ENSG00000272034.1	SNORD14A	snoRNA	0.95229	2.51022	3.46251	0.0102444	26.388	5.876	33.476	16.917	5.813	50.593	12.026	1.374	19.184
ENSG00000049883.15	PTCD2	protein_coding	0.95205	1.11952	2.07157	0.422018	3.169	2.194	4.767	2.644	1.134	5.937	3.161	1.534	5.177
ENSG00000119688.21	ABCD4	protein_coding	0.9515	1.32598	2.27748	0.223048	2.893	1.992	4.994	2.604	2.115	12.376	2.451	1.641	6.592
ENSG00000188070.9	C11orf95	protein_coding	0.950991	0.751059	1.70205	0.00427203	2.498	2.18	3.669	3.415	2.83	10.219	3.089	2.166	6.35
ENSG00000131652.14	THOC6	protein_coding	0.95056	-0.146888	0.803672	4.09665e-06	10.917	11.074	10.002	6.85	10.468	19.415	6.429	8.897	14.616
ENSG00000201302.1	SNORA65	snoRNA	0.95038	1.78247	2.73285	0.0143056	26.69	12.773	43.941	13.713	6.391	65.523	20.19	10.838	46.716
ENSG00000198743.7	SLC5A3	protein_coding	0.95012	1.1127	2.06282	0.0611261	8.676	5.471	11.831	7.492	2.576	10.645	7.102	2.168	9.158
ENSG00000224886.2	AL132656.1	transcribed_processed_pseudogene	0.949607	0.362183	1.31179	0.342158	2.122	1.244	1.599	1.506	1.916	4.793	1.704	1.441	3.55
ENSG00000270015.1	AC087481.3	sense_intronic	0.94944	2.43132	3.38076	0.162351	3.577	1.338	7.217	3.115	1.145	17.095	2.725	1.071	7.783
ENSG00000156026.14	MCU	protein_coding	0.94864	-0.0424908	0.906149	0.0317156	8.657	8.924	8.665	6.921	5.499	9.991	7.28	5.104	9.866
ENSG00000170345.10	FOS	protein_coding	0.94736	1.8332	2.78056	0.00614437	5.32	2.869	10.223	4.22	1.217	10.352	3.511	1.635	9.075
ENSG00000229152.2	ANKRD10-IT1	sense_intronic	0.94725	2.76927	3.71652	0.208918	29.525	10.775	73.46	29.523	4.514	61.574	36.988	5.131	65.003
ENSG00000145214.14	DGKQ	protein_coding	0.946155	0.858505	1.80466	0.10318	3.973	3.131	5.677	2.823	3.199	13.26	3.601	3.969	11.686
ENSG00000073350.13	LLGL2	protein_coding	0.945453	0.848067	1.79352	0.00125853	9.404	6.853	12.336	6.277	7.077	25.555	7.41	6.961	23.166
ENSG00000100889.11	PCK2	protein_coding	0.945059	0.152651	1.09771	0.413022	3.513	2.67	2.968	2.537	2.327	5.46	3.658	3.587	7.002
ENSG00000115073.7	ACTR1B	protein_coding	0.943475	0.667305	1.61078	0.19955	7.184	6.674	10.599	7.212	8.844	29.976	4.812	5.631	15.497
ENSG00000228649.8	SNHG26	processed_transcript	0.94178	2.44886	3.39064	0.218475	5.355	2.366	12.918	4.56	1.207	16.611	4.728	1.327	10.606
ENSG00000244187.8	TMEM141	protein_coding	0.941375	-0.560382	0.380993	8.34223e-07	9.019	9.631	6.531	4.897	10.328	12.012	3.257	6.632	9.67
ENSG00000268357.1	VN1R81P	unprocessed_pseudogene	0.94113	0.95085	1.89198	0.00192983	4.843	2.896	5.598	1.961	1.391	3.867	2.847	1.421	7.041
ENSG00000176155.18	CCDC57	protein_coding	0.94032	1.61754	2.55786	0.602026	3.351	1.941	5.956	3.349	2.096	15.317	2.934	1.641	7.786
ENSG00000125347.14	IRF1	protein_coding	0.939468	0.816182	1.75565	0.622748	1.764	1.35	2.377	1.845	1.24	5.231	1.428	1.074	2.903
ENSG00000130175.9	PRKCSH	protein_coding	0.93933	0.0569218	0.996252	3.72417e-05	19.365	16.4	17.06	14.253	14.401	27.485	12.032	11.933	24.88
ENSG00000143258.16	USP21	protein_coding	0.93788	1.74934	2.68722	0.165134	2.422	1.497	5.033	1.981	1.295	12.281	2.069	1.603	7.012
ENSG00000164236.12	ANKRD33B	protein_coding	0.937864	0.382646	1.32051	1.21579e-06	2.317	1.903	2.481	5.749	3.682	11.453	3.609	2.235	4.482
ENSG00000196943.14	NOP9	protein_coding	0.936623	0.428877	1.3655	0.007698	11.464	9.674	13.023	8.076	7.342	23.927	9.957	9.352	19.052
ENSG00000170581.14	STAT2	protein_coding	0.93654	1.46613	2.40267	0.324898	6.446	3.908	10.797	8.976	5.841	34.307	5.631	3.086	14.691
ENSG00000167702.12	KIFC2	protein_coding	0.93632	2.5842	3.52052	0.334198	4.644	1.904	11.418	5.793	2.937	34.534	4.391	1.669	18.693
ENSG00000101181.17	MTG2	protein_coding	0.93612	0.46308	1.3992	0.0256883	4.611	3.662	5.048	3.49	3.428	10.812	3.871	3.457	7.625
ENSG00000169733.12	RFNG	protein_coding	0.93609	1.50828	2.44437	0.0161311	3.92	2.492	7.089	2.69	3.101	16.724	3.099	2.407	13.222
ENSG00000149182.15	ARFGAP2	protein_coding	0.935524	0.683626	1.61915	0.43553	9.73	7.097	11.399	11.978	10.777	42.615	8.704	8.282	19.765
ENSG00000064607.17	SUGP2	protein_coding	0.93499	1.49768	2.43267	0.339569	10.231	6.212	17.542	8.788	4.742	36.754	9.939	5.395	20.289
ENSG00000007968.7	E2F2	protein_coding	0.934675	0.313335	1.24801	0.372209	5.929	5.355	6.654	5.763	6.286	17.928	6.837	7.171	14.184
ENSG00000111640.15	GAPDH	protein_coding	0.934566	-0.432218	0.502348	0.000419352	1160.74	1091.75	809.12	772.771	933.542	1067	442.176	530.939	932.089
ENSG00000173548.8	SNX33	protein_coding	0.9337	1.23392	2.16762	0.209027	1.606	1.122	2.639	1.803	1.25	7.903	1.797	1.339	4.275
ENSG00000065029.15	ZNF76	protein_coding	0.933675	0.605705	1.53938	0.365298	3.118	2.624	3.993	2.95	3.279	10.55	2.655	2.251	5.911
ENSG00000168781.22	PPIP5K1	protein_coding	0.933372	0.519688	1.45306	0.00530608	2.153	1.605	2.301	1.718	1.35	3.955	1.392	1.031	2.638
ENSG00000090971.5	NAT14	protein_coding	0.933089	-0.152164	0.780925	3.39968e-05	5.763	5.984	5.385	3.331	5.489	10.272	3.414	5.424	8.557
ENSG00000174233.11	ADCY6	protein_coding	0.93235	1.09074	2.02309	0.720617	2.651	1.787	3.806	2.812	2.243	11.159	2.555	1.784	5.924
ENSG00000142634.13	EFHD2	protein_coding	0.931192	-0.344239	0.586953	0.000412566	15.348	16.356	12.884	8.305	10.557	16.255	11.924	13.728	20.116
ENSG00000182871.15	COL18A1	protein_coding	0.930901	0.163499	1.0944	0.0850055	4.803	3.75	4.2	2.523	2.55	6.01	4.125	3.998	7.734
ENSG00000089057.15	SLC23A2	protein_coding	0.930562	0.643738	1.5743	0.00220557	4.891	3.423	5.348	3.419	2.517	8.78	3.918	2.807	7.136
ENSG00000100413.17	POLR3H	protein_coding	0.93047	0.26424	1.19471	0.00541297	6.376	5.383	6.465	4.748	5.213	13.371	5.168	5.427	11.086
ENSG00000143303.12	RRNAD1	protein_coding	0.930028	0.880032	1.81006	0.0137063	3.177	2.306	4.244	2.308	2.474	9.765	2.364	1.952	6.081
ENSG00000106351.13	AGFG2	protein_coding	0.927993	0.530867	1.45886	0.351834	1.509	1.259	1.819	1.373	1.483	4.367	1.253	1.051	2.697
ENSG00000250899.3	AC125807.2	lincRNA	0.927195	0.142485	1.06968	0.0235869	2.665	2.129	2.35	1.886	2.17	5.309	2.114	2.083	3.751
ENSG00000092094.11	OSGEP	protein_coding	0.92643	1.44861	2.37504	0.0777333	3.91	2.591	7.072	3.111	1.859	13.32	3.41	2.288	8.593
ENSG00000169155.10	ZBTB43	protein_coding	0.926107	0.550883	1.47699	5.17845e-07	4.14	3.284	4.811	5.826	3.152	11.513	6.557	3.713	7.877
ENSG00000185000.12	DGAT1	protein_coding	0.924989	0.695491	1.62048	0.00516002	5.614	4.538	7.349	4.417	6.217	22.726	3.546	4.881	12.624
ENSG00000172922.9	RNASEH2C	protein_coding	0.924872	0.896388	1.82126	0.0461397	2.64	2.215	4.123	1.898	1.941	10.388	2.247	2.756	6.431
ENSG00000121060.18	TRIM25	protein_coding	0.924444	0.321136	1.24558	0.0224442	16.327	12.025	15.023	13.163	8.941	24.73	14.131	10	20.327
ENSG00000163590.14	PPM1L	protein_coding	0.924309	0.600881	1.52519	0.94047	2.615	2.073	3.144	2.513	1.383	4.241	2.672	1.424	3.847
ENSG00000186638.16	KIF24	protein_coding	0.92396	1.0752	1.99916	0.0305756	2.952	1.981	4.174	3.122	1.688	8.987	4.315	2.338	7.018
ENSG00000104936.17	DMPK	protein_coding	0.923904	0.851886	1.77579	0.207148	1.486	1.235	2.229	2.268	2.559	8.125	1.36	1.026	3.789
ENSG00000111271.14	ACAD10	protein_coding	0.92367	1.36051	2.28418	0.364499	2.368	1.365	3.505	2.482	1.482	10.46	2.559	1.505	5.059
ENSG00000145014.17	TMEM44	protein_coding	0.92352	1.44816	2.37168	0.0105306	2.633	1.437	3.921	3.566	2.273	14.058	3.227	1.732	7.501
ENSG00000102030.16	NAA10	protein_coding	0.922929	0.315021	1.23795	0.0942115	4.361	4.397	5.47	3.681	4.256	10.525	3.643	4.119	9.266
ENSG00000144591.18	GMPPA	protein_coding	0.92289	0.3739	1.29679	0.02858	6.956	5.905	7.652	6.017	7.183	18.353	5.149	5.459	12.896
ENSG00000167716.18	WDR81	protein_coding	0.922761	0.890389	1.81315	0.949541	1.897	1.442	2.673	1.746	2.018	7.735	1.924	1.818	5.857
ENSG00000124191.18	TOX2	protein_coding	0.922465	-0.418115	0.50435	0.00056773	2.91	2.659	1.99	1.909	1.796	2.662	1.754	2.26	3.068
ENSG00000167775.11	CD320	protein_coding	0.922416	-0.546552	0.375864	0.0189759	12.24	12.323	8.437	2.756	4.632	5.85	7.944	12.889	17.184
ENSG00000054611.14	TBC1D22A	protein_coding	0.922137	-0.139828	0.782309	0.734257	2.445	2.609	2.368	2.758	2.954	5.319	2.225	2.511	4.125
ENSG00000160404.18	TOR2A	protein_coding	0.921547	0.105353	1.0269	0.68081	1.112	1.386	1.491	1.179	1.627	3.298	1.126	1.263	2.587
ENSG00000125319.14	C17orf53	protein_coding	0.920944	0.501796	1.42274	0.100544	3.42	2.892	4.095	2.849	2.566	8.857	2.641	2.782	5.793
ENSG00000104946.13	TBC1D17	protein_coding	0.92017	1.35272	2.27289	0.640315	2.007	1.307	3.338	1.835	1.544	9.693	1.831	1.399	5.205
ENSG00000153048.11	CARHSP1	protein_coding	0.920164	-0.0811998	0.838964	0.000324093	6.398	6.048	5.717	4.379	5.863	10.293	4.728	5.343	9.738
ENSG00000261373.1	VPS9D1-AS1	antisense	0.920034	0.175126	1.09516	8.72858e-08	6.459	5.199	5.87	2.886	3.867	9.23	3.267	4.167	7.968
ENSG00000165424.6	ZCCHC24	protein_coding	0.919012	-0.139269	0.779743	3.38625e-05	1.782	1.717	1.559	3.572	3.105	6.698	2.47	2.23	3.047
ENSG00000143624.14	INTS3	protein_coding	0.91772	1.04489	1.96261	0.125311	6.445	4.651	9.596	6.156	4.379	24.268	4.948	3.861	10.584
ENSG00000172936.14	MYD88	protein_coding	0.915899	0.04139	0.957289	0.132706	2.41	1.821	1.874	2.667	1.563	3.681	2.97	2.981	4.772
ENSG00000178802.18	MPI	protein_coding	0.91503	0.32387	1.2389	0.0248797	3.701	3.266	4.088	2.833	2.712	7.805	3.167	3.104	6.008
ENSG00000164088.18	PPM1M	protein_coding	0.914405	0.539265	1.45367	0.978323	1.709	1.454	2.113	1.816	2.658	7.314	1.53	1.528	4.166
ENSG00000104299.15	INTS9	protein_coding	0.913918	0.222512	1.13643	0.0562351	4.686	3.442	4.016	3.63	3.029	8.406	4.085	3.705	6.452
ENSG00000012061.15	ERCC1	protein_coding	0.913689	-0.0157548	0.897934	0.723864	6.555	6.353	6.284	6.964	8.718	17.919	5.46	6.811	11.506
ENSG00000240230.6	COX19	protein_coding	0.913486	0.720344	1.63383	0.0109318	1.807	1.711	2.819	2.586	1.819	7.104	2.105	1.53	3.773
ENSG00000139641.12	ESYT1	protein_coding	0.913455	0.303685	1.21714	0.177432	18.005	13.927	17.19	16.144	15.286	36.646	15.956	12.967	29.235
ENSG00000182963.10	GJC1	protein_coding	0.912857	0.337773	1.25063	0.0370441	13.624	9.852	12.451	12.134	6.931	17.034	10.78	5.554	12.795
ENSG00000160948.14	VPS28	protein_coding	0.912234	0.397556	1.30979	0.000771009	7.309	6.165	8.121	5.154	7.535	20.792	4.918	6.668	14.851
ENSG00000126453.9	BCL2L12	protein_coding	0.911883	-0.294287	0.617596	0.000264307	7.822	8.969	7.314	4.775	8.001	11.359	5.397	8.297	13.758
ENSG00000106006.6	HOXA6	protein_coding	0.911677	0.865723	1.7774	0.705662	2.685	1.474	2.686	2.701	2.672	9.431	2.863	2.17	7.225
ENSG00000274070.1	CASTOR2	protein_coding	0.910685	0.323105	1.23379	0.45132	2.123	1.47	1.839	2.001	3.299	8.141	2.725	3.277	7.345
ENSG00000130038.9	CRACR2A	protein_coding	0.910598	0.717782	1.62838	0.836837	1.607	1.075	1.768	1.387	1.044	3.146	1.84	1.082	3.432
ENSG00000172731.14	LRRC20	protein_coding	0.910454	-0.322568	0.587886	0.974819	5.391	5.64	4.51	5.971	8.412	11.519	4.556	6.239	10.293
ENSG00000155363.18	MOV10	protein_coding	0.90869	1.37105	2.27974	0.515782	9.313	5.307	13.727	9.869	6.482	37.738	9.331	5.668	22.956
ENSG00000068120.15	COASY	protein_coding	0.908676	0.396604	1.30528	0.0405548	10.638	10.85	14.283	9.061	11.9	26.432	5.158	5.58	15.343
ENSG00000197444.10	OGDHL	protein_coding	0.90644	1.33579	2.24223	0.344591	1.957	1.16	2.928	3.137	2.784	17.562	1.58	1.38	4.897
ENSG00000100258.18	LMF2	protein_coding	0.90605	1.52378	2.42983	0.186234	5.228	3.171	9.118	4.427	4.189	22.094	4.303	3.154	17.362
ENSG00000162664.17	ZNF326	protein_coding	0.90603	1.36079	2.26682	0.405746	4.82	2.923	7.507	4.633	1.129	6.168	5.613	1.566	6.639
ENSG00000173894.11	CBX2	protein_coding	0.905246	0.466664	1.37191	0.846898	6.526	5.318	7.349	6.638	7.609	22.887	6.346	7.155	15.934
ENSG00000022976.15	ZNF839	protein_coding	0.905081	0.938569	1.84365	0.165591	2.679	2.051	3.931	3.525	2.894	12.781	2.632	2.01	5.863
ENSG00000152556.17	PFKM	protein_coding	0.904272	0.328048	1.23232	1.46918e-06	20.99	15.902	19.962	13.918	12.555	33.253	15.098	12.915	26.916
ENSG00000129566.13	TEP1	protein_coding	0.90416	1.44843	2.35259	0.160871	3.507	1.831	4.997	3.96	2.38	15.356	3.76	2.05	8.288
ENSG00000110921.14	MVK	protein_coding	0.904096	0.371274	1.27537	0.0113477	2.304	1.983	2.565	1.865	2.532	5.318	1.106	1.113	3.105
ENSG00000222588.1	RF00413	snoRNA	0.90323	2.27032	3.17355	0.645158	5.964	2.453	11.834	7.258	1.532	11.833	5.484	1.08	11.383
ENSG00000103199.13	ZNF500	protein_coding	0.90317	1.16057	2.06374	0.718315	1.522	1.066	2.383	1.416	1.327	6.982	1.693	1.46	4.85
ENSG00000104731.14	KLHDC4	protein_coding	0.90246	0.67537	1.57783	0.0661646	4.434	3.273	5.227	3.412	2.597	9.447	4.05	3.017	7.391
ENSG00000087157.19	PGS1	protein_coding	0.90226	0.96777	1.87003	0.0835117	6.174	4.368	8.543	5.277	5.282	22.908	5.072	4.376	13.482
ENSG00000100065.15	CARD10	protein_coding	0.901568	0.358462	1.26003	0.000121902	4.079	3.712	4.759	2.928	3.884	7.986	2.238	2.416	6.74
ENSG00000137522.18	RNF121	protein_coding	0.901254	0.731796	1.63305	0.846751	4.858	3.858	6.407	4.809	4.081	14.842	4.563	3.411	9.023
ENSG00000276216.1	AC245014.3	lincRNA	0.900067	0.453033	1.3531	0.388608	5.207	4.478	6.13	4.681	4.162	16.13	7.54	9.06	15.256
ENSG00000099889.14	ARVCF	protein_coding	0.89967	1.59241	2.49208	0.892601	2.62	1.481	4.466	2.539	2.012	13.356	2.489	1.931	9.207
ENSG00000104964.14	AES	protein_coding	0.899582	-0.517203	0.382379	0.00264286	17.183	20.785	14.523	14.523	18.641	24.703	11.52	14.897	19.1
ENSG00000147162.14	OGT	protein_coding	0.89946	2.26141	3.16087	0.0133388	21.921	10.156	48.694	25.33	6.207	73.562	26.757	7.447	50.262
ENSG00000228716.7	DHFR	protein_coding	0.89906	-0.192935	0.706125	1.92593e-24	9.233	9.962	8.715	3.786	3.377	4.037	3.111	2.924	6.51
ENSG00000102854.16	MSLN	protein_coding	0.89756	1.15714	2.0547	0.896313	2.979	2.116	4.719	3.734	4.048	14.751	1.925	1.682	7.967
ENSG00000227057.10	WDR46	protein_coding	0.897352	0.110208	1.00756	0.190585	19.69	17.195	18.56	16.067	16.681	36.923	18.803	20.794	37.973
ENSG00000011143.16	MKS1	protein_coding	0.896015	0.739715	1.63573	0.0866316	4.612	3.565	5.953	3.829	3.784	14.519	3.828	3.48	8.758
ENSG00000143179.16	UCK2	protein_coding	0.895173	-0.134611	0.760562	2.79041e-07	13.646	12.157	11.074	8.059	7.662	12.996	9.75	9.121	15.434
ENSG00000162522.11	KIAA1522	protein_coding	0.894704	-0.00935805	0.885346	0.747577	5.553	5.104	5.071	5.918	6.711	14.581	5.28	5.995	9.415
ENSG00000234694.1	AL139289.2	antisense	0.894622	0.448758	1.34338	0.242698	2.149	1.85	2.525	1.803	1.509	6.343	1.576	2.157	3.304
ENSG00000158526.8	TSR2	protein_coding	0.894586	-0.250757	0.643829	0.0019191	7.448	8.261	6.943	5.866	6.323	10.504	5.274	6.163	9.057
ENSG00000099904.15	ZDHHC8	protein_coding	0.893972	0.655028	1.549	0.00684604	3.742	3.108	4.894	2.595	3.451	10.468	2.847	3.052	8.615
ENSG00000179409.11	GEMIN4	protein_coding	0.893857	0.0171278	0.910985	6.87719e-05	12.058	9.378	9.49	8.207	8.344	17.018	9.012	9.067	15.718
ENSG00000101337.15	TM9SF4	protein_coding	0.893829	0.306831	1.20066	0.275605	11.467	8.684	10.742	10.964	9.389	24.138	9.688	8.288	17.031
ENSG00000156239.12	N6AMT1	protein_coding	0.893602	0.691878	1.58548	0.918294	2.695	2.301	3.717	2.515	1.412	4.778	2.734	1.575	4.192
ENSG00000064545.14	TMEM161A	protein_coding	0.892894	0.392906	1.2858	0.00116586	7.461	6.306	8.28	5.406	6.836	17.357	4.628	5.52	12.924
ENSG00000139044.11	B4GALNT3	protein_coding	0.892461	0.431639	1.3241	0.446368	2.155	1.944	2.622	2.409	2.696	7.531	2.152	2.277	5.11
ENSG00000164053.21	ATRIP	protein_coding	0.892392	0.835698	1.72809	0.0139846	3.94	2.945	5.256	2.829	2.172	8.927	3.265	2.357	6.294
ENSG00000206652.1	RNU1-1	snRNA	0.892134	-0.00865331	0.883481	0.927153	1.543	1.505	1.496	1.306	2.252	3.729	1.704	1.843	3.788
ENSG00000109103.11	UNC119	protein_coding	0.89192	1.10912	2.00104	0.133487	4.872	3.691	7.962	4.186	4.231	21.912	4.138	3.801	11.76
ENSG00000125458.7	NT5C	protein_coding	0.891612	0.336128	1.22774	0.0248555	14.044	13.386	16.898	10.932	11.574	24.926	11.396	9.999	25.466
ENSG00000129933.21	MAU2	protein_coding	0.891571	0.642939	1.53451	0.262282	2.398	1.699	2.653	2.056	1.854	6.998	2.192	1.988	4.42
ENSG00000140854.13	KATNB1	protein_coding	0.891085	0.0420935	0.933179	3.91182e-05	4.084	4.222	4.347	2.401	3.871	7.425	2.664	4.177	7.94
ENSG00000165802.22	NSMF	protein_coding	0.890486	0.220864	1.11135	2.70672e-05	7.877	7.151	8.334	5.545	7.841	13.537	4.914	5.362	14.497
ENSG00000126215.14	XRCC3	protein_coding	0.889181	0.750049	1.63923	0.0140718	3.453	2.898	4.874	2.556	3.194	11.591	2.7	2.891	7.73
ENSG00000163346.17	PBXIP1	protein_coding	0.888858	0.379192	1.26805	2.01444e-05	3.581	2.608	3.392	5.316	4.211	11.857	5.412	4.037	8.316
ENSG00000215305.10	VPS16	protein_coding	0.887646	0.689624	1.57727	0.0159401	6.024	4.027	6.495	4.836	4.998	16.129	4.35	4.238	11.694
ENSG00000171680.21	PLEKHG5	protein_coding	0.88748	1.46624	2.35372	0.803939	2.631	1.671	4.617	2.576	2.216	14.571	2.437	2.031	8.07
ENSG00000133316.15	WDR74	protein_coding	0.887469	0.543591	1.43106	0.0261178	9.91	8.254	12.031	8.027	7.507	20.883	8.308	6.899	18.032
ENSG00000164626.9	KCNK5	protein_coding	0.887283	0.367517	1.2548	0.0694394	2.753	2.523	3.255	1.962	2.304	6.439	2.362	2.365	4.819
ENSG00000006062.16	MAP3K14	protein_coding	0.88679	1.54496	2.43175	0.973582	2.059	1.231	3.592	2.258	1.539	12.669	1.794	1.307	4.622
ENSG00000184481.16	FOXO4	protein_coding	0.88677	-0.285662	0.601108	0.0475332	1.867	2.082	1.708	1.513	1.843	2.915	1.226	1.735	2.524
ENSG00000140983.14	RHOT2	protein_coding	0.88611	1.19718	2.08329	0.064034	3.527	2.301	5.276	2.876	2.877	11.759	2.702	1.971	8.66
ENSG00000138621.12	PPCDC	protein_coding	0.885867	0.492913	1.37878	0.0504139	3.123	2.389	3.362	2.552	2.488	8.186	2.3	2.584	5.311
ENSG00000153885.14	KCTD15	protein_coding	0.885839	0.327761	1.2136	0.0863157	2.406	2.172	2.726	2.266	2.289	6.129	1.469	1.492	2.997
ENSG00000167548.15	KMT2D	protein_coding	0.885747	0.855573	1.74132	0.11389	4.175	2.047	3.704	4.356	2.306	9.332	5.046	2.524	6.972
ENSG00000108961.14	RANGRF	protein_coding	0.885429	-0.481482	0.403947	0.0235742	8.464	9.057	6.487	6.259	7.882	9.685	6.533	8.551	12.183
ENSG00000112877.8	CEP72	protein_coding	0.885338	0.479032	1.36437	0.0732704	4.34	3.456	4.817	3.613	3.274	9.369	3.51	3.018	6.991
ENSG00000149187.18	CELF1	protein_coding	0.885154	0.440656	1.32581	0.554302	20.703	15.559	21.117	22.04	14.715	46.38	20.431	14.478	28.864
ENSG00000272994.1	AC012360.3	lincRNA	0.88455	1.63964	2.52419	0.00222819	2.114	1.398	4.356	3.04	1.002	7.394	2.879	1.059	4.749
ENSG00000166986.15	MARS	protein_coding	0.884241	0.427829	1.31207	0.226276	21.97	17.517	23.564	19	16.321	49.473	20.574	19.012	38.668
ENSG00000263528.8	IKBKE	protein_coding	0.883654	0.896776	1.78043	0.0841217	1.206	1.021	1.901	1.963	2.014	9.737	1.233	1.372	3.349
ENSG00000099364.16	FBXL19	protein_coding	0.882985	0.101318	0.984303	0.752321	5.728	5.718	6.134	5.62	6.114	14.751	5.235	6.43	10.431
ENSG00000144214.9	LYG1	protein_coding	0.88294	2.29635	3.17929	0.00186421	2.183	1.047	5.143	3.039	1.128	12.932	4.338	1.358	9.72
ENSG00000178761.15	FAM219B	protein_coding	0.88291	1.92885	2.81176	0.173457	4.586	3.112	11.849	4.847	3.065	30.185	5.324	3.176	15.899
ENSG00000143801.17	PSEN2	protein_coding	0.882856	0.599984	1.48284	0.249231	3.462	2.93	4.441	2.868	2.699	9.267	3.129	2.914	6.63
ENSG00000198663.16	C6orf89	protein_coding	0.882707	-0.234995	0.647712	1.50263e-07	10.52	11.21	9.525	6.617	6.561	10.225	7.307	7.211	11.357
ENSG00000174306.21	ZHX3	protein_coding	0.882622	0.374718	1.25734	0.26534	1.768	1.406	1.823	1.653	1.344	3.643	1.477	1.154	2.433
ENSG00000103091.15	WDR59	protein_coding	0.88246	1.08729	1.96975	0.135783	3.786	2.405	5.11	3.601	2.309	11.589	5.201	3.216	9.831
ENSG00000178952.11	TUFM	protein_coding	0.881896	-0.323311	0.558585	0.00105995	102.763	104.624	83.619	80.446	100.846	134.12	79.023	95.565	155.871
ENSG00000010322.16	NISCH	protein_coding	0.88189	1.59242	2.47431	0.466242	5.411	3.217	9.701	5.562	3.886	28.46	5.675	3.904	16.461
ENSG00000100227.18	POLDIP3	protein_coding	0.881886	0.101819	0.983705	0.0284914	20.798	16.287	17.478	16.47	15.681	36.182	18.057	17.018	28.843
ENSG00000088305.18	DNMT3B	protein_coding	0.881744	0.920636	1.80238	0.106755	7.41	5.39	10.203	6.304	4.342	19.073	6.498	4.591	12.715
ENSG00000164171.11	ITGA2	protein_coding	0.881414	0.671716	1.55313	0.00013082	10.98	7.422	11.823	18.598	8.453	22.892	39.279	12.956	41.198
ENSG00000172432.19	GTPBP2	protein_coding	0.88084	1.69386	2.5747	0.738536	5.617	3.784	12.242	6.006	4.746	36.122	5.347	4.026	18.774
ENSG00000197417.7	SHPK	protein_coding	0.880295	0.241905	1.1222	0.00740745	1.954	1.731	2.047	1.401	1.45	2.98	1.321	1.057	2.437
ENSG00000177463.15	NR2C2	protein_coding	0.880022	0.653518	1.53354	0.146154	6.861	5.185	8.156	7.004	4.506	15.387	8.154	4.854	11.913
ENSG00000168395.15	ING5	protein_coding	0.879498	0.869072	1.74857	0.364695	3.312	2.605	4.758	2.969	2.362	9.397	3.074	2.546	7.226
ENSG00000100823.12	APEX1	protein_coding	0.87911	-0.378941	0.500169	0.747625	73.095	70.849	54.483	66.221	52.488	71.15	74.217	59.599	87.954
ENSG00000239887.5	C1orf226	protein_coding	0.878382	0.578478	1.45686	0.00905034	1.949	1.115	1.665	3.519	2.018	6.607	2.246	1.303	2.999
ENSG00000143374.17	TARS2	protein_coding	0.87752	0.76594	1.64346	0.106235	4.442	3.559	6.052	3.8	3.382	12.627	3.596	2.934	7.67
ENSG00000144579.7	CTDSP1	protein_coding	0.877141	0.150339	1.02748	0.00136801	7.438	6.938	7.7	5.693	7.485	16.916	5.197	6.719	12.354
ENSG00000142675.18	CNKSR1	protein_coding	0.87692	1.13558	2.0125	0.464796	2.01	1.502	3.3	2.393	2.215	10.794	1.928	1.761	5.883
ENSG00000107338.10	SHB	protein_coding	0.87676	0.28209	1.15885	0.367307	1.459	1.241	1.509	1.642	1.761	4.799	1.538	1.477	2.702
ENSG00000111077.17	TNS2	protein_coding	0.8767	1.04929	1.92599	0.348543	1.806	1.338	2.769	2.544	2.215	11.209	1.622	1.535	4.38
ENSG00000177830.17	CHID1	protein_coding	0.875499	-0.372131	0.503368	0.000606292	6.477	6.272	4.846	4.97	7.168	9.396	3.865	5.031	7.712
ENSG00000132182.12	NUP210	protein_coding	0.875119	0.306491	1.18161	0.00486448	17.156	11.745	14.525	14.213	13.203	32.211	12.517	11.693	24.66
ENSG00000174282.12	ZBTB4	protein_coding	0.874527	0.188803	1.06333	0.972432	4.592	3.948	4.5	5.057	4.488	10.155	4.001	3.101	5.985
ENSG00000167302.10	TEPSIN	protein_coding	0.87379	2.08126	2.95505	0.36057	2.179	1.083	4.583	1.702	1.286	13.561	2.082	1.637	9.335
ENSG00000167747.14	C19orf48	protein_coding	0.873712	0.0968714	0.970583	1.29274e-12	32.265	30.496	32.614	16.676	25.612	54.4	17.367	26.778	48.414
ENSG00000112763.17	BTN2A1	protein_coding	0.8736	1.05071	1.92431	0.150418	3.614	2.446	5.067	4.231	2.803	13.346	3.956	2.451	7.416
ENSG00000174804.4	FZD4	protein_coding	0.873575	0.367775	1.24135	0.64903	2.152	1.66	2.142	2.031	1.344	4.032	2.026	1.381	2.573
ENSG00000164078.13	MST1R	protein_coding	0.87315	2.02607	2.89922	0.000427118	5.82	2.879	11.726	4.235	2.836	29.007	3.705	2.474	13.462
ENSG00000167625.10	ZNF526	protein_coding	0.873011	0.630779	1.50379	0.053185	3.309	2.345	3.631	2.578	2.429	8.155	2.685	2.514	6.022
ENSG00000184677.18	ZBTB40	protein_coding	0.872452	0.925898	1.79835	0.341537	6.873	4.504	8.557	7.095	4.517	21.254	7.394	4.803	12.349
ENSG00000252498.1	RNU6-1016P	snRNA	0.8715	2.63254	3.50404	0.579258	16.558	5.229	32.426	17.869	1.075	19.727	18.186	3.466	24.312
ENSG00000123146.20	ADGRE5	protein_coding	0.870564	0.385956	1.25652	0.72143	6.045	4.773	6.237	6.068	4.291	11.889	6.143	4.781	9.85
ENSG00000140939.14	AC074143.1	protein_coding	0.870279	0.461821	1.3321	0.00697395	4.999	4.278	5.892	4.039	3.778	11.785	2.864	3.305	6.716
ENSG00000271936.1	AC012073.1	antisense	0.86988	1.16342	2.0333	0.839849	3.486	1.976	4.426	3.157	2.015	11.229	3.494	2.657	7.989
ENSG00000100116.16	GCAT	protein_coding	0.869637	-0.29878	0.570857	4.02527e-13	20.695	20.325	16.523	10.404	17.16	21.27	9.372	12.873	22.915
ENSG00000169116.11	PARM1	protein_coding	0.869319	-0.223659	0.64566	2.03353e-06	5.899	5.696	4.878	2.724	2.454	3.595	3.99	3.213	5.368
ENSG00000100023.19	PPIL2	protein_coding	0.868591	0.758269	1.62686	0.249367	4.196	3.267	5.526	4.404	3.572	13.773	4.665	3.804	9.41
ENSG00000135632.12	SMYD5	protein_coding	0.868028	0.0350738	0.903102	3.67547e-06	10.292	9.021	9.243	6.391	7.461	15.575	6.937	8.115	13.595
ENSG00000173209.23	AHSA2P	transcribed_unitary_pseudogene	0.8679	2.68979	3.55769	5.66549e-05	4.25	1.893	12.214	5.33	1.475	23.002	7.523	2.055	18.272
ENSG00000148840.11	PPRC1	protein_coding	0.867699	0.719491	1.58719	0.00335995	16.482	11.961	19.695	11.656	9.15	33.739	13.984	10.632	26.031
ENSG00000105726.17	ATP13A1	protein_coding	0.867604	0.908276	1.77588	0.12183	3.898	2.776	5.21	3.379	3.31	13.826	3.138	3.08	8.647
ENSG00000158805.12	ZNF276	protein_coding	0.86677	1.74764	2.61441	0.827607	3.118	1.603	5.383	2.882	2.01	16.307	3.356	1.988	9.189
ENSG00000108679.13	LGALS3BP	protein_coding	0.866497	-0.0716213	0.794876	0.00571943	51.939	42.059	40.022	41.785	48.797	75.005	38.671	41.117	80.517
ENSG00000172053.18	QARS	protein_coding	0.866261	0.178069	1.04433	0.826716	26.681	22.159	25.07	22.201	20.073	47.951	29.187	27.306	48.621
ENSG00000139651.11	ZNF740	protein_coding	0.865482	0.651558	1.51704	0.552348	5.098	4.05	6.362	4.636	3.477	12.45	4.934	3.699	8.462
ENSG00000129667.12	RHBDF2	protein_coding	0.865116	0.750304	1.61542	0.0466037	3.045	2.347	3.948	2.608	2.644	9.977	2.182	2.363	5.879
ENSG00000117122.13	MFAP2	protein_coding	0.864583	0.304497	1.16908	0.108008	4.019	4.03	4.977	4.508	5.995	16.04	4.906	6.34	11.982
ENSG00000166484.20	MAPK7	protein_coding	0.864485	0.634155	1.49864	0.485271	1.169	1.134	1.76	1.322	1.694	6.245	1.177	1.44	3.119
ENSG00000100139.13	MICALL1	protein_coding	0.864471	0.521119	1.38559	0.980961	3.017	2.595	3.724	3.176	3.817	11.686	2.704	3.133	6.986
ENSG00000135373.12	EHF	protein_coding	0.864453	0.118072	0.982525	0.507795	19.191	16.662	18.083	22.563	18.038	18.532	3.03	2.287	8.691
ENSG00000189410.12	SH2D5	protein_coding	0.864405	0.739735	1.60414	0.275578	1.574	1.457	2.433	1.568	1.523	5.537	1.992	1.966	4.998
ENSG00000124067.17	SLC12A4	protein_coding	0.8643	1.21648	2.08078	0.0219479	2.402	1.606	3.732	3.069	2.906	14.981	2.795	2.465	8.557
ENSG00000177225.17	GATD1	protein_coding	0.8629	1.84927	2.71217	0.498474	6.449	3.266	11.768	6.389	4.352	42.581	5.326	4.327	18.991
ENSG00000108773.11	KAT2A	protein_coding	0.862715	0.988735	1.85145	0.000493163	6.516	4.5	8.93	4.521	4.211	20.402	4.677	4.513	12.13
ENSG00000167861.16	HID1	protein_coding	0.862548	0.367202	1.22975	0.833466	2.745	2.177	2.808	2.77	3.369	8.404	2.474	2.669	5.885
ENSG00000197818.11	SLC9A8	protein_coding	0.862028	0.929902	1.79193	0.278088	1.858	1.36	2.591	1.857	1.345	5.655	2.287	1.56	4.449
ENSG00000013810.19	TACC3	protein_coding	0.861325	0.907605	1.76893	0.411955	8.762	5.924	11.113	10.665	6.79	24.978	7.955	5.06	15.976
ENSG00000004455.16	AK2	protein_coding	0.860924	0.0969515	0.957875	1.23894e-10	27.52	26.672	28.526	17.211	16.28	31.609	17.073	15.029	29.206
ENSG00000011347.9	SYT7	protein_coding	0.860797	-0.241342	0.619455	0.123702	4.928	4.713	3.987	4.232	4.685	7.399	4.202	4.698	7.021
ENSG00000187961.14	KLHL17	protein_coding	0.86066	2.15478	3.01544	0.0343865	3.347	1.671	7.441	2.462	1.563	13.225	2.563	1.457	11.259
ENSG00000177646.19	ACAD9	protein_coding	0.860224	0.498486	1.35871	5.9235e-05	11.371	8.892	12.562	8.459	7.672	22.088	7.928	6.459	14.755
ENSG00000116604.18	MEF2D	protein_coding	0.860091	0.142819	1.00291	0.00315674	3.94	3.325	3.671	3.026	3.099	6.755	2.945	3.016	5.557
ENSG00000103222.19	ABCC1	protein_coding	0.859773	0.438147	1.29792	0.0553433	12.789	8.02	10.866	11.306	8.285	23.973	10.269	7.672	16.029
ENSG00000164938.14	TP53INP1	protein_coding	0.859543	0.786917	1.64646	2.69731e-23	5.686	4.763	8.218	20.659	8.968	29.955	15.422	5.472	16.056
ENSG00000165171.11	METTL27	protein_coding	0.859295	0.431325	1.29062	0.00504633	5.442	4.514	6.087	3.794	5.738	14.853	2.96	3.895	9.005
ENSG00000149582.16	TMEM25	protein_coding	0.859285	0.693745	1.55303	0.585991	2.193	2.243	3.628	2.036	2.442	9.098	2.042	2.504	5.787
ENSG00000135372.9	NAT10	protein_coding	0.85923	0.56284	1.42207	0.0299782	23.955	15.772	23.298	21.081	13.393	41.836	19.167	12.116	27.852
ENSG00000100083.19	GGA1	protein_coding	0.85912	1.45948	2.3186	0.168253	4.617	2.969	8.165	4.083	3.473	22.656	3.966	3.291	12.554
ENSG00000104960.15	PTOV1	protein_coding	0.85763	0.6814	1.53903	0.555359	7.27	6.225	9.983	6.831	7.936	25.474	6.665	7.143	18.792
ENSG00000054967.13	RELT	protein_coding	0.85742	1.14617	2.00359	0.00483386	2.186	1.449	3.207	1.454	1.426	6.835	1.656	1.542	5.173
ENSG00000157870.16	PRXL2B	protein_coding	0.856956	-0.207585	0.649371	0.000262787	5.635	5.186	4.491	3.893	5.319	8.096	3.839	4.996	8.075
ENSG00000174791.11	RIN1	protein_coding	0.856245	0.209225	1.06547	0.00132651	2.543	2.39	2.763	1.767	2.08	4.266	1.545	1.792	3.827
ENSG00000204231.10	RXRB	protein_coding	0.855422	0.672838	1.52826	0.0578078	5.928	4.66	7.429	4.874	5.32	18.858	4.793	4.668	10.956
ENSG00000189280.3	GJB5	protein_coding	0.855087	-0.825679	0.029408	0.0832077	1.912	2.476	1.397	1.583	2.178	2.011	1.059	1.608	1.814
ENSG00000119559.16	C19orf25	protein_coding	0.854667	0.130998	0.985665	0.390386	3.831	3.819	4.182	3.56	5.061	10.108	3.262	4.067	7.985
ENSG00000197119.13	SLC25A29	protein_coding	0.85451	1.60348	2.45799	0.46308	2.645	1.342	4.078	2.848	2.041	17.215	2.72	1.98	7.087
ENSG00000112715.21	VEGFA	protein_coding	0.85386	1.17916	2.03302	3.19971e-06	2.88	1.955	4.427	1.892	1.294	7.363	1.964	1.454	4.28
ENSG00000022556.16	NLRP2	protein_coding	0.853468	0.243252	1.09672	0.2407	12.303	8.946	10.589	10.429	8.186	19.67	11.666	8.519	16.216
ENSG00000169217.9	CD2BP2	protein_coding	0.853185	0.206815	1.06	0.839553	16.458	14.539	16.78	15.953	18.327	45.032	16.841	19.204	33.974
ENSG00000117616.18	RSRP1	protein_coding	0.85249	2.84453	3.69702	0.000371489	6.83	2.654	19.063	9	1.648	24.185	9.045	1.647	18.877
ENSG00000276712.1	MIR7111	miRNA	0.85245	1.60372	2.45617	0.00723353	13.517	7.515	22.84	4.784	9.67	60.817	7.109	10.39	49.748
ENSG00000196154.12	S100A4	protein_coding	0.851571	-0.62621	0.225361	0.289868	110.23	115.786	75.015	106.328	128.484	84.535	19.329	22.324	46.373
ENSG00000267321.2	LINC02001	lincRNA	0.851233	0.524767	1.376	0.542234	3.125	3.173	4.565	2.937	2.825	8.207	2.684	2.848	6.604
ENSG00000165684.4	SNAPC4	protein_coding	0.85083	1.3517	2.20253	0.057608	3.795	2.494	6.365	2.914	2.111	11.622	3.223	2.372	9.128
ENSG00000188112.9	C6orf132	protein_coding	0.850506	0.454404	1.30491	0.830485	1.673	1.202	1.647	1.375	1.374	4.205	1.999	2.034	4.057
ENSG00000124104.19	SNX21	protein_coding	0.850501	0.644299	1.4948	0.0327692	1.642	1.302	2.035	2.023	1.907	6.408	2.211	1.9	4.491
ENSG00000140320.12	BAHD1	protein_coding	0.850476	0.333514	1.18399	0.207652	5.225	4.564	5.751	5.669	6.236	16.564	5.717	6.136	11.925
ENSG00000105953.15	OGDH	protein_coding	0.850448	0.142332	0.99278	0.0508586	13.618	9.789	10.804	12.183	10.664	23.661	10.32	8.803	15.712
ENSG00000159314.11	ARHGAP27	protein_coding	0.84949	1.14011	1.9896	0.0896878	2.405	1.76	3.879	2.078	1.972	9.845	1.864	1.755	5.544
ENSG00000152117.17	AC073869.1	transcribed_processed_pseudogene	0.84934	1.84883	2.69817	0.542211	3.831	2.121	7.64	3.192	1.949	18.36	3.857	2.48	11.088
ENSG00000165959.12	CLMN	protein_coding	0.849278	0.682422	1.5317	0.442052	3.431	2.442	3.919	3.476	2.134	6.788	2.852	1.586	4.168
ENSG00000214087.8	ARL16	protein_coding	0.848972	0.586218	1.43519	0.0730104	8.1	7.656	11.494	8.441	8.189	25.316	10.587	9.13	21.596
ENSG00000135974.10	C2orf49	protein_coding	0.848871	0.273269	1.12214	0.00116783	8.332	7.936	9.591	6.224	3.831	8.916	6.236	4.02	8.184
ENSG00000130529.16	TRPM4	protein_coding	0.847007	0.886763	1.73377	0.340703	1.623	1.126	2.082	1.495	1.584	5.779	1.325	1.124	3.408
ENSG00000206775.1	SNORD37	snoRNA	0.84538	1.41277	2.25815	0.238815	2.656	2.791	7.431	1.803	2.246	16.531	1.471	4.33	13.463
ENSG00000214753.3	HNRNPUL2	protein_coding	0.845133	0.915967	1.7611	0.00919082	5.017	3.243	6.119	3.974	2.406	8.127	3.911	2.038	6.932
ENSG00000141499.16	WRAP53	protein_coding	0.844858	0.127964	0.972822	0.00509613	4.153	3.407	3.723	3.033	3.637	7.623	3.182	3.491	6.416
ENSG00000104835.14	SARS2	protein_coding	0.84475	1.09267	1.93742	0.898023	1.233	1.025	2.186	1.311	1.222	5.863	1.081	1.057	3.232
ENSG00000196700.9	ZNF512B	protein_coding	0.844618	0.610582	1.4552	0.848576	2.094	1.6	2.443	2.137	2.229	6.514	2.038	1.734	4.461
ENSG00000101199.13	ARFGAP1	protein_coding	0.844556	0.597154	1.44171	0.183321	5.672	4.792	7.249	5.062	5.874	18.688	4.833	4.998	11.592
ENSG00000116539.13	ASH1L	protein_coding	0.844329	0.968871	1.8132	3.05772e-07	10.482	6.137	12.012	14.296	5.819	23.02	16.99	6.29	19.636
ENSG00000072134.15	EPN2	protein_coding	0.844075	0.373215	1.21729	0.638129	6.031	5.101	6.607	5.735	5.368	14.875	5.699	5.298	10.336
ENSG00000110080.18	ST3GAL4	protein_coding	0.84351	-0.139046	0.704464	0.106949	1.306	1.404	1.275	1.043	1.444	2.483	1.015	1.367	2.111
ENSG00000125459.15	MSTO1	protein_coding	0.84336	1.22726	2.07062	0.490043	1.707	1.395	3.266	1.524	1.207	5.289	1.568	1.077	4.337
ENSG00000173210.19	ABLIM3	protein_coding	0.843268	0.179882	1.02315	0.146365	2.453	2.214	2.508	2.385	2.229	5.049	1.361	1.32	2.407
ENSG00000100982.12	PCIF1	protein_coding	0.842951	0.129057	0.972008	0.00409411	4.515	4.018	4.394	3.049	3.474	7.977	3.254	3.947	6.614
ENSG00000011376.11	LARS2	protein_coding	0.842575	0.353985	1.19656	0.0165775	5.197	3.783	4.835	4.341	3.433	8.319	4.239	3.148	6.824
ENSG00000166508.17	MCM7	protein_coding	0.84199	0.0747169	0.916707	2.12118e-05	88.25	69.665	73.368	61.089	61.978	122.833	65.586	65.447	117.686
ENSG00000089154.11	GCN1	protein_coding	0.841938	0.769462	1.6114	0.00116675	34.149	20.07	34.212	24.395	19.269	70.89	27.543	20.211	51.289
ENSG00000109107.14	ALDOC	protein_coding	0.841223	-0.283643	0.55758	7.21297e-06	7.814	6.712	5.514	4.457	5.87	7.524	4.739	5.058	8.548
ENSG00000174567.8	GOLT1A	protein_coding	0.841197	0.0721652	0.913362	0.0105703	2.401	2.281	2.398	1.217	1.669	3.195	1.618	1.844	3.417
ENSG00000141994.16	DUS3L	protein_coding	0.84059	0.41274	1.25333	0.000623743	4.518	3.771	5.02	2.726	3.714	9.321	3.108	3.721	8.426
ENSG00000130827.6	PLXNA3	protein_coding	0.8404	1.26323	2.10363	0.737304	1.953	1.199	2.878	2.079	1.538	8.064	1.869	1.344	4.735
ENSG00000142765.18	SYTL1	protein_coding	0.8404	1.83516	2.67556	0.0645021	2.523	1.38	4.924	2.097	1.929	13.56	1.882	1.225	7.113
ENSG00000164068.16	RNF123	protein_coding	0.840016	0.762384	1.6024	0.0177907	3.643	2.723	4.619	2.912	3.034	10.828	2.75	2.653	6.854
ENSG00000125450.11	NUP85	protein_coding	0.839947	0.695203	1.53515	0.014492	17.743	13.185	21.348	15.158	13.06	45.198	13.853	11.856	28.775
ENSG00000196547.15	MAN2A2	protein_coding	0.83976	1.67535	2.51511	0.909055	2.48	1.49	4.759	2.237	1.766	11.518	2.571	1.553	7.781
ENSG00000256546.1	AC156455.1	processed_transcript	0.83946	1.12157	1.96103	0.754406	4.052	2.946	6.41	2.99	2.476	13.269	4.565	3.681	10.412
ENSG00000156521.14	TYSND1	protein_coding	0.839071	0.862399	1.70147	0.353841	1.928	1.484	2.698	1.389	1.395	5.675	1.938	1.823	4.74
ENSG00000115694.15	STK25	protein_coding	0.838805	0.620365	1.45917	0.140291	8.139	7.004	10.767	7.774	9.311	27.624	6.265	6.57	16.741
ENSG00000229539.1	AL353194.1	antisense	0.838588	0.406562	1.24515	0.0509763	1.435	2.006	2.659	2.452	2.775	8.298	2.078	1.687	3.17
ENSG00000011243.18	AKAP8L	protein_coding	0.838406	0.876374	1.71478	0.359003	7.093	5.23	9.601	8.069	6.986	25.378	6.999	5.53	16.402
ENSG00000160917.15	CPSF4	protein_coding	0.838061	0.475089	1.31315	0.374433	7.212	6.823	9.484	6.261	6.643	23.217	6.806	8.143	14.386
ENSG00000111203.13	ITFG2	protein_coding	0.83796	1.87795	2.71591	0.271385	2.427	1.205	4.429	1.984	1.092	9.32	2.22	1.127	5.7
ENSG00000104957.14	CCDC130	protein_coding	0.83785	1.73704	2.57489	0.778033	3.417	1.994	6.647	3.546	2.959	22.117	2.893	2.368	11.247
ENSG00000198146.4	ZNF770	protein_coding	0.83769	-0.0746678	0.763022	1.13007e-07	28.357	25.952	24.643	16.827	9.681	14.602	19.239	11.245	21.471
ENSG00000100580.8	TMED8	protein_coding	0.837387	0.117696	0.955083	0.884152	13.528	12.694	13.773	12.759	8.733	20.675	14.183	10.705	16.995
ENSG00000182022.18	CHST15	protein_coding	0.83731	1.15173	1.98904	0.0998581	9.725	6.33	14.064	13.294	7.679	36.257	9.409	4.997	16.678
ENSG00000125846.15	ZNF133	protein_coding	0.83726	1.13384	1.9711	0.780449	2.083	1.219	2.675	1.881	1.216	5.874	2.09	1.208	3.844
ENSG00000110107.9	PRPF19	protein_coding	0.837252	-0.242388	0.594864	0.151553	28.102	23.685	20.022	24.76	22.318	32.139	24.842	22.548	35.717
ENSG00000114923.17	SLC4A3	protein_coding	0.83712	1.49583	2.33295	0.640546	2.172	1.352	3.813	2.247	1.988	13.097	1.734	1.464	5.641
ENSG00000100418.8	DESI1	protein_coding	0.836538	0.0395425	0.876081	4.42169e-06	8.993	8.277	8.507	5.518	5.755	11.87	6.45	6.8	11.106
ENSG00000110063.10	DCPS	protein_coding	0.836509	-0.362841	0.473668	1.79208e-05	3.054	3.04	2.364	2.108	2.513	2.92	1.426	1.636	2.715
ENSG00000252481.1	SCARNA13	scaRNA	0.83604	2.35976	3.1958	0.00145981	259.524	47.829	245.499	119.263	61.01	743.33	90.375	46.671	321.608
ENSG00000167755.15	KLK6	protein_coding	0.835891	-0.510221	0.32567	0.0302249	12.108	13.099	9.197	7.752	10.804	9.089	2.183	2.917	5.446
ENSG00000102103.16	PQBP1	protein_coding	0.835805	0.336735	1.17254	0.910625	5.489	5.215	6.586	5.424	5.408	14.41	5.438	5.303	10.112
ENSG00000163399.16	ATP1A1	protein_coding	0.835388	-0.0664719	0.768916	0.668344	45.047	34.222	32.681	40.42	26.642	45.839	45.452	30.597	51.635
ENSG00000079215.14	SLC1A3	protein_coding	0.835302	0.611528	1.44683	0.916064	4.287	3.103	4.741	6.502	3.529	8.659	2.243	1.114	3.374
ENSG00000176595.4	KBTBD11	protein_coding	0.835106	-0.257739	0.577367	0.439956	2.229	2.121	1.774	2.158	1.687	3.343	2.595	2.226	2.501
ENSG00000070614.15	NDST1	protein_coding	0.83422	0.0944876	0.928708	0.475144	4.751	3.989	4.259	4.714	4.95	11.977	5.157	5.814	8.707
ENSG00000140950.16	MEAK7	protein_coding	0.83391	1.08272	1.91663	0.020518	3.976	2.457	5.204	4.964	3.358	15.537	4.501	2.816	8.675
ENSG00000110074.10	FOXRED1	protein_coding	0.833856	0.258234	1.09209	0.00106852	5.325	4.566	5.461	3.982	4.549	10.414	3.71	4.121	8.181
ENSG00000115282.19	TTC31	protein_coding	0.83316	1.4512	2.28436	0.803556	3.328	2.078	5.682	3.595	2.627	14.271	2.752	1.737	7.588
ENSG00000132359.15	RAP1GAP2	protein_coding	0.832375	0.308645	1.14102	0.0278444	9.941	8.489	10.514	7.516	8.027	20.19	8.757	9.042	17.484
ENSG00000105607.13	GCDH	protein_coding	0.831815	0.364305	1.19612	0.017732	2.885	2.308	2.971	1.828	2.211	6.247	2.297	2.719	5.052
ENSG00000172977.13	KAT5	protein_coding	0.831756	0.300284	1.13204	0.0697802	9.097	7.602	9.361	7.749	7.815	19.547	7.614	7.003	13.449
ENSG00000107021.16	TBC1D13	protein_coding	0.831698	0.527752	1.35945	0.348773	2.692	2.332	3.362	3.241	3.642	11.255	2.679	3.121	6.649
ENSG00000185686.18	PRAME	protein_coding	0.830255	0.319055	1.14931	0.963094	10.307	8.242	10.282	11.981	9.381	22.335	8.36	6.144	12.696
ENSG00000142330.20	CAPN10	protein_coding	0.82992	1.25396	2.08388	0.0758255	1.611	1.143	2.726	1.263	1.287	6.893	1.253	1.189	3.99
ENSG00000144524.17	COPS7B	protein_coding	0.826257	0.755233	1.58149	0.0133757	6.006	4.489	7.577	4.925	4.006	14.405	4.628	3.71	9.241
ENSG00000197157.11	SND1	protein_coding	0.825962	0.467148	1.29311	0.241383	22.961	15.409	21.301	20.478	13.963	40.219	20.968	15.061	31.4
ENSG00000148396.18	SEC16A	protein_coding	0.825824	0.958816	1.78464	0.969079	6.669	4.033	7.839	6.152	4.561	20.704	6.88	4.932	12.897
ENSG00000183597.15	TANGO2	protein_coding	0.825394	0.370736	1.19613	0.780219	2.065	1.703	2.202	1.809	1.937	5.751	2.102	2.502	4.424
ENSG00000160799.11	CCDC12	protein_coding	0.824599	-0.0482165	0.776382	0.0063351	4.35	3.803	3.678	3.232	4.07	7.781	3.233	4.353	6.68
ENSG00000162542.13	TMCO4	protein_coding	0.823707	0.217163	1.04087	0.0615027	2.862	2.29	2.662	2.327	2.663	5.926	2.179	2.231	4.244
ENSG00000167107.12	ACSF2	protein_coding	0.82348	1.34802	2.1715	0.10209	2.376	1.534	3.905	2.951	2.152	13.013	2.607	1.918	6.437
ENSG00000278259.4	MYO19	protein_coding	0.82332	1.02492	1.84824	0.00429192	9.565	7.376	15.009	7.381	6.499	29.219	7.932	6.64	19.147
ENSG00000272288.5	AL451165.2	antisense	0.82302	-0.793921	0.0290995	0.696923	1.619	2.325	1.341	1.847	1.938	1.479	1.621	1.68	2.292
ENSG00000198909.7	MAP3K3	protein_coding	0.822955	0.211535	1.03449	0.795717	4.361	4.306	4.986	4.276	5.535	11.414	4.472	4.637	9.435
ENSG00000120318.16	ARAP3	protein_coding	0.822543	0.921467	1.74401	0.723884	2.397	1.661	3.146	2.128	1.825	7.678	2.759	2.435	6.494
ENSG00000196715.7	VKORC1L1	protein_coding	0.822376	-0.417901	0.404475	2.43424e-11	11.218	10.422	7.801	5.691	3.932	4.384	6.809	4.719	7.415
ENSG00000170631.15	ZNF16	protein_coding	0.821996	0.414194	1.23619	0.066437	2.552	2.138	2.849	3.128	2.239	6.351	2.905	2.067	4.044
ENSG00000217801.10	AL390719.1	transcribed_unprocessed_pseudogene	0.821671	0.161801	0.983472	0.0192946	1.604	1.761	1.97	2.273	2.778	5.954	2.167	2.33	4.25
ENSG00000143252.14	SDHC	protein_coding	0.820755	0.637905	1.45866	0.0564143	4.898	3.469	5.398	4.449	2.317	7.535	3.822	2.316	5.38
ENSG00000148341.17	SH3GLB2	protein_coding	0.8198	1.02788	1.84768	0.124916	5.514	3.818	7.785	4.585	5.054	21.206	4.805	4.405	13.6
ENSG00000028310.18	BRD9	protein_coding	0.81951	1.16335	1.98286	0.723189	3.973	2.836	6.352	3.781	2.533	14.256	3.819	2.948	8.184
ENSG00000033627.16	ATP6V0A1	protein_coding	0.81938	1.09863	1.91801	0.76043	4.819	2.749	5.887	4.772	3.046	12.539	4.454	2.368	8.215
ENSG00000131069.20	ACSS2	protein_coding	0.818754	0.875986	1.69474	0.765855	5.712	4.407	8.088	5.726	4.598	18.978	5.765	4.507	11.443
ENSG00000167978.17	SRRM2	protein_coding	0.81854	1.47559	2.29413	0.144602	25.464	10.25	28.505	26.533	7.865	58.266	29.532	9.828	31.912
ENSG00000008513.16	ST3GAL1	protein_coding	0.818443	0.0660815	0.884525	0.0519515	3.036	2.795	2.926	1.684	1.988	3.504	2.791	2.172	4.2
ENSG00000167608.11	TMC4	protein_coding	0.81827	1.37596	2.19423	0.959659	2.694	1.829	4.747	3.097	2.655	16.128	2.191	2.079	7.168
ENSG00000174292.12	TNK1	protein_coding	0.818211	0.681639	1.49985	0.555559	2.706	1.818	2.916	2.417	2.229	7.583	2.497	2.518	5.92
ENSG00000198373.12	WWP2	protein_coding	0.817974	0.251556	1.06953	0.00977113	3.877	3.344	3.981	3.17	3.487	7.224	2.894	2.83	6.017
ENSG00000120053.12	GOT1	protein_coding	0.81797	-0.213318	0.604652	0.197741	35.703	32.543	28.07	23.11	22.166	37.72	35.916	35.026	47.593
ENSG00000176986.16	SEC24C	protein_coding	0.817815	0.251665	1.06948	0.623479	16.11	12.845	15.293	16.214	15.585	35.23	14.22	13.861	27.007
ENSG00000123136.14	DDX39A	protein_coding	0.816847	0.473583	1.29043	0.0119563	18.393	14.24	19.773	15.548	15.659	40.578	14.37	13.182	30.435
ENSG00000148200.17	NR6A1	protein_coding	0.81681	1.17847	1.99528	9.66401e-15	2.476	1.758	3.979	5.029	3.342	16.5	4.75	2.91	9.369
ENSG00000187954.12	CYHR1	protein_coding	0.816798	0.951572	1.76837	0.0825879	2.056	1.651	3.193	2.28	2.236	9.071	2.524	2.284	6.534
ENSG00000241973.10	PI4KA	protein_coding	0.816586	0.659304	1.47589	0.739107	4.658	3.24	5.117	4.495	3.606	11.921	4.412	3.449	8.072
ENSG00000114395.10	CYB561D2	protein_coding	0.815555	0.736785	1.55234	0.171553	2.008	1.601	2.668	1.692	1.909	6.314	1.485	1.528	3.974
ENSG00000196756.12	SNHG17	processed_transcript	0.81387	1.64035	2.45422	0.00847401	5.613	3.296	10.275	3.769	2.218	16.419	4.708	2.649	10.747
ENSG00000262074.6	SNORD3B-2	snoRNA	0.81311	2.29313	3.10624	0.000102293	74.686	12.498	61.255	14.053	10.165	99.979	18.384	10.973	82.731
ENSG00000105281.12	SLC1A5	protein_coding	0.812765	-0.124237	0.688528	0.0256071	39.677	34.335	31.502	32.282	33.965	50.065	33.696	32.393	57.08
ENSG00000136878.13	USP20	protein_coding	0.812707	0.748883	1.56159	0.294321	1.535	1.302	2.188	1.695	1.635	5.974	1.697	1.755	4.185
ENSG00000186635.14	ARAP1	protein_coding	0.812522	0.747788	1.56031	0.223737	3.808	2.55	4.282	3.705	4.057	12.405	2.749	2.482	7.06
ENSG00000138030.13	KHK	protein_coding	0.812493	-0.258221	0.554272	0.000669306	2.007	1.855	1.551	1.372	1.924	2.721	1.053	1.296	1.976
ENSG00000124788.18	ATXN1	protein_coding	0.812154	0.708446	1.5206	0.0872617	2.366	1.645	2.688	3.116	1.782	5.489	2.379	1.276	3.41
ENSG00000005007.12	UPF1	protein_coding	0.81185	0.53235	1.3442	0.00980746	8.221	6.404	9.262	6.522	6.443	17.706	6.685	6.004	14.083
ENSG00000146067.16	FAM193B	protein_coding	0.81088	1.93933	2.75021	0.757777	2.674	1.536	5.891	2.507	1.81	13.819	2.908	1.695	10.05
ENSG00000103066.13	PLA2G15	protein_coding	0.810825	0.287315	1.09814	0.546287	1.391	1.198	1.462	1.458	1.678	4.039	1.487	1.406	2.677
ENSG00000183873.15	SCN5A	protein_coding	0.810083	0.465257	1.27534	0.101105	1.496	1.101	1.52	1.483	1.287	3.523	2.135	1.624	3.476
ENSG00000101391.21	CDK5RAP1	protein_coding	0.809906	0.730724	1.54063	0.361691	8.34	6.208	10.302	6.901	5.632	19.109	8.237	5.689	14.191
ENSG00000156873.16	PHKG2	protein_coding	0.80959	1.20153	2.01112	0.0848367	1.691	1.154	2.654	1.368	1.29	6.223	1.39	1.04	3.503
ENSG00000100949.14	RABGGTA	protein_coding	0.809493	0.133097	0.94259	0.0010709	4.301	3.756	4.119	3.213	4.474	8.825	2.26	3.041	5.695
ENSG00000101654.17	RNMT	protein_coding	0.80944	0.138192	0.947632	0.00110865	13.237	11.42	12.568	5.581	3.202	6.809	9.525	6.251	10.935
ENSG00000180198.16	RCC1	protein_coding	0.808857	-0.100213	0.708644	4.00147e-05	32.351	29.819	27.818	18.036	19.607	33.127	24.846	27.273	43.113
ENSG00000037042.9	TUBG2	protein_coding	0.80857	1.73767	2.54624	0.16073	2.569	1.633	5.446	2.681	1.967	15.681	3.389	2.42	10.357
ENSG00000189007.16	ADAT2	protein_coding	0.80823	1.27846	2.08669	0.0397091	4.65	3.086	7.486	3.228	1.433	5.992	4.207	1.603	6.917
ENSG00000063244.12	U2AF2	protein_coding	0.807882	-0.251561	0.556321	0.000560506	27.55	24.248	20.368	19.445	23.831	34.392	21.393	25.065	37.557
ENSG00000186260.16	MRTFB	protein_coding	0.807687	0.457513	1.2652	0.405806	4.997	3.146	4.32	4.471	2.033	4.686	4.761	1.935	4.85
ENSG00000188130.14	MAPK12	protein_coding	0.80766	1.11794	1.9256	0.365615	3.989	2.788	6.051	3.571	4.023	17.928	3.579	3.505	11.351
ENSG00000135476.11	ESPL1	protein_coding	0.80668	1.03095	1.83763	0.807998	6.75	4.543	9.283	6.146	4.897	23.336	6.821	5.595	14.999
ENSG00000088854.12	C20orf194	protein_coding	0.8057	1.25777	2.06347	1.65363e-05	1.816	1.076	2.573	2.711	1.443	7.929	2.639	1.386	4.407
ENSG00000186815.12	TPCN1	protein_coding	0.805354	0.841156	1.64651	0.428795	2.265	1.832	3.282	2.247	2.109	8.965	1.855	1.782	4.109
ENSG00000177125.5	ZBTB34	protein_coding	0.80516	0.63179	1.43695	3.18359e-18	2.815	2.142	3.319	6.13	2.732	9.536	5.984	2.657	5.58
ENSG00000105197.11	TIMM50	protein_coding	0.805075	0.0282061	0.833281	2.9881e-05	6.856	6.078	6.198	4.569	5.907	11.208	4.874	6.054	10.129
ENSG00000007866.21	TEAD3	protein_coding	0.804726	0.461344	1.26607	0.602524	4.294	3.495	4.812	4.043	4.491	12.722	3.859	4.439	9.064
ENSG00000117242.7	PINK1-AS	antisense	0.804694	0.352186	1.15688	0.00487286	2.829	2.293	2.927	1.976	1.568	4.486	2.089	2.006	3.486
ENSG00000148411.8	NACC2	protein_coding	0.803358	-0.146382	0.656976	0.606233	7.061	7.058	6.377	6.781	8.1	12.825	6.511	6.741	10.585
ENSG00000115307.17	AUP1	protein_coding	0.803309	0.987841	1.79115	0.0153811	25.511	21.745	43.125	19.206	19.731	75.16	22.291	19.572	61.543
ENSG00000157657.14	ZNF618	protein_coding	0.803265	0.348925	1.15219	0.04497	2.839	2.16	2.751	4.424	3.109	7.152	2.854	1.705	3.661
ENSG00000119383.19	PTPA	protein_coding	0.802695	-0.273059	0.529636	3.17634e-06	21.186	19.439	16.087	14.273	21.402	31.127	14.597	20.986	30.069
ENSG00000136270.14	TBRG4	protein_coding	0.802687	0.520103	1.32279	1.47067e-06	13.828	11.51	16.506	9.354	10.981	32.046	9.307	10.686	22.913
ENSG00000185716.12	MOSMO	protein_coding	0.80225	1.00054	1.80279	0.00121343	6.521	5.357	10.718	8.807	4.099	15.389	8.007	3.372	10.933
ENSG00000074800.15	ENO1	protein_coding	0.80219	-0.140843	0.661347	4.38862e-06	348.532	279.054	253.099	245.369	257.041	410.021	241.941	258.14	404.783
ENSG00000221838.9	AP4M1	protein_coding	0.80205	1.03545	1.8375	0.915611	2.415	1.829	3.749	2.443	2.428	11.145	2.238	2.332	6.489
ENSG00000086544.3	ITPKC	protein_coding	0.80152	0.24806	1.04958	0.27157	3.106	2.292	2.722	2.576	2.921	6.194	2.743	2.772	5.601
ENSG00000141968.8	VAV1	protein_coding	0.800671	0.0736031	0.874274	0.555236	3.042	2.904	3.056	2.889	3.168	5.798	2.736	2.75	5.049
ENSG00000147421.18	HMBOX1	protein_coding	0.79894	1.09878	1.89772	3.50015e-05	4.096	2.413	5.168	5.322	2.221	10.518	6.527	2.689	7.884
ENSG00000136205.17	TNS3	protein_coding	0.798919	0.552541	1.35146	0.00338838	1.559	1.065	1.562	2.603	1.919	6.386	1.774	1.406	2.751
ENSG00000113716.13	HMGXB3	protein_coding	0.798823	0.536687	1.33551	0.0210036	12.724	9.491	13.768	9.882	8.989	28.18	11.012	10.206	20.734
ENSG00000186185.13	KIF18B	protein_coding	0.79662	1.00057	1.79719	0.593659	9.35	6.369	12.743	7.919	6.257	30.52	9.591	8.369	20.724
ENSG00000232956.8	SNHG15	lincRNA	0.7965	1.62498	2.42148	8.52407e-06	9.313	6.127	18.898	5.981	4.513	30.669	6.543	4.628	19.545
ENSG00000089639.11	GMIP	protein_coding	0.796112	0.633378	1.42949	0.0495774	1.521	1.299	2.015	1.891	2.029	6.884	1.995	2.183	4.668
ENSG00000185019.17	UBOX5	protein_coding	0.795781	0.0662897	0.862071	0.311566	2.434	2.148	2.249	2.157	2.743	4.915	2.108	2.318	4.274
ENSG00000198169.9	ZNF251	protein_coding	0.79531	1.36257	2.15788	0.000262064	3.239	2.268	5.832	4.441	2.772	14.053	4.505	2.382	9.357
ENSG00000051009.10	FAM160A2	protein_coding	0.795171	0.968209	1.76338	0.10109	4.492	3.12	6.104	5.607	5.148	22.024	4.7	4.053	10.919
ENSG00000171608.15	PIK3CD	protein_coding	0.794886	0.333784	1.12867	0.431726	1.325	1.333	1.68	1.673	2.078	4.652	1.21	1.386	2.96
ENSG00000135482.7	ZC3H10	protein_coding	0.79479	0.8895	1.68429	0.100312	1.75	1.302	2.412	1.265	1.187	3.944	1.587	1.041	3.236
ENSG00000213676.13	ATF6B	protein_coding	0.793667	0.713603	1.50727	0.133923	5.364	3.81	6.248	5.957	5.092	16.618	6.096	5.011	12.408
ENSG00000172046.18	USP19	protein_coding	0.793652	0.581128	1.37478	0.349024	11.331	7.786	11.648	9.792	9.709	27.457	10.733	9.404	22.363
ENSG00000182774.12	RPS17	protein_coding	0.79355	2.37248	3.16603	0.00161684	5.127	2.137	11.066	3.532	1.312	15.56	3.738	1.512	10.271
ENSG00000169914.6	OTUD3	protein_coding	0.79342	1.12294	1.91636	3.41876e-11	6.894	4.986	10.859	10.937	5.315	23.214	11.516	5.098	16.631
ENSG00000066379.15	ZNRD1	protein_coding	0.793268	-0.436738	0.35653	5.80006e-05	4.969	5.85	4.322	3.107	4.184	5.096	3.395	5.276	7.101
ENSG00000171105.14	INSR	protein_coding	0.792603	0.192386	0.984989	0.659657	5.109	4.178	4.774	4.418	3.37	7.874	5.278	4.052	6.794
ENSG00000181904.9	C5orf24	protein_coding	0.792405	0.15886	0.951265	1.84583e-12	14.64	14.673	16.381	8.264	5.23	9.936	8.55	6.423	12.64
ENSG00000168936.11	TMEM129	protein_coding	0.791593	0.0300144	0.821607	0.12702	4.855	4.519	4.614	4.128	6.2	11.212	3.897	5.438	9.393
ENSG00000189046.11	ALKBH2	protein_coding	0.790907	-0.0471704	0.743737	0.0243663	8.089	8.176	7.913	5.048	5.565	9.875	7.11	8.077	12.763
ENSG00000177239.15	MAN1B1	protein_coding	0.790854	0.393266	1.18412	0.496994	4.992	4.273	5.612	5.705	6.403	16.207	4.698	4.872	9.938
ENSG00000138092.11	CENPO	protein_coding	0.790703	0.512907	1.30361	0.295729	8.607	6.931	9.89	7.719	7.606	21.661	7.912	7.192	15.388
ENSG00000023892.11	DEF6	protein_coding	0.790577	0.355433	1.14601	0.288622	7.395	6.214	7.95	6.178	6.62	15.465	6.739	6.95	14.57
ENSG00000137343.18	ATAT1	protein_coding	0.790568	0.907832	1.6984	0.667125	1.987	1.43	2.683	2.003	1.645	5.746	2.106	1.435	4.327
ENSG00000101019.22	UQCC1	protein_coding	0.789911	0.617479	1.40739	0.568206	6.266	5.279	8.099	5.851	4.954	15.284	5.931	4.768	10.874
ENSG00000165861.14	ZFYVE1	protein_coding	0.789774	0.625776	1.41555	2.60858e-05	1.582	1.243	1.918	2.408	1.981	6.132	2.532	1.813	4.168
ENSG00000114529.12	C3orf52	protein_coding	0.789537	0.843713	1.63325	0.00299537	3.935	3.073	5.515	4.8	2.775	10.042	8.266	4.531	12.049
ENSG00000265565.1	MIR3143	miRNA	0.7894	2.37994	3.16934	0.0713699	13.81	4.085	21.263	7.97	1.907	24.152	9.037	2.098	13.407
ENSG00000160695.14	VPS11	protein_coding	0.789328	0.842402	1.63173	0.926107	3.737	2.44	4.375	4.105	3.245	11.142	3.304	2.268	6.343
ENSG00000151498.11	ACAD8	protein_coding	0.789295	0.890915	1.68021	0.183795	2.955	2.355	4.367	2.551	2.112	8.26	2.581	2.043	5.365
ENSG00000185043.11	CIB1	protein_coding	0.789139	0.0123961	0.801535	0.000159519	14.405	13.906	14.026	8.603	9.989	20.275	10.533	13.62	20.385
ENSG00000142444.7	TIMM29	protein_coding	0.78895	-0.112489	0.676461	0.626319	5.166	5.386	4.982	5.093	5.586	8.697	4.404	4.833	7.929
ENSG00000179913.10	B3GNT3	protein_coding	0.788656	-0.346472	0.442184	0.0326879	4.581	4.876	3.835	3.51	4.907	5.998	3.44	4.024	6.077
ENSG00000094914.13	AAAS	protein_coding	0.788447	0.269813	1.05826	0.000753228	11.429	9.059	10.922	8.823	9.665	22.09	7.794	8.678	16.465
ENSG00000205903.7	ZNF316	protein_coding	0.788265	0.503945	1.29221	0.189193	2.047	1.703	2.415	1.843	1.948	5.467	1.663	1.838	3.928
ENSG00000162980.17	ARL5A	protein_coding	0.787886	-0.0602374	0.727649	2.76076e-15	15.765	17.142	16.441	8.236	5.465	7.92	7.887	5.98	11.315
ENSG00000265112.1	MIR3153	miRNA	0.78782	2.08629	2.87411	0.0448629	13.45	5.857	24.872	7.477	2.902	25.179	9.122	3.686	22.835
ENSG00000227308.2	AC009502.1	lincRNA	0.78687	1.59522	2.38209	0.0268419	3.234	1.681	5.079	3.964	1.144	8.346	4.142	1.69	6.295
ENSG00000100403.12	ZC3H7B	protein_coding	0.786866	-0.00559707	0.781269	0.257529	7.113	6.973	6.946	6.532	7.759	14.273	6.291	7.489	12.025
ENSG00000115687.13	PASK	protein_coding	0.78685	1.41645	2.2033	0.545495	3.173	1.787	4.77	3.022	1.729	10.433	3.538	2.02	7.1
ENSG00000106397.12	PLOD3	protein_coding	0.786824	0.402076	1.1889	0.0700687	6.563	5.283	6.981	5.255	6.088	15.276	5.703	6.28	13.008
ENSG00000176994.11	SMCR8	protein_coding	0.786803	0.286487	1.07329	0.105528	4.813	3.783	4.614	5.847	5.195	13.118	4.982	4.292	7.526
ENSG00000108509.21	CAMTA2	protein_coding	0.786429	0.586571	1.373	0.271781	3.012	2.39	3.589	2.798	3.013	9.508	2.477	2.566	5.455
ENSG00000277972.1	CISD3	protein_coding	0.7864	-0.50138	0.28502	2.90435e-06	5.885	6.438	4.548	3.568	5.15	5.001	3.467	4.393	6.716
ENSG00000099991.18	CABIN1	protein_coding	0.786015	0.559315	1.34533	0.0904905	7.817	5.505	8.112	7.258	6.757	19.534	5.926	5.325	11.892
ENSG00000131368.8	MRPS25	protein_coding	0.78526	1.33762	2.12288	0.756717	9.007	5.78	14.608	7.912	4.426	26.945	9.371	5.866	18.28
ENSG00000182318.6	ZSCAN22	protein_coding	0.784809	0.512801	1.29761	0.350949	1.555	1.059	1.511	1.846	1.446	4.412	1.582	1.281	2.537
ENSG00000107281.10	NPDC1	protein_coding	0.78474	1.95947	2.74421	0.32759	5.185	2.301	8.949	4.517	3.438	27.139	4.48	2.979	16.942
ENSG00000089060.11	SLC8B1	protein_coding	0.78467	1.03803	1.8227	0.035776	3.325	2.34	4.805	2.763	2.872	11.875	2.56	2.387	7.224
ENSG00000076604.15	TRAF4	protein_coding	0.783666	0.454474	1.23814	0.0058668	9.615	8.904	12.201	7.644	11.423	31.71	7.292	10.363	20.773
ENSG00000005075.15	POLR2J	protein_coding	0.783343	-0.314048	0.469295	0.185775	12.575	14.104	11.345	10.54	14.338	18.465	11.229	14.158	21.071
ENSG00000085840.13	ORC1	protein_coding	0.783339	0.169703	0.953042	0.0104437	16.963	13.715	15.427	11.298	10.036	22.528	14.941	13.586	22.684
ENSG00000127452.8	FBXL12	protein_coding	0.78268	0.0914603	0.87414	0.447309	3.674	3.392	3.614	3.301	4.164	8.257	3.216	3.676	6.228
ENSG00000167967.16	E4F1	protein_coding	0.78194	1.08725	1.86919	0.0313786	3.013	2.037	4.328	2.033	1.653	8.491	2.444	2.509	6.519
ENSG00000187531.14	SIRT7	protein_coding	0.7818	1.39425	2.17605	0.0504139	4.228	2.84	7.465	3.492	3.021	19.672	3.481	3.024	9.484
ENSG00000112159.12	MDN1	protein_coding	0.78163	1.44526	2.22689	0.0662421	18.89	8.267	22.512	14.128	4.74	25.968	17.738	5.92	23.68
ENSG00000113119.12	TMCO6	protein_coding	0.78163	1.55355	2.33518	0.147747	3.398	2.213	6.496	2.873	1.939	11.733	2.77	1.85	7.785
ENSG00000164403.14	SHROOM1	protein_coding	0.781574	0.834576	1.61615	0.930627	1.29	1.14	2.033	1.339	1.499	5.789	1.199	1.352	3.29
ENSG00000008869.12	HEATR5B	protein_coding	0.78146	1.11121	1.89267	0.0145194	4.919	2.889	6.241	5.282	2.281	9.79	7.149	2.913	9.358
ENSG00000101187.16	SLCO4A1	protein_coding	0.781192	0.734818	1.51601	1.49147e-11	9.452	7.126	11.859	5.018	5.919	17.692	4.651	5.109	13.981
ENSG00000134574.11	DDB2	protein_coding	0.781189	0.823871	1.60506	0.110604	6.704	5.447	9.642	10.749	9.033	33.78	6.391	5.075	12.559
ENSG00000176444.19	CLK2	protein_coding	0.78114	1.70128	2.48242	0.515834	7.625	4.728	15.375	7.434	4.54	34.503	6.67	4.037	16.589
ENSG00000167964.12	RAB26	protein_coding	0.7811	1.05886	1.83996	0.0651059	5.045	3.77	7.854	4.27	4.886	18.194	1.975	2.037	7.011
ENSG00000148334.15	PTGES2	protein_coding	0.780969	-0.226917	0.554052	0.00758979	17.753	18.098	15.464	13.523	17.513	24.194	14.453	17.387	27.13
ENSG00000284753.1	EEF1AKMT4	protein_coding	0.780845	-0.35434	0.426505	0.00087856	2.908	2.622	2.051	1.438	2.133	2.96	1.919	2.858	3.72
ENSG00000179364.13	PACS2	protein_coding	0.780795	0.426575	1.20737	0.941142	2.251	2.055	2.762	2.331	3.124	7.388	2.033	2.371	5.346
ENSG00000090861.15	AARS	protein_coding	0.780792	0.367188	1.14798	0.0488517	41.588	27.726	35.762	42.321	28.888	73.384	54.764	38.562	74.546
ENSG00000231789.2	PIK3CD-AS2	antisense	0.780791	-0.776037	0.004754	0.396155	3.477	4.329	2.528	2.816	5.317	4.288	3.047	5.468	6.825
ENSG00000172613.8	RAD9A	protein_coding	0.78045	1.62951	2.40996	0.124065	2.091	1.318	4.078	1.488	1.615	9.915	1.851	1.43	6.579
ENSG00000203499.11	IQANK1	protein_coding	0.780379	0.00384616	0.784225	0.00723251	6.057	5.619	5.634	4.615	4.622	7.968	4.809	4.714	8.11
ENSG00000213380.15	COG8	protein_coding	0.780014	0.754556	1.53457	0.000601729	2.4	1.614	2.723	1.692	1.461	4.928	1.649	1.352	3.364
ENSG00000168487.19	BMP1	protein_coding	0.779629	0.597551	1.37718	0.392385	2.863	2.206	3.338	3.341	3.426	11.058	2.789	3.226	6.744
ENSG00000185163.10	DDX51	protein_coding	0.779544	0.924376	1.70392	9.37859e-06	3.58	2.761	5.24	2.366	2.64	10.284	2.258	2.306	6.283
ENSG00000247626.4	MARS2	protein_coding	0.779427	0.0771256	0.856553	2.89093e-05	7.699	6.756	7.127	4.522	4.671	8.865	5.466	5.498	9.498
ENSG00000131263.12	RLIM	protein_coding	0.779205	0.310335	1.08954	0.914267	19.452	17.192	21.318	20.255	11.558	25.361	18.448	10.835	22.362
ENSG00000141012.13	GALNS	protein_coding	0.778822	0.541938	1.32076	0.643811	1.668	1.316	1.916	1.544	1.795	5.033	1.552	1.65	3.672
ENSG00000162231.14	NXF1	protein_coding	0.778661	0.881939	1.6606	0.485421	6.379	4.588	8.455	6.045	4.79	19.565	7.265	5.492	13.439
ENSG00000160326.14	SLC2A6	protein_coding	0.778535	0.844375	1.62291	0.954467	1.821	1.418	2.546	1.851	2.158	7.931	1.715	1.824	4.708
ENSG00000275074.2	NUDT18	protein_coding	0.778469	0.1687	0.947169	0.864879	2.492	2.225	2.501	2.516	3.427	6.351	2.502	2.683	5.382
ENSG00000054654.16	SYNE2	protein_coding	0.77778	2.10483	2.88261	0.557591	9.439	3.443	14.81	12.14	2.032	14.94	7.941	1.442	10.667
ENSG00000223960.6	PRKRA-AS1	antisense	0.776756	0.635894	1.41265	0.375035	3.253	2.82	4.382	2.967	1.962	5.19	2.873	1.522	4.078
ENSG00000054690.13	PLEKHH1	protein_coding	0.77582	1.19129	1.96711	0.252439	2.367	1.728	3.946	2.462	1.759	8.854	2.67	1.783	5.415
ENSG00000110719.10	TCIRG1	protein_coding	0.77577	1.89873	2.6745	0.0592205	2.675	1.431	5.336	2.102	1.741	11.451	1.97	1.362	8.44
ENSG00000167566.17	NCKAP5L	protein_coding	0.775112	0.730038	1.50515	0.206708	1.335	1.002	1.662	1.524	1.454	5.396	1.483	1.502	3.261
ENSG00000198585.11	NUDT16	protein_coding	0.775068	0.317272	1.09234	0.178912	3.244	2.793	3.48	2.845	2.018	4.53	2.798	1.861	3.769
ENSG00000142273.12	CBLC	protein_coding	0.774865	0.728515	1.50338	0.02111	8.96	5.993	9.93	7.238	7.313	25.916	6.258	6.79	15.4
ENSG00000167264.18	DUS2	protein_coding	0.773458	0.521922	1.29538	0.0123045	4.432	3.368	4.836	3.11	2.802	8.071	3.546	3.326	6.956
ENSG00000130762.15	ARHGEF16	protein_coding	0.772275	0.341245	1.11352	0.093067	3.94	3.279	4.154	3.169	3.908	8.639	3.381	3.615	7.656
ENSG00000151176.8	PLBD2	protein_coding	0.772234	0.226464	0.998698	0.824689	2.864	1.112	1.301	2.674	1.19	2.15	3.069	1.205	2.663
ENSG00000198728.10	LDB1	protein_coding	0.77165	0.4849	1.25655	0.257921	16.424	14.083	19.709	14.1	17.246	47.058	15.268	16.914	35.385
ENSG00000176920.12	FUT2	protein_coding	0.771259	0.221352	0.992611	0.183939	1.902	1.586	1.849	1.752	1.817	3.872	1.344	1.26	2.341
ENSG00000143793.13	C1orf35	protein_coding	0.77112	0.43334	1.20446	0.17829	2.575	2.389	3.226	2.286	2.406	5.912	2.068	2.083	4.502
ENSG00000101452.15	DHX35	protein_coding	0.770491	0.901129	1.67162	0.271936	4.162	2.944	5.498	3.459	2.297	9.193	3.9	2.889	7.326
ENSG00000197106.7	SLC6A17	protein_coding	0.770345	0.154633	0.924978	0.474765	2.23	1.918	2.135	2.215	2.726	5.224	1.814	1.943	3.655
ENSG00000141258.13	SGSM2	protein_coding	0.76951	1.5689	2.33841	0.242218	3.597	2.168	6.432	3.536	2.85	18.342	2.763	2.141	8.509
ENSG00000115649.16	CNPPD1	protein_coding	0.76882	0.1248	0.89362	0.0577214	9.245	8.057	8.785	7.494	10.231	20.31	7.599	9.303	16.175
ENSG00000074964.17	ARHGEF10L	protein_coding	0.768628	0.386822	1.15545	0.124106	1.502	1.265	1.654	1.27	1.709	3.973	1.189	1.436	3.065
ENSG00000105649.9	RAB3A	protein_coding	0.768247	-0.074977	0.69327	1.36921e-05	2.882	2.567	2.437	1.625	1.96	2.788	1.245	1.383	2.542
ENSG00000141504.11	SAT2	protein_coding	0.768205	0.488515	1.25672	0.985672	8.852	8	11.224	8.477	10.449	30.814	8.88	9.84	19.052
ENSG00000188807.13	TMEM201	protein_coding	0.768077	0.413393	1.18147	0.00111288	2.716	2.194	2.922	1.733	2.068	5.619	1.975	2.398	4.54
ENSG00000186812.13	ZNF397	protein_coding	0.76763	1.03509	1.80272	0.000236115	5.316	3.452	7.074	6.804	2.732	11.001	7.205	2.825	8.539
ENSG00000150991.15	UBC	protein_coding	0.767558	0.141549	0.909107	0.46577	148.106	109.032	120.272	154.816	120.323	246.277	152.45	117.408	202.283
ENSG00000281333.1	AC024941.2	antisense	0.76701	1.55296	2.31997	0.289775	1.462	1.018	2.987	1.9	1.369	9.09	1.753	1.322	4.964
ENSG00000129128.13	SPCS3	protein_coding	0.766941	-0.121953	0.644988	2.48168e-13	38.117	42.649	39.192	18.439	13.435	18.233	21.751	16.421	29.587
ENSG00000103061.13	SLC7A6OS	protein_coding	0.766456	0.795574	1.56203	0.016242	4.154	3.478	6.037	4.899	3.392	11.518	5.256	3.547	9.107
ENSG00000129354.11	AP1M2	protein_coding	0.765222	-0.382714	0.382508	0.138149	24.847	24.201	18.562	17.631	21.851	26.651	24.46	27.873	38.836
ENSG00000268129.1	AC026304.1	lincRNA	0.764306	-0.0611115	0.703195	0.266757	1.035	1.085	1.04	1.243	1.099	2.093	1.408	1.498	2.085
ENSG00000126012.11	KDM5C	protein_coding	0.764173	0.368477	1.13265	0.857871	7.505	6.148	7.937	6.869	7.389	18.507	7.607	7.895	15.154
ENSG00000059145.18	UNKL	protein_coding	0.763879	0.764491	1.52837	0.0836421	2.009	1.464	2.487	1.496	1.355	4.336	1.737	1.411	3.669
ENSG00000272636.4	DOC2B	protein_coding	0.763763	0.00570749	0.76947	0.108775	2.882	2.775	2.786	2.356	3.071	5.112	2.418	2.583	4.509
ENSG00000165280.16	VCP	protein_coding	0.762411	0.406669	1.16908	0.926746	51.628	38.081	50.481	52.281	41.488	98.343	49.876	35.982	76.757
ENSG00000141295.14	SCRN2	protein_coding	0.762332	0.766378	1.52871	0.108635	6.794	5.535	9.415	6.353	7.587	23.853	4.567	5.044	13.356
ENSG00000163155.12	LYSMD1	protein_coding	0.762324	0.608296	1.37062	0.995646	2.684	2.351	3.584	2.599	2.119	7.101	2.668	2.343	4.675
ENSG00000172927.8	MYEOV	protein_coding	0.762243	0.202826	0.965069	0.0193535	13.808	12.302	14.159	12.187	14.425	29.299	8.21	9.439	17.71
ENSG00000089351.14	GRAMD1A	protein_coding	0.76185	0.42004	1.18189	0.000885625	4.019	3.311	4.43	2.672	3.15	7.652	2.768	3.02	6.399
ENSG00000182473.22	EXOC7	protein_coding	0.761268	0.602902	1.36417	0.882165	10.226	7.406	11.248	10.33	10.598	30.465	9.946	9.216	21.246
ENSG00000070476.15	ZXDC	protein_coding	0.76117	1.05464	1.81581	0.935183	3.558	2.228	4.628	3.389	2.312	9.716	3.547	2.212	6.524
ENSG00000101224.17	CDC25B	protein_coding	0.761162	0.1643	0.925462	0.0315196	26.05	23.072	25.855	19.343	20.015	44.078	23.437	24.368	39.915
ENSG00000141556.21	TBCD	protein_coding	0.761067	0.335243	1.09631	0.00214575	6.044	4.465	5.633	4.029	3.491	8.965	5.023	4.461	7.941
ENSG00000178927.18	CYBC1	protein_coding	0.76083	0.88632	1.64715	0.181956	4.516	3.075	5.684	3.79	4.282	15.902	4.007	3.907	10.321
ENSG00000138107.13	ACTR1A	protein_coding	0.760732	-0.0532062	0.707526	0.493451	22.8	20.907	20.15	22.076	23.799	43.063	25.115	26.108	38.477
ENSG00000167291.16	TBC1D16	protein_coding	0.759447	0.0214427	0.78089	0.873584	5.261	4.608	4.677	4.613	5.966	10.713	5.543	6.47	10.637
ENSG00000088836.13	SLC4A11	protein_coding	0.75914	1.19365	1.95279	0.460496	2.123	1.434	3.28	1.658	1.429	6.64	2.112	1.705	5.499
ENSG00000135912.11	TTLL4	protein_coding	0.759096	0.860264	1.61936	0.0249242	6.65	4.203	7.63	5.294	4.001	15.263	5.662	4.129	10.217
ENSG00000120915.13	EPHX2	protein_coding	0.758603	0.703997	1.4626	0.0663555	4.475	3.116	5.076	4.084	4.07	11.712	3.121	2.361	6.232
ENSG00000099899.15	TRMT2A	protein_coding	0.758566	0.675224	1.43379	0.0523997	5.867	4.817	7.692	4.85	6.386	18.786	4.688	5.447	13.514
ENSG00000068323.17	TFE3	protein_coding	0.758216	0.601394	1.35961	0.0804461	2.396	2.299	3.488	2.894	3.168	8.916	2.838	2.472	5.784
ENSG00000177337.7	DLGAP1-AS1	antisense	0.75819	1.84165	2.59984	0.357005	6.008	2.809	10.068	5.714	3.117	21.516	4.983	1.911	10.174
ENSG00000117308.15	GALE	protein_coding	0.758133	0.314417	1.07255	6.69742e-07	12.943	10.283	12.787	8.089	12.553	30.998	7.922	11.276	20.198
ENSG00000100994.12	PYGB	protein_coding	0.757351	0.100787	0.858138	0.0176341	15.8	11.913	12.775	12.011	12.978	24.927	13.489	14.13	24.173
ENSG00000127837.9	AAMP	protein_coding	0.756983	-0.312506	0.444477	0.000737285	31.831	29.683	23.902	23.095	29.998	38.184	25.09	31.139	45.302
ENSG00000267904.1	AC024075.1	sense_intronic	0.75661	1.19731	1.95392	0.0290365	3.962	1.832	4.201	2.854	1.542	5.403	2.215	1.124	4.815
ENSG00000179115.11	FARSA	protein_coding	0.75648	0.00888473	0.765365	1.19113e-06	22.466	17.483	17.591	13.578	19.165	33.243	14.45	18.479	30.781
ENSG00000168434.13	COG7	protein_coding	0.756452	0.603638	1.36009	0.244131	4.215	3.07	4.665	3.891	2.77	8.572	3.525	2.798	5.958
ENSG00000013306.16	SLC25A39	protein_coding	0.756084	0.0403693	0.796453	1.24822e-08	42.424	45.424	46.713	27.82	46.713	79.284	25.357	37.946	67.442
ENSG00000127481.15	UBR4	protein_coding	0.75587	1.23817	1.99404	0.255209	11.912	5.198	12.262	12.398	4.508	25.742	13.016	5.409	15.031
ENSG00000184207.8	PGP	protein_coding	0.755688	0.374812	1.1305	0.000960864	8.481	7.719	10.009	6.197	8.402	21.779	5.818	7.724	14.283
ENSG00000053501.13	USE1	protein_coding	0.75556	0.165199	0.920759	0.0296594	3.055	2.786	3.124	2.395	2.861	5.537	2	2.328	4.311
ENSG00000167965.18	MLST8	protein_coding	0.755263	-0.112516	0.642747	1.75626e-05	5.001	4.705	4.352	3.244	4.905	6.615	2.97	3.647	6.592
ENSG00000256525.7	POLG2	protein_coding	0.75506	1.75964	2.5147	0.447795	10.56	5.845	19.792	8.779	3.671	27.156	10.6	4.52	19.955
ENSG00000156671.14	SAMD8	protein_coding	0.754545	0.407715	1.16226	0.985304	9.277	7.802	10.35	9.551	5.445	11.717	8.771	4.516	10.512
ENSG00000135439.11	AGAP2	protein_coding	0.754381	0.386209	1.14059	0.981801	2.379	2.085	2.725	2.542	2.715	6.562	2.115	2.159	4.342
ENSG00000188157.15	AGRN	protein_coding	0.7543	1.89513	2.64943	0.373674	2.846	1.412	5.252	2.457	1.889	12.037	2.494	1.502	9.279
ENSG00000103932.12	RPAP1	protein_coding	0.75382	0.42182	1.17564	0.0711011	3.99	3.289	4.406	3.268	3.769	9.741	3.303	3.864	7.629
ENSG00000184178.16	SCFD2	protein_coding	0.753763	0.599757	1.35352	0.0173685	6.011	3.622	5.489	4.631	3.033	7.989	4.778	2.785	6.904
ENSG00000126457.21	PRMT1	protein_coding	0.753379	-0.202626	0.550753	4.10639e-07	40.768	36.22	31.474	27.015	39.66	55.037	24.852	35.263	54.526
ENSG00000165458.14	INPPL1	protein_coding	0.75337	0.72221	1.47558	0.170176	7.901	6.152	10.149	7.612	9.821	27.423	5.348	5.453	15.103
ENSG00000107882.11	SUFU	protein_coding	0.753086	0.310604	1.06369	0.745473	2.579	1.586	1.967	2.325	1.739	4.213	2.923	2.117	3.818
ENSG00000156453.13	PCDH1	protein_coding	0.752751	-0.147135	0.605616	0.0032648	4.969	4.208	3.8	3.888	5.283	7.864	3.183	3.977	6.186
ENSG00000205250.9	E2F4	protein_coding	0.752725	0.120239	0.872964	8.69888e-07	22.423	22.965	24.961	14.776	21.611	43.396	15.316	20.514	34.265
ENSG00000140534.13	TICRR	protein_coding	0.75272	1.3535	2.10622	0.0540551	7.364	4.122	10.533	7.642	3.755	20.491	9.364	4.469	15.182
ENSG00000149743.14	TRPT1	protein_coding	0.752509	0.653481	1.40599	0.440315	4.615	4.386	6.899	4.564	6.436	18.483	3.604	4.408	10.779
ENSG00000142207.7	URB1	protein_coding	0.7521	1.19325	1.94535	0.00556734	9.921	5.63	12.874	7.755	4.707	20.552	8.18	4.752	16.143
ENSG00000116337.16	AMPD2	protein_coding	0.751917	0.537383	1.2893	0.0306244	4.011	3.401	4.936	2.749	3.355	9.52	3.491	4.012	8.446
ENSG00000136271.10	DDX56	protein_coding	0.751748	0.461002	1.21275	0.131608	20.055	16.024	22.057	18.086	17.834	46.28	17.154	16.064	33.255
ENSG00000182199.11	SHMT2	protein_coding	0.751534	-0.112743	0.638791	9.26476e-06	30.443	25.741	23.806	19.493	23.642	37.045	22.466	27.089	41.912
ENSG00000100416.14	TRMU	protein_coding	0.751475	0.928865	1.68034	0.088878	3.699	2.806	5.342	3.018	2.519	10.134	3.255	2.783	7.106
ENSG00000166847.10	DCTN5	protein_coding	0.750748	0.331432	1.08218	0.663989	5.543	4.751	5.978	4.919	3.804	9.586	5.632	4.332	7.706
ENSG00000008382.15	MPND	protein_coding	0.750386	0.0452821	0.795668	0.20539	3.124	3.199	3.301	2.823	5.041	8.799	2.239	3.559	6.144
ENSG00000132698.15	RAB25	protein_coding	0.750342	-0.561935	0.188407	0.00902549	23.502	26.85	18.188	16.299	20.044	21.083	20.057	25.695	31.72
ENSG00000176715.16	ACSF3	protein_coding	0.750294	0.838606	1.5889	0.605192	2.601	2.055	3.675	2.849	2.508	8.975	2.48	2.19	5.538
ENSG00000167395.10	ZNF646	protein_coding	0.750059	0.966091	1.71615	0.95785	2.699	1.808	3.532	2.627	2.413	9.482	2.683	2.44	6.703
ENSG00000160685.13	ZBTB7B	protein_coding	0.749094	0.532286	1.28138	0.000479539	7.161	5.448	7.879	5.29	6.289	15.785	4.567	5.198	12.236
ENSG00000148841.17	ITPRIP	protein_coding	0.748973	0.502677	1.25165	0.975416	2.089	1.437	2.036	1.99	1.466	4.156	2.126	1.449	2.898
ENSG00000100284.21	TOM1	protein_coding	0.74821	0.142688	0.890898	0.354205	1.681	1.414	1.561	1.349	1.744	3.415	1.589	1.91	3.354
ENSG00000006744.19	ELAC2	protein_coding	0.74812	0.181541	0.929661	0.0132438	14.852	12.439	14.107	10.967	9.22	19.217	13.07	11.217	19.527
ENSG00000132612.16	VPS4A	protein_coding	0.74795	-0.045356	0.702594	0.0351437	5.848	6.236	6.043	4.778	5.707	10.036	4.883	5.665	8.532
ENSG00000124587.14	PEX6	protein_coding	0.747654	0.554696	1.30235	0.0933144	5.317	4.287	6.297	4.723	5.96	15.449	3.249	4.12	9.668
ENSG00000167792.12	NDUFV1	protein_coding	0.746907	0.0471728	0.79408	9.61925e-05	16.874	15.404	15.916	12.361	17.428	29.808	11.449	14.842	26.091
ENSG00000173653.7	RCE1	protein_coding	0.746693	0.217479	0.964172	0.0227498	4.169	3.866	4.495	3.326	3.708	8.856	3.052	3.716	5.922
ENSG00000160058.18	BSDC1	protein_coding	0.746533	0.569847	1.31638	0.0512291	6.675	5.597	8.308	7.449	7.749	24.153	7.763	7.959	15.837
ENSG00000125734.15	GPR108	protein_coding	0.746036	0.284154	1.03019	0.100008	7.761	6.849	8.34	7.177	9.861	21.455	5.583	7.545	14.464
ENSG00000161653.10	NAGS	protein_coding	0.745939	0.274251	1.02019	0.00389921	2.25	1.815	2.195	1.404	1.526	3.377	1.555	1.948	3.621
ENSG00000103047.8	TANGO6	protein_coding	0.745637	0.322373	1.06801	0.00371495	4.23	3.239	4.05	3.297	2.507	5.609	3.219	2.542	4.994
ENSG00000142657.21	PGD	protein_coding	0.745375	-0.0133502	0.732025	0.361699	43.543	35.067	34.744	43.644	33.255	60.684	47.861	37.754	57.078
ENSG00000143373.18	ZNF687	protein_coding	0.744969	0.161116	0.906085	0.349834	5.206	4.198	4.694	4.727	5.386	11.664	4.715	5.462	8.857
ENSG00000135953.11	MFSD9	protein_coding	0.744737	0.532903	1.27764	0.0957499	2.695	2.229	3.225	2.196	1.772	4.68	2.295	1.685	3.75
ENSG00000096080.11	MRPS18A	protein_coding	0.744732	-0.261928	0.482804	0.0525609	22.7	20.846	17.385	20.017	24.135	31.104	17.503	19.566	29.649
ENSG00000105193.9	RPS16	protein_coding	0.744465	-0.503015	0.24145	0.607402	74.024	81.024	57.173	71.75	58.809	70.196	79.863	101.198	118.487
ENSG00000182372.9	CLN8	protein_coding	0.74395	1.19493	1.93888	0.883166	1.828	1.303	2.983	1.809	1.303	5.806	1.833	1.09	3.596
ENSG00000160691.18	SHC1	protein_coding	0.743867	0.010827	0.754694	0.87679	23.272	22.302	22.47	21.163	26.266	53.082	25.1	31.909	44.95
ENSG00000172831.12	CES2	protein_coding	0.743824	0.371716	1.11554	0.164086	4.311	4.158	5.38	4.227	5.416	10.162	2.408	2.501	6.258
ENSG00000163430.12	FSTL1	protein_coding	0.743691	0.282109	1.0258	0.368005	3.231	3.093	3.761	4.306	3.219	6.294	2.843	2.004	4.249
ENSG00000125844.15	RRBP1	protein_coding	0.743081	0.736839	1.47992	0.000904831	17.875	11.437	19.06	25.356	13.766	40.106	20.796	9.558	25.525
ENSG00000040487.13	PQLC2	protein_coding	0.742862	0.669328	1.41219	0.584969	1.902	1.655	2.632	1.954	2.265	7.164	2.049	2.08	4.658
ENSG00000117620.15	SLC35A3	protein_coding	0.742749	0.489891	1.23264	0.00167696	2.77	2.535	3.56	2.2	1.124	2.578	1.946	1.138	2.74
ENSG00000167700.9	MFSD3	protein_coding	0.742094	0.121732	0.863826	2.85089e-06	5.675	4.532	4.931	2.885	5.242	8.09	1.917	2.932	6.292
ENSG00000077150.19	NFKB2	protein_coding	0.741959	0.750921	1.49288	0.120065	9.739	6.893	11.6	8.582	7.317	25.688	8.281	7.049	15.905
ENSG00000149328.14	GLB1L2	protein_coding	0.741786	0.211057	0.952843	0.000431606	4.578	3.815	4.416	3.033	3.551	7.2	3.566	3.538	6.538
ENSG00000269958.1	AL049840.4	sense_intronic	0.74105	1.76897	2.51002	0.0111656	4.722	2.492	8.493	6.21	2.919	20.753	7.039	2.928	13.363
ENSG00000188186.10	LAMTOR4	protein_coding	0.740766	-0.604514	0.136252	0.00154116	18.703	20.578	13.534	13.783	25.382	22.805	13.51	22.564	30.335
ENSG00000115762.16	PLEKHB2	protein_coding	0.740127	-0.0559023	0.684225	0.0559856	26.541	25.153	24.197	23.027	22.675	39.798	22.661	21.252	31.263
ENSG00000175274.18	TP53I11	protein_coding	0.739823	-0.0392167	0.700606	0.460643	3.621	3.729	3.629	4.405	6.549	12.024	3.279	4.412	6.347
ENSG00000135622.13	SEMA4F	protein_coding	0.739785	0.377315	1.1171	0.3053	2.506	2.412	3.133	2.747	2.902	7.118	2.679	2.825	5.419
ENSG00000105135.16	ILVBL	protein_coding	0.739251	0.203341	0.942592	0.000296488	5.514	4.334	4.99	3.826	5.316	9.897	3.549	4.548	9.024
ENSG00000160703.16	NLRX1	protein_coding	0.739161	0.156694	0.895855	0.285205	2.164	1.996	2.225	2.15	3.021	5.96	1.487	2.073	3.638
ENSG00000124588.20	NQO2	protein_coding	0.738408	0.240104	0.978512	3.63068e-08	3.416	3.192	3.77	2.107	2.125	4.652	2.18	2.23	3.955
ENSG00000041880.14	PARP3	protein_coding	0.738242	0.750848	1.48909	0.406582	2.847	2.689	4.525	3.579	4.115	12.064	2.662	2.566	6.897
ENSG00000179151.13	EDC3	protein_coding	0.738213	0.541797	1.28001	0.26397	4.779	3.155	4.593	5.172	3.226	9.626	5.188	3.424	6.767
ENSG00000186501.14	TMEM222	protein_coding	0.737708	0.379522	1.11723	0.00279954	3.484	3.074	3.999	2.494	3.73	9.394	2.363	3.453	6.452
ENSG00000100813.14	ACIN1	protein_coding	0.73763	1.30216	2.03979	0.938794	16.293	9.683	23.878	15.446	8.359	49.18	16.403	9.96	28.622
ENSG00000117682.17	DHDDS	protein_coding	0.737323	0.392897	1.13022	0.613538	5.498	4.744	6.229	5.124	5.21	12.441	5.235	4.907	9.846
ENSG00000149577.15	SIDT2	protein_coding	0.737118	0.720442	1.45756	0.842679	1.59	1.124	1.852	1.64	1.752	6.069	1.399	1.386	3.018
ENSG00000152332.16	UHMK1	protein_coding	0.736975	-0.137714	0.599261	0.978181	57.021	62.345	56.669	60.382	42.978	64.765	51.695	37.865	57.668
ENSG00000197714.9	ZNF460	protein_coding	0.73688	1.37595	2.11283	0.000514258	15.086	8.942	23.208	20.452	9.2	47.929	18.662	7.838	28.148
ENSG00000176476.9	SGF29	protein_coding	0.736509	0.379711	1.11622	0.536388	2.35	1.943	2.528	2.508	2.322	5.561	1.682	1.666	3.269
ENSG00000002919.14	SNX11	protein_coding	0.736195	0.148235	0.88443	0.704833	5.662	5.175	5.735	5.246	5.596	11.936	5.468	5.777	9.23
ENSG00000170412.17	GPRC5C	protein_coding	0.735996	0.0272658	0.763262	0.718201	1.664	1.52	1.549	1.814	2.59	4.196	1.261	1.637	2.911
ENSG00000181885.18	CLDN7	protein_coding	0.735736	-0.383236	0.3525	2.13733e-05	31.601	32.364	24.814	14.409	21.3	24.573	21.394	29.713	41.985
ENSG00000132768.14	DPH2	protein_coding	0.735315	0.103017	0.838332	2.32402e-05	12.804	13.024	13.988	7.311	9.16	16.787	9.173	11.765	20.523
ENSG00000100348.10	TXN2	protein_coding	0.735178	-0.485584	0.249594	0.972062	18.109	18.307	13.075	16.753	16.799	19.799	18.755	24.105	28.908
ENSG00000179046.8	TRIML2	protein_coding	0.73511	1.72954	2.46465	2.00872e-07	1.697	1.11	3.681	3.418	1.543	10.135	3.256	1.415	6.564
ENSG00000179091.5	CYC1	protein_coding	0.734834	-0.400235	0.334599	1.41202e-09	75.892	76.309	57.822	44.451	74.396	84.649	44.979	71.485	99.906
ENSG00000127054.20	INTS11	protein_coding	0.73471	0.57994	1.31465	0.000807474	6.31	4.988	7.456	5.049	5.539	14.272	3.89	4.184	10.047
ENSG00000167815.12	PRDX2	protein_coding	0.734698	-0.475664	0.259034	0.000618241	65.094	64.241	46.198	52.759	65.966	66.339	42.997	54.134	77.086
ENSG00000175634.15	RPS6KB2	protein_coding	0.734625	0.415335	1.14996	0.000454736	4.137	3.636	4.849	3.051	4.551	9.045	2.232	2.686	6.655
ENSG00000270022.3	Z93241.1	lincRNA	0.734316	-0.070008	0.664308	0.0733169	4.797	4.539	4.324	2.377	4.408	8.658	3.915	7.215	9.226
ENSG00000213463.5	SYNJ2BP	protein_coding	0.733601	0.402489	1.13609	0.164782	7.282	6.495	8.585	6.844	4.416	8.662	5.973	3.268	8.048
ENSG00000124243.17	BCAS4	protein_coding	0.733276	-0.0658557	0.66742	0.00659181	2.433	2.51	2.398	1.939	2.527	4.036	1.696	2.054	3.244
ENSG00000071655.18	MBD3	protein_coding	0.73305	0.07101	0.80406	0.566313	3.151	2.656	2.79	2.885	3.979	6.715	2.868	3.518	6.355
ENSG00000102977.15	ACD	protein_coding	0.733	0.3309	1.0639	0.000529317	5.573	5.322	6.694	3.761	5.766	12.747	3.576	5.466	10.806
ENSG00000135842.17	FAM129A	protein_coding	0.732592	0.204054	0.936646	4.17481e-06	2.591	1.968	2.267	1.657	1.118	2.002	1.66	1.023	2.093
ENSG00000167925.16	GHDC	protein_coding	0.732547	0.582523	1.31507	0.0116976	1.496	1.184	1.773	1.013	1.302	3.569	1.045	1.296	2.927
ENSG00000101004.15	NINL	protein_coding	0.73205	1.0563	1.78835	0.000719968	1.527	1.068	2.221	2.254	1.739	6.14	2.106	1.334	4.508
ENSG00000060971.18	ACAA1	protein_coding	0.731941	0.651469	1.38341	0.0442189	3.422	2.374	3.729	2.452	2.042	6.708	3.004	2.742	5.681
ENSG00000183828.15	NUDT14	protein_coding	0.731476	0.406544	1.13802	0.928677	3.063	2.811	3.726	3.706	6.634	14.205	2.116	3.313	7.494
ENSG00000061273.18	HDAC7	protein_coding	0.73135	1.08258	1.81393	0.299252	1.984	1.392	2.948	1.578	1.81	8.148	1.868	1.942	5.333
ENSG00000110911.15	SLC11A2	protein_coding	0.731002	0.435878	1.16688	0.00015262	5.421	4.536	6.136	4.103	3.301	7.383	3.917	2.91	6.559
ENSG00000115648.14	MLPH	protein_coding	0.730838	0.712712	1.44355	0.131232	5.296	4.151	6.803	7.057	6.297	19.783	5.088	4.158	9.791
ENSG00000126768.12	TIMM17B	protein_coding	0.73047	-0.00161828	0.728852	0.600901	2.5	2.676	2.673	1.354	2.445	6.499	4.714	9.986	10.319
ENSG00000244879.7	GABPB1-AS1	antisense	0.73036	2.61983	3.35019	3.68295e-05	9.334	3.4	20.899	11.933	2.256	31.804	12.945	3.025	22.315
ENSG00000197037.11	ZSCAN25	protein_coding	0.72946	1.21144	1.9409	0.637466	2.445	1.549	3.587	2.232	1.489	6.949	2.348	1.531	4.836
ENSG00000013573.17	DDX11	protein_coding	0.72927	1.86704	2.59631	0.916761	4.175	2.388	8.711	3.81	2.294	18.416	4.47	2.506	11.416
ENSG00000166548.15	TK2	protein_coding	0.729265	0.692855	1.42212	0.118185	2.099	1.687	2.727	2.668	2.476	7.384	2.18	1.718	4.137
ENSG00000199177.1	MIR31	miRNA	0.72812	1.28247	2.01059	0.239201	10.306	2.906	7.069	5.714	1.788	12.542	8.231	7.346	17.004
ENSG00000064601.18	CTSA	protein_coding	0.727869	0.301121	1.02899	0.179083	7.995	6.928	8.536	6.983	7.432	17.153	7.128	7.43	13.405
ENSG00000177542.11	SLC25A22	protein_coding	0.727831	-0.110524	0.617307	0.00177408	5.796	6.251	5.79	4.218	7.216	10.194	3.655	5.765	9.603
ENSG00000142002.17	DPP9	protein_coding	0.727796	0.0812024	0.808998	0.00935561	5.895	5.665	5.993	4.718	6.309	12.002	4.578	5.951	9.602
ENSG00000165138.18	ANKS6	protein_coding	0.727747	0.683073	1.41082	0.195885	4.791	3.6	5.78	4.291	4.124	11.356	4.214	3.368	8.647
ENSG00000068354.16	TBC1D25	protein_coding	0.727508	-0.0113721	0.716136	0.640576	1.237	1.401	1.39	1.282	1.77	2.927	1.295	1.546	2.523
ENSG00000123815.12	COQ8B	protein_coding	0.727479	0.939171	1.66665	0.221354	2.683	2.083	3.994	2.313	2.574	9.747	2.253	2.214	5.893
ENSG00000276293.4	PIP4K2B	protein_coding	0.727465	0.0659347	0.7934	0.507756	11.133	11.013	11.528	10.476	11.085	22.818	10.351	11.292	16.478
ENSG00000238578.1	SNORD4A	snoRNA	0.72713	1.20451	1.93164	0.546205	32.48	28.185	64.955	28.345	19.182	110.219	28.423	31.933	80.88
ENSG00000173821.19	AC124319.1	protein_coding	0.726709	0.925361	1.65207	0.029608	4.323	2.38	4.52	5.576	3.214	12.223	4.625	2.478	6.436
ENSG00000187951.11	AC091057.1	processed_transcript	0.72648	1.56906	2.29554	0.0899867	3.016	1.672	4.961	3.317	1.332	7.332	3.811	1.363	5.968
ENSG00000102316.17	MAGED2	protein_coding	0.726311	0.2667	0.993011	0.312182	10.198	7.796	9.379	14.41	12.692	25.435	8.885	7.566	14.956
ENSG00000221955.10	SLC12A8	protein_coding	0.726182	0.283868	1.01005	0.0384783	3.223	2.75	3.348	2.298	2.433	5.129	2.812	2.529	4.866
ENSG00000108883.13	EFTUD2	protein_coding	0.725944	0.325946	1.05189	6.16497e-05	15.212	10.399	13.035	11.451	8.76	19.401	11.087	8.446	16.392
ENSG00000172830.13	SSH3	protein_coding	0.72562	0.95762	1.68324	0.0145795	4.923	3.869	7.514	4.074	4.326	15.121	3.345	3.365	9.929
ENSG00000278267.1	MIR6859-1	miRNA	0.72541	2.1864	2.91181	0.347715	2.171	2.09	9.513	2.738	1.106	6.547	3.466	1.387	13.27
ENSG00000105397.13	TYK2	protein_coding	0.7252	1.05889	1.78409	0.0554037	4.838	3.54	7.375	6.135	6.681	24.643	5.195	5.081	16.339
ENSG00000110400.11	NECTIN1	protein_coding	0.725144	-0.224211	0.500933	0.179876	2.697	2.911	2.492	2.392	3.223	5.142	2.273	3.64	4.569
ENSG00000130164.13	LDLR	protein_coding	0.725027	0.485003	1.21003	0.726688	15.566	11.189	15.66	18.389	18.09	47.532	13.289	12.313	25.08
ENSG00000143458.12	GABPB2	protein_coding	0.724819	0.351421	1.07624	0.0189699	2.816	2.295	2.928	2.453	1.734	3.904	1.922	1.501	2.964
ENSG00000227403.1	LINC01806	lincRNA	0.724371	0.468669	1.19304	0.0348252	4.792	4.911	6.796	2.964	1.922	4.302	4.199	2.57	6.002
ENSG00000172932.14	ANKRD13D	protein_coding	0.72425	1.74191	2.46616	0.233164	2.774	1.572	5.258	2.329	1.922	12.287	2.495	1.68	8.024
ENSG00000108852.14	MPP2	protein_coding	0.724172	-0.159305	0.564867	0.321651	2.562	2.267	2.03	2.69	2.81	4.169	1.596	1.971	2.907
ENSG00000146530.14	VWDE	protein_coding	0.72397	1.74581	2.46978	0.851565	4.904	2.473	8.294	4.694	1.362	9.329	4.819	1.541	6.904
ENSG00000162337.12	LRP5	protein_coding	0.72333	0.148705	0.872035	0.223546	6.765	5.167	5.728	6.148	7.704	13.051	5.685	6.189	12.238
ENSG00000171456.19	ASXL1	protein_coding	0.722892	0.955428	1.67832	0.149744	5.329	3.55	6.884	5.844	4.191	16.281	5.779	3.825	10.086
ENSG00000189306.11	RRP7A	protein_coding	0.722726	0.171187	0.893913	0.0215359	8.307	7.239	8.151	6.914	8.108	16.055	6.697	7.923	13.816
ENSG00000108474.16	PIGL	protein_coding	0.722076	0.969584	1.69166	0.376961	1.687	1.438	2.816	1.592	1.147	5.294	1.413	1.25	2.826
ENSG00000138835.22	RGS3	protein_coding	0.72195	1.03692	1.75887	0.823405	2.135	1.331	2.731	2.016	1.443	6.391	2.255	1.708	4.417
ENSG00000127191.18	TRAF2	protein_coding	0.721788	0.339652	1.06144	0.0672545	5.124	4.223	5.344	4.244	4.953	10.187	3.956	4.195	8.884
ENSG00000126088.14	UROD	protein_coding	0.721783	0.0123653	0.734148	0.492111	9.342	8.713	8.788	11.354	13.329	22.854	8.33	9.38	15.137
ENSG00000163975.12	MELTF	protein_coding	0.721528	0.610862	1.33239	0.529814	3.031	2.521	3.85	3.058	3.424	8.867	2.499	2.505	6.134
ENSG00000022567.9	SLC45A4	protein_coding	0.721318	0.262108	0.983426	0.0680334	2.511	2.078	2.492	1.818	1.802	4.478	2.267	2.422	3.81
ENSG00000183309.11	ZNF623	protein_coding	0.721117	0.401473	1.12259	0.394966	6.978	6.171	8.151	8.082	6.217	16.102	6.64	5.02	9.189
ENSG00000123154.12	WDR83	protein_coding	0.721072	0.244896	0.965968	0.172289	2.988	2.708	3.209	2.624	3.45	7.156	2.234	2.855	5.252
ENSG00000111665.11	CDCA3	protein_coding	0.720671	0.688929	1.4096	0.896925	5.322	4.617	7.443	5.296	4.964	15.534	5.28	5.001	11.279
ENSG00000167600.14	CYP2S1	protein_coding	0.720656	-0.333424	0.387232	0.303766	2.736	2.394	1.9	2.217	2.84	3.704	2.491	3.351	4.395
ENSG00000115107.20	STEAP3	protein_coding	0.720477	0.271043	0.99152	0.026768	7.181	6.048	7.298	4.862	4.617	8.727	6.419	5.062	10.587
ENSG00000052749.13	RRP12	protein_coding	0.720334	0.978086	1.69842	0.00536016	5.814	3.549	6.991	3.667	2.987	12.023	4.966	4.092	10.708
ENSG00000197070.14	ARRDC1	protein_coding	0.719505	0.705575	1.42508	0.0110581	3.918	3.085	5.031	2.958	3.43	9.61	2.609	2.953	7.6
ENSG00000171574.18	ZNF584	protein_coding	0.719354	0.197016	0.91637	0.00324138	4.738	4.49	5.147	3.461	3.771	7.453	3.516	3.597	6.483
ENSG00000179178.11	TMEM125	protein_coding	0.719275	0.128109	0.847384	0.756626	2.147	2.143	2.342	1.843	2.595	5.732	2.569	3.733	5.471
ENSG00000100417.12	PMM1	protein_coding	0.718869	0.438121	1.15699	0.276143	2.158	1.581	2.142	1.654	1.82	5.578	2.052	2.54	4.121
ENSG00000076864.19	RAP1GAP	protein_coding	0.718416	0.210674	0.92909	0.00686062	1.91	1.501	1.737	1.365	1.601	3.106	1.351	1.547	2.891
ENSG00000155008.14	APOOL	protein_coding	0.718106	0.0214822	0.739588	0.0196374	5.927	5.666	5.751	4.583	3.012	4.518	4.884	3.048	5.665
ENSG00000104859.15	CLASRP	protein_coding	0.71784	1.60893	2.32677	0.0278608	3.039	1.831	5.585	2.308	2.11	13.195	2.367	2.029	8.166
ENSG00000108528.14	SLC25A11	protein_coding	0.716915	-0.379629	0.337286	1.09765e-06	16.172	17.574	13.508	10.794	17.791	21.693	8.796	13.889	18.181
ENSG00000173933.20	RBM4	protein_coding	0.71684	1.87934	2.59618	0.0623333	3.559	1.907	7.016	3.846	1.316	9.802	4.531	1.473	7.231
ENSG00000255769.7	GOLGA2P10	transcribed_unprocessed_pseudogene	0.71667	1.45006	2.16673	0.562109	2.803	1.531	4.183	2.667	2.196	11.216	2.349	2.029	8.009
ENSG00000125037.12	EMC3	protein_coding	0.716121	0.0794893	0.79561	0.135942	2.619	2.348	2.481	2.55	2.463	3.945	1.407	1.363	2.564
ENSG00000087008.16	ACOX3	protein_coding	0.715902	0.253165	0.969067	0.76796	3.036	2.518	3.001	2.708	2.675	6.495	3.051	3.111	4.91
ENSG00000196878.15	LAMB3	protein_coding	0.715661	0.16228	0.877941	0.263298	4.091	3.637	4.07	3.685	4.228	7.884	3.386	3.596	6.513
ENSG00000140326.13	CDAN1	protein_coding	0.71558	1.04092	1.7565	0.202037	3.425	2.207	4.541	2.708	2.209	9.818	3.209	2.589	6.65
ENSG00000160410.15	SHKBP1	protein_coding	0.715391	0.123704	0.839095	0.296754	7.645	6.847	7.46	7.06	10.568	18.295	6.213	8.409	15.545
ENSG00000114770.17	ABCC5	protein_coding	0.71468	1.78504	2.49972	0.000185865	2.396	1.266	4.363	3.057	1.498	11.653	3.46	1.58	6.497
ENSG00000009830.11	POMT2	protein_coding	0.71426	1.15788	1.87214	0.0857398	2.045	1.457	3.251	1.52	1.289	5.802	1.848	1.537	4.576
ENSG00000160294.11	MCM3AP	protein_coding	0.71426	1.16726	1.88152	0.892657	9.16	5.833	13.1	9.121	5.687	25.574	9.059	5.515	16.65
ENSG00000114388.12	NPRL2	protein_coding	0.714036	0.728594	1.44263	0.000279717	5.128	4.321	7.16	3.609	4.51	13.165	3.478	3.913	9.904
ENSG00000132394.11	EEFSEC	protein_coding	0.713968	0.0860773	0.800045	0.416501	3.229	2.635	2.797	2.607	2.563	4.58	3.047	3.071	5.21
ENSG00000100242.15	SUN2	protein_coding	0.713644	0.335886	1.04953	0.067244	5.991	4.814	6.076	5.051	6.436	13.287	4.864	5.555	11.528
ENSG00000035403.17	VCL	protein_coding	0.713207	0.743893	1.4571	0.971236	21.261	13.006	21.781	23.614	11.941	35.603	18.346	9.706	24.539
ENSG00000100281.14	HMGXB4	protein_coding	0.713187	0.372233	1.08542	0.77252	8.996	6.961	9.01	9.685	5.798	11.559	7.581	4.284	9.676
ENSG00000168701.19	TMEM208	protein_coding	0.713094	-0.244511	0.468583	0.0112564	8.603	8.621	7.277	6.309	10.065	14.201	6.463	10.185	13.822
ENSG00000120875.9	DUSP4	protein_coding	0.713041	-0.0488591	0.664182	3.93268e-19	18.3	18.709	18.086	9.658	10.682	15.162	9.204	8.652	15.307
ENSG00000124177.15	CHD6	protein_coding	0.71293	1.32258	2.03551	0.0125545	5.201	2.64	6.603	6.088	2.451	11.346	6.146	2.153	7.817
ENSG00000013364.19	MVP	protein_coding	0.712651	0.374049	1.0867	0.609186	8.713	6.551	8.49	10.829	10.055	21.931	7.364	6.471	13.383
ENSG00000105053.11	VRK3	protein_coding	0.712536	0.524284	1.23682	0.462668	2.406	1.91	2.747	2.058	2.104	6.472	2.353	2.491	4.498
ENSG00000119661.15	DNAL1	protein_coding	0.712267	0.457803	1.17007	0.366374	3.001	2.659	3.652	2.721	1.774	4.254	2.753	1.882	3.974
ENSG00000239569.3	KMT2E-AS1	antisense	0.71226	1.03053	1.74279	0.220798	1.95	1.122	2.292	1.49	1.672	8.097	1.454	1.655	3.828
ENSG00000106086.20	PLEKHA8	protein_coding	0.712036	0.734194	1.44623	7.69724e-10	3.85	3.022	5.027	5.905	3.034	9.357	6.667	3.162	7.613
ENSG00000156504.16	FAM122B	protein_coding	0.712032	0.412418	1.12445	0.0905285	33.61	26.877	35.771	32.229	19.643	37.559	22.205	11.542	28.692
ENSG00000135605.13	TEC	protein_coding	0.71167	1.32341	2.03508	0.438327	2.728	1.757	4.397	2.795	1.078	5.263	3.087	1.219	4.194
ENSG00000143379.12	SETDB1	protein_coding	0.711487	0.881153	1.59264	0.881833	7.934	5.286	9.736	7.853	5.044	18.292	7.565	4.879	12.238
ENSG00000241217.3	RN7SL809P	misc_RNA	0.71145	1.76419	2.47564	0.685135	4.237	2.898	9.844	3.799	1.807	10.708	3.896	1.359	7.095
ENSG00000259956.2	RBM15B	protein_coding	0.711373	-0.305083	0.40629	0.0412052	7.35	7.812	6.323	6.699	7.949	9.919	5.344	6.007	8.455
ENSG00000174989.13	FBXW8	protein_coding	0.711363	0.782017	1.49338	0.931631	3.188	2.314	3.979	3.151	2.564	6.568	3.165	1.884	5.83
ENSG00000138759.19	FRAS1	protein_coding	0.71119	1.36624	2.07743	0.27226	8.017	3.687	9.505	6.388	2.34	13.45	15.114	5.936	18.396
ENSG00000117676.14	RPS6KA1	protein_coding	0.710417	-0.0353998	0.675017	0.000429207	8.696	8.045	7.85	6.544	8.986	14.388	6.392	8.416	13.399
ENSG00000204310.13	AGPAT1	protein_coding	0.710195	-0.421818	0.288377	0.111595	10.153	12.299	9.181	9.692	13.212	12.511	5.716	6.928	10.912
ENSG00000170906.15	NDUFA3	protein_coding	0.709334	-0.417327	0.292007	0.178627	10.928	11.983	8.973	9.591	14.471	15.322	9.412	12.363	17.503
ENSG00000159792.10	PSKH1	protein_coding	0.709333	-0.0274658	0.681867	0.899062	2.19	1.856	1.821	1.897	2.758	4.971	2.297	3.069	4.382
ENSG00000177189.13	RPS6KA3	protein_coding	0.709269	0.0236963	0.732965	0.0770909	10.532	9.118	9.269	8.752	6.672	5.815	3.501	2.029	6.431
ENSG00000144028.15	SNRNP200	protein_coding	0.709063	0.773937	1.483	0.408213	32.64	16.496	28.207	30.916	13.615	44.742	29.639	14.643	34.817
ENSG00000138119.17	MYOF	protein_coding	0.708666	0.958094	1.66676	0.849253	45.534	25.114	48.79	52.062	23.228	82.649	39.093	16.987	48.126
ENSG00000104980.8	TIMM44	protein_coding	0.708231	0.428519	1.13675	0.19058	8.782	7.376	9.927	6.672	7.081	17.438	8.559	8.451	16.592
ENSG00000160447.7	PKN3	protein_coding	0.70823	0.48875	1.19698	0.473561	7.611	6.505	9.128	7.411	8.948	21.821	6.498	7.508	16.182
ENSG00000064490.14	RFXANK	protein_coding	0.707992	0.286787	0.994779	0.531781	6.645	6.275	7.655	6.461	8.327	17.688	5.659	6.805	12.722
ENSG00000197077.13	KIAA1671	protein_coding	0.70762	1.56868	2.2763	0.881757	4.85	2.228	6.609	4.392	1.903	11.353	5.03	1.989	7.824
ENSG00000100395.15	L3MBTL2	protein_coding	0.707517	0.156061	0.863578	0.153399	5.761	5.077	5.657	4.778	5.793	11.83	5.258	6.294	10.204
ENSG00000196865.4	NHLRC2	protein_coding	0.707419	0.531301	1.23872	0.074513	15.505	11.713	16.928	12.424	5.711	14.068	14.008	7.216	16.314
ENSG00000139620.12	KANSL2	protein_coding	0.707341	0.661919	1.36926	0.808135	11.868	9.734	15.401	11.14	7.612	24.041	12.777	9.23	19.504
ENSG00000146904.9	EPHA1	protein_coding	0.707042	0.494578	1.20162	0.0651522	4.184	3.233	4.555	3.18	3.66	8.836	3.701	3.437	7.531
ENSG00000079974.17	RABL2B	protein_coding	0.706424	0.757276	1.4637	0.580578	1.524	1.453	2.456	1.468	1.236	3.954	1.337	1.111	2.642
ENSG00000166135.14	HIF1AN	protein_coding	0.70638	1.01929	1.72567	0.0783491	9.26	5.572	11.294	10.807	5.695	21.565	9.946	5.067	14.637
ENSG00000130695.15	CEP85	protein_coding	0.706214	0.916336	1.62255	0.601739	12.557	8.759	16.531	11.271	8.1	30.686	12.491	8.591	21.501
ENSG00000165915.14	SLC39A13	protein_coding	0.70614	0.93927	1.64541	0.366371	1.775	1.31	2.512	1.684	2.41	7.394	1.363	1.401	4.469
ENSG00000125967.16	NECAB3	protein_coding	0.706102	0.889678	1.59578	0.10667	3.552	2.805	5.197	2.893	3.573	12.555	2.91	3.5	9.1
ENSG00000212464.1	SNORA12	snoRNA	0.70602	2.90351	3.60953	0.00725161	207.921	61.503	460.192	284.667	38.428	427.762	239.445	35.826	479.509
ENSG00000134107.4	BHLHE40	protein_coding	0.705833	0.0252528	0.731086	0.000997871	7.654	6.456	6.57	5.927	5.347	7.505	4.307	3.107	6.099
ENSG00000130204.13	AC011481.1	protein_coding	0.705677	-0.332838	0.372839	7.69027e-06	23.434	23.196	18.417	15.767	20.82	25.364	17.071	21.394	29.446
ENSG00000206603.1	SNORA22B	snoRNA	0.70533	2.23808	2.94341	0.325079	7.156	3.156	14.889	4.414	1.961	15.6	6.766	1.351	10.049
ENSG00000185436.12	IFNLR1	protein_coding	0.704952	0.114459	0.819411	0.439021	2.752	2.616	2.832	2.691	3.157	5.717	3.173	3.114	5.355
ENSG00000160305.18	DIP2A	protein_coding	0.70475	1.47634	2.18109	0.919279	2.931	1.912	5.32	3.319	2.187	12.004	2.378	1.521	5.699
ENSG00000142082.15	SIRT3	protein_coding	0.704744	0.590926	1.29567	0.277788	1.963	1.529	2.303	2.503	2.55	7.453	1.889	1.824	3.761
ENSG00000178035.12	IMPDH2	protein_coding	0.704567	-0.423198	0.281369	6.1404e-06	137.068	132.561	98.86	65.979	76.681	91.742	96.501	115.426	142.503
ENSG00000187778.14	MCRS1	protein_coding	0.704525	-0.103732	0.600793	0.000116648	18.346	17.902	16.66	12.849	19.33	29.613	13.3	17.932	26.921
ENSG00000104812.15	GYS1	protein_coding	0.704191	0.350169	1.05436	0.501464	9.667	7.153	9.118	9.091	8.647	20.414	8.886	7.68	14.031
ENSG00000179094.16	AC129492.1	protein_coding	0.703743	0.308017	1.01176	0.492332	2.967	2.105	2.606	1.807	1.665	3.979	3.234	3.224	5.485
ENSG00000101444.13	AHCY	protein_coding	0.703374	-0.236545	0.466829	2.59702e-10	69.867	61.498	52.198	42.27	45.89	57.666	44.516	47.036	71.497
ENSG00000105971.15	CAV2	protein_coding	0.703085	-0.29466	0.408425	0.000384042	26.208	31.315	25.53	15.849	14.645	13.623	8.289	8.439	15.981
ENSG00000077348.9	EXOSC5	protein_coding	0.702717	-0.518983	0.183734	1.13458e-05	13.084	13.388	9.343	6.471	9.812	9.86	8.033	12.801	16.434
ENSG00000181027.10	FKRP	protein_coding	0.702269	0.569241	1.27151	0.583607	1.524	1.261	1.871	1.406	1.646	4.476	1.382	1.222	2.619
ENSG00000133488.14	SEC14L4	protein_coding	0.702058	0.266405	0.968463	0.936986	3.411	2.85	3.428	3.494	4.253	9.64	3.133	3.662	6.186
ENSG00000180758.12	GPR157	protein_coding	0.702038	0.0844688	0.786507	0.00251287	2.364	2.355	2.497	1.42	1.801	2.931	1.742	1.589	2.905
ENSG00000160741.17	CRTC2	protein_coding	0.701972	0.398898	1.10087	0.395459	3.673	3.708	4.889	3.36	4.064	10.749	3.197	4.695	8.166
ENSG00000131043.12	AAR2	protein_coding	0.701524	-0.0124496	0.689074	0.553003	8.353	6.983	6.923	7.03	7.66	12.28	8.403	8.368	13.568
ENSG00000185347.17	TEDC1	protein_coding	0.70133	0.76833	1.46966	0.221607	1.617	1.274	2.17	1.241	1.619	4.905	1.407	1.525	3.861
ENSG00000131791.8	PRKAB2	protein_coding	0.70127	1.12413	1.8254	7.11452e-21	5.907	4.58	9.983	13.208	6.179	26.943	13.049	5.968	17.191
ENSG00000070366.14	SMG6	protein_coding	0.701257	0.724793	1.42605	0.027725	2.991	2.309	3.816	3.437	2.503	8.105	3.574	2.658	5.927
ENSG00000103365.15	GGA2	protein_coding	0.701158	0.889482	1.59064	0.790664	8.872	6.692	12.397	7.805	5.885	22.63	10.041	7.742	18.263
ENSG00000185504.17	FAAP100	protein_coding	0.701015	0.629195	1.33021	0.103595	5.895	4.518	6.988	3.642	5.128	13.641	5.335	6.114	14.531
ENSG00000161204.11	ABCF3	protein_coding	0.700654	0.719506	1.42016	0.143065	7.674	5.204	8.569	6.568	5.532	18.45	6.819	5.808	12.472
ENSG00000137802.14	MAPKBP1	protein_coding	0.70056	1.22299	1.92355	0.613707	2.055	1.373	3.205	2.257	2.045	8.967	1.978	1.617	5.307
ENSG00000112473.18	SLC39A7	protein_coding	0.700534	-0.101845	0.598689	0.0580628	38.294	37.119	34.589	35.732	43.612	68.3	27.547	33.116	48.492
ENSG00000163933.10	RFT1	protein_coding	0.700432	-0.0325121	0.66792	0.00970271	5.639	5.43	5.309	4.032	4.161	5.506	4.769	3.745	7.144
ENSG00000275342.4	PRAG1	protein_coding	0.700016	0.316634	1.01665	0.698809	3.827	3.003	3.74	4.06	4.609	10.114	3.715	4.175	7.788
ENSG00000198026.8	ZNF335	protein_coding	0.69978	1.14309	1.84287	0.0264285	2.376	1.688	3.728	1.933	2.033	9.375	1.71	1.728	4.822
ENSG00000162227.8	TAF6L	protein_coding	0.699712	0.978898	1.67861	0.0545427	3.197	2.376	4.683	2.358	3.145	10.465	2.502	2.497	7.69
ENSG00000160117.15	ANKLE1	protein_coding	0.69966	1.01293	1.71259	0.0312079	2.123	1.777	3.586	1.32	1.668	6.506	1.768	1.939	5.34
ENSG00000006704.10	GTF2IRD1	protein_coding	0.699345	0.456445	1.15579	0.485153	2.946	2.198	3.016	2.557	2.655	6.899	3.747	3.439	6.57
ENSG00000221829.9	FANCG	protein_coding	0.699254	0.482286	1.18154	0.225183	12.587	10.641	14.865	10.357	12.67	34.608	11.897	13.876	26.135
ENSG00000154370.16	TRIM11	protein_coding	0.69903	1.18508	1.88411	0.0416682	3.371	2.199	5	2.736	2.265	10.565	2.756	2.319	6.774
ENSG00000185670.8	ZBTB3	protein_coding	0.698883	0.488887	1.18777	0.252174	2.084	1.666	2.338	1.857	2.298	5.547	1.594	1.689	3.631
ENSG00000124574.15	ABCC10	protein_coding	0.69887	1.28183	1.9807	0.338666	2.08	1.284	3.122	1.896	1.696	7.723	1.788	1.435	4.909
ENSG00000187792.5	ZNF70	protein_coding	0.698744	0.768076	1.46682	0.89969	1.591	1.101	1.875	1.715	1.267	5.073	1.36	1.231	2.349
ENSG00000158773.14	USF1	protein_coding	0.698656	0.496954	1.19561	0.785158	12.065	10.899	15.381	10.531	12.716	31.536	12.534	12.525	26.494
ENSG00000183207.14	RUVBL2	protein_coding	0.69849	-0.213462	0.485028	0.000188737	38.484	32.908	28.382	29.464	35.36	44.838	27.258	30.635	47.326
ENSG00000105486.14	LIG1	protein_coding	0.697356	0.550634	1.24799	0.0124564	10.529	7.981	11.69	8.317	7.926	20.664	8.829	7.414	16.042
ENSG00000148339.12	SLC25A25	protein_coding	0.697241	0.257056	0.954297	0.112252	4.298	3.466	4.142	3.358	3.4	7.176	3.88	3.943	7.014
ENSG00000140521.13	POLG	protein_coding	0.697231	0.918249	1.61548	0.0629365	8.772	6.798	12.847	7.247	7.649	28.113	7.584	7.48	19.108
ENSG00000115325.13	DOK1	protein_coding	0.697221	0.202952	0.900173	0.872843	3.559	3.33	3.833	3.603	4.299	8.335	3.501	4.137	7.432
ENSG00000135148.12	TRAFD1	protein_coding	0.697049	0.387141	1.08419	0.63623	8.109	6.462	8.451	8.096	6.587	14.939	8.478	6.576	13.034
ENSG00000171425.10	ZNF581	protein_coding	0.69668	-0.403433	0.293247	0.206894	7.297	7.223	5.461	5.939	9.07	10.123	6.268	8.095	10.891
ENSG00000181450.17	ZNF678	protein_coding	0.696533	0.805477	1.50201	0.00018865	4.099	3.294	5.757	5.951	2.321	6.815	5.558	2.147	5.866
ENSG00000105298.14	CACTIN	protein_coding	0.696326	0.341144	1.03747	0.0284882	3.202	2.834	3.59	2.477	2.677	5.231	2.511	2.619	5.647
ENSG00000105732.13	ZNF574	protein_coding	0.6962	-0.137504	0.558696	0.0936246	3.708	3.256	2.96	2.97	4.153	5.957	3.1	3.832	5.796
ENSG00000183751.14	TBL3	protein_coding	0.696131	0.364879	1.06101	0.00019981	5.185	4.024	5.182	3.656	4.649	9.026	3.094	3.552	7.964
ENSG00000109079.10	TNFAIP1	protein_coding	0.695755	-0.0993815	0.596374	0.0604103	7.702	8.022	7.488	6.449	7.926	12.422	6.469	7.21	10.516
ENSG00000163481.8	RNF25	protein_coding	0.695679	0.169712	0.865391	0.514176	7.038	6.024	6.776	6.191	7.361	15.36	6.663	7.67	12.2
ENSG00000093183.14	SEC22C	protein_coding	0.695674	0.344066	1.03974	0.21454	7.997	7.838	9.949	7.014	6.197	15.567	7.36	6.722	11.31
ENSG00000214756.8	CSKMT	protein_coding	0.695584	0.925616	1.6212	0.00248111	2.861	1.98	3.761	1.247	1.195	4.223	2.147	2.068	5.538
ENSG00000156983.15	BRPF1	protein_coding	0.695545	0.536235	1.23178	0.364266	4.972	3.814	5.531	4.556	4.149	11.235	4.489	4.25	8.657
ENSG00000168591.16	TMUB2	protein_coding	0.69544	1.37723	2.07267	0.0699031	4.035	2.851	7.406	4.676	4.542	25.261	4.765	4.417	14.054
ENSG00000158552.13	ZFAND2B	protein_coding	0.695435	0.533855	1.22929	0.125512	2.348	2.356	3.411	2.148	2.603	6.646	1.597	1.838	3.957
ENSG00000160688.19	FLAD1	protein_coding	0.695163	0.382157	1.07732	0.0776807	9.061	8.332	10.859	7.496	8.779	21.607	7.726	9.209	16.66
ENSG00000154144.13	TBRG1	protein_coding	0.694733	0.678527	1.37326	0.00279754	5.057	4.358	6.975	3.911	3.006	8.959	3.901	2.904	6.539
ENSG00000107829.14	FBXW4	protein_coding	0.694268	0.354192	1.04846	0.69879	2.592	2.034	2.6	2.762	2.963	6.215	2.521	2.606	5.315
ENSG00000163660.11	CCNL1	protein_coding	0.69421	2.569	3.26321	0.00260191	15.031	6.53	38.749	18.948	3.144	35.793	18.455	3.692	29.895
ENSG00000174365.19	SNHG11	processed_transcript	0.69345	1.15073	1.84418	0.625262	1.544	1.303	2.893	1.432	1.543	6.689	1.408	1.451	4.315
ENSG00000125454.12	SLC25A19	protein_coding	0.693422	0.654228	1.34765	8.51765e-06	6.661	5.422	8.533	3.775	3.659	11.19	4.563	4.624	9.793
ENSG00000103248.18	MTHFSD	protein_coding	0.69275	1.20594	1.89869	0.598194	2.865	1.877	4.33	3.206	2.087	10.067	2.716	1.955	5.635
ENSG00000088448.14	ANKRD10	protein_coding	0.6927	1.87967	2.57237	0.71676	28.393	15.286	56.251	26.075	10.559	64.84	31.532	9.99	57.553
ENSG00000085998.14	POMGNT1	protein_coding	0.692537	0.291328	0.983865	0.1897	9.528	9.282	11.359	9.456	13.31	25.822	7	8.578	17.295
ENSG00000138617.15	PARP16	protein_coding	0.692356	-0.214526	0.47783	0.988171	2.101	2.591	2.233	1.873	2.112	2.922	2.266	2.292	3.213
ENSG00000169213.7	RAB3B	protein_coding	0.692324	0.513286	1.20561	0.108237	6.924	5.158	7.362	14.583	9.434	19.825	6.476	3.315	8.391
ENSG00000110328.6	GALNT18	protein_coding	0.692082	-0.401076	0.291006	3.16741e-08	6.062	5.896	4.465	3.679	4.712	4.924	3.197	4.051	5.803
ENSG00000141349.8	G6PC3	protein_coding	0.691824	-0.0900297	0.601794	0.00176044	4.602	4.43	4.162	3.452	4.661	5.949	3.173	3.575	6.451
ENSG00000139182.14	CLSTN3	protein_coding	0.69129	1.23516	1.92645	0.00203167	1.761	1.189	2.799	2.576	1.997	9.945	2.221	1.725	5.005
ENSG00000168067.12	MAP4K2	protein_coding	0.691069	0.0485843	0.739653	0.0546105	4.413	4.584	4.741	3.9	5.175	9.313	3.377	4.797	7.432
ENSG00000073111.14	MCM2	protein_coding	0.690934	-0.0493327	0.641601	0.000340739	43.167	34.923	33.749	30.274	31.313	48.528	34.265	35.809	56.235
ENSG00000168003.16	SLC3A2	protein_coding	0.690739	0.305512	0.996251	0.415799	30.744	24.57	30.365	19.484	18.739	43.272	33.179	31.6	54.454
ENSG00000185022.12	MAFF	protein_coding	0.690636	0.216768	0.907404	0.165694	1.618	1.542	1.792	1.39	1.788	3.769	1.259	1.441	2.405
ENSG00000177728.17	TMEM94	protein_coding	0.690304	0.556626	1.24693	0.368884	2.936	2.725	4.008	2.99	4.399	10.887	3.263	3.913	8.906
ENSG00000183077.15	AFMID	protein_coding	0.690143	0.498297	1.18844	2.16271e-06	7.686	6.409	9.053	5.062	5.318	12.78	4.886	5.057	10.93
ENSG00000100726.15	TELO2	protein_coding	0.68973	1.00583	1.69556	0.000238112	4.166	2.841	5.705	2.375	3.433	10.39	2.488	2.969	10.292
ENSG00000055070.17	SZRD1	protein_coding	0.689199	-0.590509	0.0986903	1.31012e-09	30.193	32.183	21.373	18.659	25.618	25.806	19.464	25.893	29.473
ENSG00000108433.16	GOSR2	protein_coding	0.68902	1.27214	1.96116	0.235499	3.668	2.329	5.625	3.923	2.273	12.691	3.951	2.495	6.775
ENSG00000158941.16	CCAR2	protein_coding	0.688793	0.190052	0.878845	0.192955	16.773	13.018	14.851	13.903	13.333	24.735	15.918	13.813	25.178
ENSG00000118058.21	KMT2A	protein_coding	0.68865	1.46597	2.15462	0.0119597	5.441	2.421	6.688	5.856	1.998	10.865	7.415	2.376	8.662
ENSG00000125814.17	NAPB	protein_coding	0.68813	1.35704	2.04517	0.0550441	3.191	2.135	5.469	3.82	1.663	7.585	3.726	1.568	5.856
ENSG00000174669.12	SLC29A2	protein_coding	0.68787	1.79139	2.47926	7.75781e-06	7.919	4.633	16.037	5.263	5.093	35.782	4.587	3.529	15.618
ENSG00000175727.14	MLXIP	protein_coding	0.687201	0.622139	1.30934	0.202234	3.427	2.771	4.265	2.596	2.58	7.729	3.316	3.305	6.776
ENSG00000183258.12	DDX41	protein_coding	0.686596	0.20925	0.895846	0.0301797	12.412	10.917	12.621	9.808	11.111	22.101	10.609	10.778	18.76
ENSG00000204592.9	HLA-E	protein_coding	0.686293	0.00202582	0.688319	0.0223512	23.618	20.638	20.667	20.476	19.825	31.554	18.323	17.055	27.824
ENSG00000068028.17	RASSF1	protein_coding	0.686215	0.951345	1.63756	0.00102066	5.044	3.513	6.793	3.824	3.545	13.76	2.978	3.384	8.44
ENSG00000119431.9	HDHD3	protein_coding	0.68599	0.56125	1.24724	0.0486123	5.54	4.294	6.336	4.327	5.752	16.807	4.226	5.251	10.127
ENSG00000127586.17	CHTF18	protein_coding	0.68587	1.63227	2.31814	0.466963	3.961	2.46	7.626	3.54	2.57	16.301	3.549	2.767	10.849
ENSG00000109118.14	PHF12	protein_coding	0.685766	0.695474	1.38124	0.133173	2.589	2.194	3.553	2.118	1.895	6.717	2.346	2.125	4.068
ENSG00000163348.4	PYGO2	protein_coding	0.685529	0.0449038	0.730433	0.0131917	8.86	8.319	8.582	6.833	8.956	15.81	7.039	8.027	12.517
ENSG00000121903.14	ZSCAN20	protein_coding	0.68549	1.10544	1.79093	0.0186843	3.43	1.998	4.299	3.906	2.368	9.706	4.522	2.416	7.058
ENSG00000162910.19	MRPL55	protein_coding	0.685305	0.0997394	0.785044	0.00555427	6.688	6.608	7.081	4.717	7.369	14.289	4.427	6.573	10.065
ENSG00000157833.13	GAREM2	protein_coding	0.685244	0.115282	0.800526	0.447011	1.886	1.707	1.849	1.513	1.976	4.037	1.838	2.481	3.684
ENSG00000104872.11	PIH1D1	protein_coding	0.685189	0.278556	0.963745	0.0128363	13.522	12.912	15.662	11.646	15.304	28.113	7.663	9.186	19.022
ENSG00000108788.11	MLX	protein_coding	0.685053	-0.12472	0.560333	0.00316701	12.891	12.775	11.717	9.679	11.021	16.663	10.569	11.458	16.479
ENSG00000269246.1	AC011445.2	lincRNA	0.685012	-1.0254	-0.340388	0.663971	2.095	2.292	1.126	2.041	4.829	3.563	1.689	2.66	2.249
ENSG00000125877.13	ITPA	protein_coding	0.685006	0.199947	0.884953	9.06351e-05	13.867	12.095	13.893	9.685	12.005	22.221	9.614	11.437	21.072
ENSG00000184307.15	ZDHHC23	protein_coding	0.68495	1.15159	1.83654	0.526	6.103	4.4	9.775	5.655	3.19	12.216	5.781	2.786	9.28
ENSG00000130707.17	ASS1	protein_coding	0.684936	-0.47067	0.214266	1.22925e-06	9.54	8.812	6.359	6.332	8.419	7.605	5.122	6.348	9.458
ENSG00000186994.11	KANK3	protein_coding	0.684472	0.797288	1.48176	0.531111	1.475	1.171	2.035	1.458	1.845	5.44	1.125	1.1	2.91
ENSG00000130775.16	THEMIS2	protein_coding	0.684224	0.320146	1.00437	0.927316	1.675	1.296	1.618	1.426	1.396	3.207	1.915	1.563	2.738
ENSG00000149809.14	TM7SF2	protein_coding	0.684101	0.333999	1.0181	0.422839	4.811	4.499	5.671	5.122	7.065	13.417	3.267	4.068	8.786
ENSG00000116747.12	RO60	protein_coding	0.68389	0.140809	0.824699	0.157011	26.914	25.243	27.831	24.058	16.789	18.086	7.939	5.47	15.929
ENSG00000122965.11	RBM19	protein_coding	0.68373	1.26861	1.95234	0.57531	5.491	3.12	7.517	5.098	3.16	16.453	5.21	3.361	9.668
ENSG00000277258.5	PCGF2	protein_coding	0.683619	0.1806	0.864219	0.128407	4.156	3.067	3.476	3.276	2.983	6.01	3.683	3.189	5.245
ENSG00000128563.13	PRKRIP1	protein_coding	0.683454	0.713696	1.39715	0.448151	3.29	2.9	4.756	2.983	2.982	9.003	2.955	2.933	6.739
ENSG00000116213.16	WRAP73	protein_coding	0.683312	0.423358	1.10667	0.0163571	4.455	3.847	5.159	3.334	3.825	9.402	3.75	3.988	7.524
ENSG00000177238.14	TRIM72	protein_coding	0.682946	-0.0229023	0.660044	2.67725e-15	6.769	6.159	6.062	3.337	3.786	6.811	3.49	4.46	6.19
ENSG00000145982.12	FARS2	protein_coding	0.682624	-0.270133	0.412491	0.0940119	2.273	1.956	1.622	1.155	1.387	1.776	2.142	2.266	3.135
ENSG00000180008.9	SOCS4	protein_coding	0.682565	0.483645	1.16621	0.327319	11.494	10.415	14.563	12.177	6.132	14.272	12.312	6.167	13.345
ENSG00000103876.12	FAH	protein_coding	0.682047	0.615723	1.29777	0.155357	1.628	1.191	1.825	1.479	1.54	4.337	1.231	1.204	2.584
ENSG00000117399.14	CDC20	protein_coding	0.681744	-0.156312	0.525432	1.9932e-05	94.321	85.573	76.786	65.225	75.498	107.729	70.306	83.591	121.368
ENSG00000179526.17	SHARPIN	protein_coding	0.681539	0.778811	1.46035	0.454402	5.067	4.193	7.194	5.418	6.749	19.34	3.511	3.669	9.695
ENSG00000137216.19	TMEM63B	protein_coding	0.681396	0.133261	0.814657	0.309468	8.088	7.461	8.183	7.945	9.438	17.872	6.537	7.235	11.82
ENSG00000079805.16	DNM2	protein_coding	0.680983	0.552067	1.23305	0.556246	6.633	4.983	7.306	5.984	6.124	16.388	6.432	6.28	12.967
ENSG00000167778.9	SPRYD3	protein_coding	0.680711	-0.16872	0.511991	0.00122826	9.201	8.979	7.988	6.917	8.586	12.54	6.836	8.684	12.091
ENSG00000163517.15	HDAC11	protein_coding	0.680631	0.300317	0.980948	0.4779	2.038	1.668	2.054	1.92	2.452	5.855	1.718	2.236	3.648
ENSG00000139546.10	TARBP2	protein_coding	0.680335	0.552955	1.23329	0.00411725	4.365	3.798	5.572	3.378	4.556	12.075	2.94	3.836	8
ENSG00000171067.11	C11orf24	protein_coding	0.680127	-0.32883	0.351297	0.000304095	6.095	6.967	5.547	4.07	5.519	6.915	4.458	5.999	7.792
ENSG00000197142.10	ACSL5	protein_coding	0.679834	0.218206	0.89804	7.21994e-07	50.168	41.216	47.946	16.364	13.078	23.508	27.821	22.092	42.681
ENSG00000103423.14	DNAJA3	protein_coding	0.67965	0.183483	0.863133	0.000724344	11.556	11.215	12.736	8.459	8.633	16.855	9.179	9.836	16.669
ENSG00000092445.12	TYRO3	protein_coding	0.679579	-0.0279726	0.651606	0.0732124	3.479	3.385	3.32	2.873	3.557	6.044	3.022	3.776	5.484
ENSG00000226396.1	AL031727.1	processed_pseudogene	0.67951	0.33334	1.01285	0.00440942	4.646	4.659	5.87	2.303	3.869	8.914	2.928	4.913	8.683
ENSG00000188522.15	FAM83G	protein_coding	0.67928	0.40089	1.08017	0.00420497	5.69	4.714	6.224	4.185	5.318	12.356	4.569	5.628	10.828
ENSG00000130313.7	AC010618.1	protein_coding	0.679134	0.151548	0.830682	0.414629	3.622	3.169	3.52	3.311	4.57	8.989	3.124	3.879	6.238
ENSG00000005884.18	ITGA3	protein_coding	0.679065	0.638635	1.3177	0.332396	19.118	14.871	23.152	19.515	22.142	58.81	14.4	14.784	34.585
ENSG00000149930.18	TAOK2	protein_coding	0.678888	0.609602	1.28849	0.605929	6.603	4.954	7.559	5.847	5.528	16.053	6.566	6.393	13.136
ENSG00000100647.8	SUSD6	protein_coding	0.678843	0.538937	1.21778	0.000144725	1.261	1.051	1.527	1.941	1.635	4.799	1.904	1.523	2.807
ENSG00000165661.16	QSOX2	protein_coding	0.678499	0.893171	1.57167	0.00919453	10.638	7.755	14.403	7.062	6.717	22.415	9.33	7.458	19.747
ENSG00000197586.12	ENTPD6	protein_coding	0.678417	0.529253	1.20767	0.0639785	8.509	7.04	10.16	7.088	8.527	22.932	7.299	8.755	17.366
ENSG00000077235.18	GTF3C1	protein_coding	0.678409	0.756741	1.43515	0.450209	12.21	7.057	11.924	12.548	7.459	23.904	12.79	7.799	17.795
ENSG00000130165.10	ELOF1	protein_coding	0.678173	-0.255554	0.422619	0.000104159	6.32	6.425	5.382	3.834	7.053	9.371	4.447	8.178	11.058
ENSG00000108591.10	DRG2	protein_coding	0.67813	1.19673	1.87486	0.0101935	3.991	2.796	6.409	3.298	3.613	14.75	2.86	2.719	8.959
ENSG00000272146.5	ARF4-AS1	antisense	0.677458	0.0264163	0.703874	0.0919227	2.111	1.407	1.433	1.245	1.636	2.721	1.507	1.601	2.554
ENSG00000243103.3	RN7SL452P	misc_RNA	0.677437	0.873793	1.55123	0.866987	1.747	1.164	2.133	1.835	1.682	9.365	1.433	1.655	2.553
ENSG00000198742.9	SMURF1	protein_coding	0.67712	0.203786	0.880906	0.542745	7.809	6.901	7.948	7.239	6.892	14.686	7.403	7.434	11.831
ENSG00000228705.1	LINC00659	antisense	0.67697	1.02608	1.70305	0.937998	2.824	1.919	3.908	3.007	2.584	10.166	2.549	1.915	5.16
ENSG00000136944.17	LMX1B	protein_coding	0.676694	-0.0288471	0.647847	0.458431	1.889	1.869	1.832	2.121	2.862	4.415	1.897	2.095	3.334
ENSG00000198793.12	MTOR	protein_coding	0.676665	0.746285	1.42295	0.23261	12.159	8.024	13.46	11.09	7.8	24.169	10.895	7.225	16.764
ENSG00000130244.12	FAM98C	protein_coding	0.67607	1.05784	1.73391	0.898947	2.418	2.029	4.224	2.544	2.292	9.748	2.281	1.814	4.719
ENSG00000169964.8	TMEM42	protein_coding	0.676026	0.960674	1.6367	0.272271	1.957	1.785	3.474	2.095	1.975	6.508	2.358	1.584	4.648
ENSG00000103197.18	TSC2	protein_coding	0.675954	0.602376	1.27833	0.316515	1.469	1.098	1.667	1.29	1.536	4.2	1.293	1.365	2.937
ENSG00000141569.12	TRIM65	protein_coding	0.675922	0.189202	0.865124	4.11627e-05	10.935	9.962	11.358	7.683	8.694	16.813	7.784	8.634	14.813
ENSG00000204580.13	DDR1	protein_coding	0.675795	0.0809641	0.756759	0.488282	11.968	11.295	11.947	11.702	15.541	27.637	10.493	13.345	21.425
ENSG00000124508.16	BTN2A2	protein_coding	0.67573	1.04681	1.72254	0.00578831	2.159	1.592	3.289	2.754	1.907	8.265	2.847	2.014	5.061
ENSG00000147789.15	ZNF7	protein_coding	0.675714	0.794856	1.47057	0.270461	3.927	3.014	5.229	3.592	3.069	10.048	3.496	2.548	5.977
ENSG00000005156.11	LIG3	protein_coding	0.675633	0.422937	1.09857	0.0488506	5.04	4.098	5.494	4.025	3.324	8.1	4.509	3.859	7.262
ENSG00000072135.13	PTPN18	protein_coding	0.67519	0.78799	1.46318	0.36035	3.192	2.55	4.403	2.853	2.853	9.381	2.833	2.869	6.633
ENSG00000122861.16	PLAU	protein_coding	0.675183	0.186333	0.861516	0.0150756	16.726	15.348	17.464	12.383	14.63	23.836	5.839	6.626	13.426
ENSG00000197905.9	TEAD4	protein_coding	0.675146	-0.274945	0.400201	0.668346	7.173	7.93	6.554	6.378	7.38	9.667	8.426	9.2	12.232
ENSG00000149716.12	LTO1	protein_coding	0.67484	1.34749	2.02233	0.64698	1.782	1.186	3.018	1.664	1.179	6.146	1.688	1.194	3.78
ENSG00000106003.13	LFNG	protein_coding	0.674662	0.353968	1.02863	0.961052	1.716	1.514	1.935	1.772	2.545	4.876	1.538	1.683	3.656
ENSG00000184436.11	THAP7	protein_coding	0.674487	0.0975434	0.77203	0.00592818	4.598	4.203	4.497	3.309	5.319	8.388	3.052	3.733	6.903
ENSG00000113761.12	ZNF346	protein_coding	0.673978	0.987132	1.66111	0.0571075	2.021	1.464	2.902	2.023	1.459	6.025	3.698	2.585	6.261
ENSG00000042493.16	CAPG	protein_coding	0.673928	-0.282882	0.391046	5.74093e-06	20.03	19	15.617	14.133	19.504	23.011	12.504	15.745	22.949
ENSG00000170266.16	GLB1	protein_coding	0.673604	-0.0434315	0.630173	0.268053	6.42	5.665	5.497	6.033	5.88	9.176	5.439	5.633	8.647
ENSG00000103496.15	STX4	protein_coding	0.673371	0.814009	1.48738	0.185505	1.479	1.236	2.173	1.91	1.61	5.451	1.564	1.398	3.246
ENSG00000141934.10	PLPP2	protein_coding	0.673231	0.00482558	0.678057	0.0555001	9.679	9.551	9.583	7.865	10.24	15.658	8.485	9.888	16.554
ENSG00000146083.12	RNF44	protein_coding	0.673206	0.746344	1.41955	0.880912	2.299	2.208	3.704	1.97	2.332	7.524	2.434	2.731	6.057
ENSG00000058056.9	USP13	protein_coding	0.672904	0.177773	0.850677	0.00114339	8.214	6.009	6.797	6.13	3.846	6.418	6.556	3.848	7.499
ENSG00000148308.17	GTF3C5	protein_coding	0.672469	0.234508	0.906977	0.0592902	15.786	13.467	15.844	13.765	17.189	36.294	12.824	15.577	25.939
ENSG00000234705.1	HMGA1P4	antisense	0.67235	1.87173	2.54408	0.00824653	1.345	1.343	4.915	3.239	1.466	12.539	2.508	1.132	4.502
ENSG00000136717.15	BIN1	protein_coding	0.672325	0.338925	1.01125	0.0378916	2.638	2.447	3.095	2.164	2.527	5.487	2.014	2.196	4.109
ENSG00000140995.16	DEF8	protein_coding	0.672197	0.408613	1.08081	0.2341	8.22	7.483	9.933	7.462	9.479	22.719	7.202	8.878	16.573
ENSG00000065361.15	ERBB3	protein_coding	0.672016	0.473994	1.14601	0.310454	4.544	3.692	5.128	3.946	3.51	8.811	4.296	3.548	6.922
ENSG00000175931.13	UBE2O	protein_coding	0.671151	0.596689	1.26784	0.382196	9.984	7.229	10.932	8.424	6.972	20.256	9.783	8.345	16.655
ENSG00000169972.12	PUSL1	protein_coding	0.671062	-0.0815551	0.589507	0.040597	5.57	5.331	5.038	4.61	6.114	8.959	4.021	5.354	8.273
ENSG00000167182.15	SP2	protein_coding	0.671049	0.236943	0.907992	0.657932	1.945	1.367	1.611	1.712	1.363	3.039	1.88	1.585	2.503
ENSG00000105556.11	MIER2	protein_coding	0.670542	0.596868	1.26741	0.0949135	1.509	1.247	1.886	1.304	1.506	3.835	1.156	1.186	2.699
ENSG00000235750.10	KIAA0040	protein_coding	0.670107	0.023251	0.693358	7.71542e-05	11.565	11.079	11.259	15.008	13.764	25	15.492	12.645	18.204
ENSG00000222345.1	SNORD19C	snoRNA	0.67009	2.49868	3.16877	0.29712	23.763	9.609	54.307	17.927	3.501	31.674	21.048	3.789	33.869
ENSG00000196924.16	FLNA	protein_coding	0.66966	1.01335	1.68301	0.287666	44.434	25.39	51.252	48.098	39.597	157.659	47.212	37.751	97.756
ENSG00000241839.10	PLEKHO2	protein_coding	0.669277	0.0465545	0.715831	0.584506	2.265	1.921	1.984	2.119	2.645	4.528	2.637	2.699	4.253
ENSG00000144426.18	NBEAL1	protein_coding	0.66905	1.15673	1.82578	9.37431e-20	3.851	2.453	5.469	7.675	2.803	12.084	8.228	3.189	9.296
ENSG00000207445.1	SNORD15B	snoRNA	0.66881	2.23514	2.90395	0.00515353	187.56	26.63	125.376	96.361	16.882	134.75	98.296	13.58	95.312
ENSG00000159267.14	HLCS	protein_coding	0.668614	0.377626	1.04624	0.750182	3.536	3.008	3.908	3.453	2.839	6.399	3.693	2.874	5.438
ENSG00000101161.8	PRPF6	protein_coding	0.668506	0.29569	0.964196	0.38503	27.789	19.897	24.423	26.704	21.314	43.357	24.303	19.652	36.772
ENSG00000141084.11	RANBP10	protein_coding	0.668386	0.442674	1.11106	0.30597	2.995	2.275	3.092	2.896	2.64	6.766	3.623	2.992	5.447
ENSG00000157992.12	KRTCAP3	protein_coding	0.668274	-0.406773	0.261501	0.00173161	9.62	11.604	8.753	5.147	6.301	7.553	7.203	10.249	12.286
ENSG00000120451.10	SNX19	protein_coding	0.668229	0.569651	1.23788	0.187164	6.092	4.831	7.17	6.174	4.961	13.931	7.111	5.653	11.198
ENSG00000103249.18	CLCN7	protein_coding	0.667808	0.429262	1.09707	0.015449	2.585	2.069	2.786	2.001	3.009	6.817	1.91	2.613	5.278
ENSG00000162769.13	FLVCR1	protein_coding	0.667413	0.653377	1.32079	0.0574937	7.957	7.056	11.098	6.802	4.034	9.884	6.669	3.8	9.678
ENSG00000089820.15	ARHGAP4	protein_coding	0.667398	0.965562	1.63296	0.000911073	3.823	3.116	6.085	2.758	2.844	8.776	2.353	2.14	6.671
ENSG00000174231.17	PRPF8	protein_coding	0.667268	0.503202	1.17047	0.625258	42.802	22.621	32.062	44.218	22.33	57.522	42.899	23.305	45.835
ENSG00000048140.18	TSPAN17	protein_coding	0.66688	0.0546622	0.721542	0.353566	7.308	7.225	7.504	6.499	9.593	18.182	6.781	9.63	13.815
ENSG00000130304.17	SLC27A1	protein_coding	0.66649	1.07316	1.73965	0.992383	1.746	1.163	2.447	2.158	2.28	7.857	1.262	1.172	3.793
ENSG00000052344.16	PRSS8	protein_coding	0.665934	0.014663	0.680597	0.142848	5.095	4.503	4.549	4.235	5.533	8.289	4.304	4.79	8.214
ENSG00000132635.17	PCED1A	protein_coding	0.66562	1.86315	2.52877	0.253165	2.43	1.536	5.588	2.876	2.934	20.207	2.661	2.181	10.546
ENSG00000068654.16	POLR1A	protein_coding	0.665469	0.784461	1.44993	0.83296	9.608	5.898	10.159	7.812	4.97	16.325	10.675	6.936	15.76
ENSG00000254531.1	AP001816.1	lincRNA	0.664839	-0.528371	0.136468	0.0902845	6.501	7.099	4.922	4.127	7.138	6.428	5.384	8.583	11.516
ENSG00000237649.8	KIFC1	protein_coding	0.664611	0.539959	1.20457	0.252599	21.891	15.835	23.023	22.338	21.608	56.151	24.562	22.822	46.648
ENSG00000010292.13	NCAPD2	protein_coding	0.66433	0.24814	0.91247	0.229337	57.974	41.183	48.912	51.309	39.773	82.281	53.29	40.425	69.231
ENSG00000223501.9	VPS52	protein_coding	0.664163	0.597097	1.26126	0.176168	9.281	7.301	11.044	8.824	7.691	18.211	7.45	5.438	13.196
ENSG00000076067.13	RBMS2	protein_coding	0.663958	0.937632	1.60159	6.10586e-05	5.527	3.569	6.836	10.08	5.69	19.964	6.994	3.882	10.19
ENSG00000100802.15	C14orf93	protein_coding	0.663669	0.24646	0.910129	0.718816	1.739	1.605	1.904	1.449	1.397	2.771	2.146	1.967	3.502
ENSG00000196923.14	PDLIM7	protein_coding	0.663623	0.0928178	0.756441	0.0813799	6.264	6.185	6.596	5.336	7.435	13.501	4.918	6.461	10.154
ENSG00000125447.17	GGA3	protein_coding	0.663554	0.955886	1.61944	0.178838	5.155	4.018	7.794	4.488	4.162	17.717	4.426	4.519	10.022
ENSG00000176533.13	GNG7	protein_coding	0.663548	-0.0239091	0.639639	0.0230908	1.5	1.156	1.137	1.027	1.167	2.278	1.079	1.216	1.512
ENSG00000181026.15	AEN	protein_coding	0.663501	0.482379	1.14588	0.367758	9.402	7.921	11.066	9.717	10.654	26.634	10.02	10.194	19.967
ENSG00000062038.14	CDH3	protein_coding	0.663334	0.102376	0.76571	0.973807	21.334	16.848	18.087	22.046	23.123	38.439	19.905	19.242	33.46
ENSG00000100056.12	ESS2	protein_coding	0.663313	0.518167	1.18148	0.60646	2.318	1.724	2.469	1.989	2.153	4.861	2.305	2.101	4.787
ENSG00000189091.13	SF3B3	protein_coding	0.663124	0.509786	1.17291	0.275258	26.653	18.415	26.22	22.357	16.624	45.397	25.908	20.075	37.37
ENSG00000059691.12	GATB	protein_coding	0.663061	0.105554	0.768615	0.930869	2.091	1.818	1.956	2.179	1.822	3.259	1.909	1.68	2.726
ENSG00000149503.13	INCENP	protein_coding	0.662783	0.950907	1.61369	0.864756	12.533	8.13	15.716	11.876	8.262	32.473	13.025	9.235	22.006
ENSG00000161526.15	SAP30BP	protein_coding	0.662744	0.497656	1.1604	0.823775	9.852	8.089	11.421	10.735	10.882	29.441	8.228	8.563	15.813
ENSG00000178502.6	KLHL11	protein_coding	0.662718	-0.0989783	0.56374	0.0254211	8.021	7.209	6.731	5.967	4.857	8.395	7.089	6.492	8.206
ENSG00000163050.17	COQ8A	protein_coding	0.66255	0.38013	1.04268	0.0688587	3.232	2.604	3.389	2.094	2.196	4.901	3.015	2.996	5.697
ENSG00000212135.1	SNORD67	snoRNA	0.66243	1.16898	1.83141	0.461881	5.356	4.233	9.518	4.805	2.377	11.901	3.516	2.105	5.325
ENSG00000137404.14	NRM	protein_coding	0.662394	0.121921	0.784315	0.0830498	2.948	2.801	3.048	3.646	4.066	6.577	3.538	3.441	6.31
ENSG00000163930.10	BAP1	protein_coding	0.662181	0.302742	0.964923	0.00611022	9.367	8.72	10.756	7.331	9.884	22.367	7.142	10.07	16.955
ENSG00000147130.14	ZMYM3	protein_coding	0.662104	0.535176	1.19728	0.316581	6.355	4.54	6.579	7.419	6.127	16.216	6.16	4.891	9.717
ENSG00000139625.13	MAP3K12	protein_coding	0.66201	1.59071	2.25272	0.098834	1.683	1.085	3.268	1.956	1.56	10.148	1.957	1.475	5.15
ENSG00000148356.13	LRSAM1	protein_coding	0.66157	1.00189	1.66346	0.304462	3.434	2.675	5.357	2.909	2.788	10.945	3.106	2.798	7.152
ENSG00000111679.17	PTPN6	protein_coding	0.661332	-0.0122059	0.649126	0.314455	4.018	3.917	3.884	3.393	4.28	6.705	3.762	4.338	6.81
ENSG00000163898.10	LIPH	protein_coding	0.66128	0.4551	1.11638	0.171657	2.837	2.335	3.201	3.374	2.491	5.878	3.143	1.981	3.946
ENSG00000278540.5	ACACA	protein_coding	0.66093	1.01947	1.6804	0.174761	24.946	13.137	26.631	24.174	11.35	39.075	19.834	9.248	27.596
ENSG00000139410.15	SDSL	protein_coding	0.66091	-0.123605	0.537305	0.661038	4.065	3.471	3.186	3.918	5.546	8.166	3.527	4.742	6.783
ENSG00000016391.11	CHDH	protein_coding	0.660561	0.479889	1.14045	0.805301	2.784	2.349	3.276	3.222	3.188	8.095	2.38	2.056	3.935
ENSG00000198715.13	GLMP	protein_coding	0.660404	-0.0253499	0.635054	0.448973	3.561	3.617	3.554	3.386	4.56	7.365	2.971	4.148	6.194
ENSG00000104221.12	BRF2	protein_coding	0.660348	0.629122	1.28947	0.424898	4.237	3.732	5.772	5.202	4.727	13.151	3.939	3.637	7.811
ENSG00000100908.14	EMC9	protein_coding	0.660216	0.638664	1.29888	0.00966113	6.238	5.845	9.1	4.525	5.41	17.99	4.383	6.031	10.979
ENSG00000107719.9	PALD1	protein_coding	0.660019	0.138869	0.798888	0.000849688	12.844	11.906	13.109	9.793	12.987	21.313	8.93	10.562	19.48
ENSG00000177674.16	AGTRAP	protein_coding	0.659879	-0.358302	0.301577	0.0117674	7.798	7.812	6.094	5.906	9.631	11.111	5.788	9.277	12.215
ENSG00000134109.11	EDEM1	protein_coding	0.65986	1.99218	2.65204	0.0189678	4.884	2.311	9.194	5.406	1.851	15.007	6.965	2.355	11.476
ENSG00000102967.12	DHODH	protein_coding	0.659404	0.465876	1.12528	0.000819162	3.048	2.579	3.562	1.756	1.866	4.741	2.365	2.527	4.733
ENSG00000080189.15	SLC35C2	protein_coding	0.659331	0.479009	1.13834	0.00473265	3.517	3.154	4.396	2.774	3.057	7.369	2.552	2.85	5.729
ENSG00000099622.14	CIRBP	protein_coding	0.659286	0.217759	0.877045	0.0517548	17.761	17.775	20.671	16.324	20.663	43.423	13.306	16.524	26.523
ENSG00000134262.13	AP4B1	protein_coding	0.65897	1.06492	1.72389	0.850808	2.842	1.901	3.977	2.715	1.873	7.473	2.753	1.878	5.136
ENSG00000134575.10	ACP2	protein_coding	0.658904	0.480256	1.13916	0.189215	3.683	2.995	4.178	5.592	6.078	12.971	3.329	3.273	7.44
ENSG00000165688.12	PMPCA	protein_coding	0.65837	0.4145	1.07287	0.0331972	11.367	9.389	12.514	8.6	8.219	19.143	10.206	9.374	17.81
ENSG00000140511.11	HAPLN3	protein_coding	0.658298	0.389042	1.04734	0.657721	1.596	1.26	1.65	1.866	2.228	4.665	1.463	1.301	2.654
ENSG00000132694.18	ARHGEF11	protein_coding	0.658156	0.661354	1.31951	0.305891	6.309	5.045	7.979	6.742	6.308	19.885	6.611	6.086	12.026
ENSG00000187984.12	ANKRD19P	transcribed_unprocessed_pseudogene	0.65809	2.82089	3.47898	0.00235583	5.393	1.606	11.348	8.284	1.878	32.877	6.448	1.692	12.016
ENSG00000140961.13	OSGIN1	protein_coding	0.657604	0.299193	0.956797	0.566696	1.569	1.228	1.511	1.15	1.42	3.203	1.62	1.953	3.262
ENSG00000112655.16	PTK7	protein_coding	0.656686	0.394544	1.05123	0.534526	10.598	9.217	12.116	15.33	18.822	43.831	8.275	10.213	18.834
ENSG00000105464.3	GRIN2D	protein_coding	0.6566	0.44179	1.09839	0.15758	2.47	1.683	2.286	1.588	1.761	4.089	2.221	1.993	3.935
ENSG00000125503.13	PPP1R12C	protein_coding	0.656561	0.958169	1.61473	0.370993	2.604	2.047	3.977	2.687	2.662	9.149	2.884	2.343	6.394
ENSG00000026508.18	CD44	protein_coding	0.65654	0.77979	1.43633	0.86303	64.489	37.984	65.214	62.861	24.178	68.885	62.589	25.75	66.196
ENSG00000015676.18	NUDCD3	protein_coding	0.656258	0.0390507	0.695309	0.398295	7.035	6.123	6.291	6.161	6.103	10.017	6.812	6.394	10.214
ENSG00000127554.13	GFER	protein_coding	0.65612	-0.117572	0.538548	0.060211	6.283	6.376	5.877	5.437	7.424	10.783	4.752	6.346	9.218
ENSG00000100462.16	PRMT5	protein_coding	0.655781	0.0258497	0.681631	0.268126	45.52	38.774	39.475	39.957	34.59	57.436	42.751	38.085	59.007
ENSG00000186376.15	ZNF75D	protein_coding	0.655771	0.936299	1.59207	0.0101997	1.714	1.146	2.193	2.037	1.143	3.999	2.446	1.308	3.398
ENSG00000117305.15	HMGCL	protein_coding	0.65496	-0.159488	0.495472	0.527193	3.996	3.908	3.499	3.745	4.262	6.126	3.655	4.102	5.672
ENSG00000162413.16	KLHL21	protein_coding	0.654938	0.364572	1.01951	0.00112363	5.975	5.04	6.489	4.021	4.985	10.318	4.656	5.324	10.571
ENSG00000178028.14	DMAP1	protein_coding	0.65415	2.02912	2.68327	0.0381034	2.605	1.459	5.955	3.214	1.346	13.326	3.035	1.484	6.184
ENSG00000118046.15	STK11	protein_coding	0.65406	0.202642	0.856702	0.0863047	5.249	4.602	5.296	4.592	5.477	9.876	4.281	4.731	8.604
ENSG00000125875.14	TBC1D20	protein_coding	0.65402	0.43295	1.08697	0.494052	6.13	5.623	7.591	5.548	5.443	14.274	5.866	5.55	9.55
ENSG00000105552.15	BCAT2	protein_coding	0.653794	-0.0298157	0.623978	0.00373523	5.49	5.28	5.172	4.188	5.551	8.281	3.878	4.714	7.505
ENSG00000249471.8	ZNF324B	protein_coding	0.653507	0.449393	1.1029	0.0101488	1.807	1.193	1.629	1.164	1.634	3.452	1.359	1.35	2.948
ENSG00000148384.13	INPP5E	protein_coding	0.653439	0.862751	1.51619	0.385748	2.059	1.697	3.086	2.204	2.173	7.22	2.209	2.154	5.304
ENSG00000075702.18	WDR62	protein_coding	0.65331	1.16313	1.81644	0.901195	1.988	1.324	2.965	1.649	1.707	7.799	2.307	2.282	6.196
ENSG00000119771.15	KLHL29	protein_coding	0.65312	0.49656	1.14968	0.758865	1.366	1.088	1.535	1.151	1.062	2.854	1.633	1.515	2.775
ENSG00000110619.17	CARS	protein_coding	0.653023	0.563557	1.21658	0.554897	7.053	5.432	8.028	6.435	6.034	17.334	8.151	7.318	13.758
ENSG00000204560.10	DHX16	protein_coding	0.652871	0.0973722	0.750243	0.0931111	15.31	13.792	14.755	13.533	15.26	26.811	12.934	14.004	22.552
ENSG00000142632.17	ARHGEF19	protein_coding	0.652781	0.545029	1.19781	0.00737636	8.03	6.862	10.012	4.75	6.337	15.228	6.722	8.132	17.807
ENSG00000196526.10	AFAP1	protein_coding	0.65277	0.302865	0.955635	0.43514	3.325	2.834	3.496	3.018	2.934	5.853	4.045	3.398	6.407
ENSG00000235499.1	AC073046.1	lincRNA	0.65239	1.02373	1.67612	0.648029	4.733	2.261	4.597	3.768	2.606	12.42	4.595	4.875	10.446
ENSG00000066135.13	KDM4A	protein_coding	0.652347	0.370943	1.02329	0.0275701	4.984	3.837	4.962	5.65	4.364	10.323	6.154	4.615	8.06
ENSG00000132199.20	ENOSF1	protein_coding	0.6519	1.62357	2.27547	0.00266797	4.781	2.974	9.164	3.672	2.048	13.287	3.837	2.398	8.664
ENSG00000271122.1	AC018647.2	antisense	0.651762	0.2988	0.950562	0.0482085	1.906	1.66	2.042	1.948	1.236	2.981	3.264	2.025	3.136
ENSG00000127511.9	SIN3B	protein_coding	0.651744	0.734616	1.38636	0.678276	3.322	2.458	4.09	3.347	2.923	9.114	3.405	2.769	6.069
ENSG00000155506.17	LARP1	protein_coding	0.65161	0.66685	1.31846	0.154702	22.899	15.633	24.819	19.183	13.539	36.712	21.413	15.135	34.718
ENSG00000078140.14	UBE2K	protein_coding	0.651568	-0.368412	0.283156	3.72564e-18	36.945	32.241	24.975	19.572	12.361	10.961	18.85	13.149	21.957
ENSG00000124641.16	MED20	protein_coding	0.651517	-0.0137909	0.637726	0.730437	6.872	6.517	6.455	7.102	6.846	12.034	5.954	5.974	8.227
ENSG00000188559.15	RALGAPA2	protein_coding	0.651227	0.704993	1.35622	0.00143797	2.749	1.752	2.856	3.277	2.059	5.842	3.856	2.103	4.858
ENSG00000203999.8	LINC01270	lincRNA	0.651171	0.910569	1.56174	0.184044	2.129	1.88	3.534	3.531	3.349	10.084	1.879	1.551	4.489
ENSG00000183762.12	KREMEN1	protein_coding	0.650923	-0.254061	0.396862	0.440825	5.359	5.097	4.274	5.673	6.815	8.361	3.959	4.523	6.391
ENSG00000180921.7	FAM83H	protein_coding	0.650632	0.102131	0.752763	0.00181603	9.445	8.22	8.823	7.575	8.879	15.432	6.333	7.383	12.061
ENSG00000167333.13	TRIM68	protein_coding	0.649953	0.29649	0.946443	0.167029	2.108	1.705	2.094	2.868	2.9	6.627	2.114	2.257	3.668
ENSG00000161011.20	SQSTM1	protein_coding	0.649283	0.109073	0.758356	0.844655	24.789	21.57	23.264	23.597	25.725	45.716	24.367	25.568	41.168
ENSG00000141756.18	FKBP10	protein_coding	0.649141	0.933079	1.58222	0.10525	7.868	6.034	11.521	7.45	8.136	22.08	5.62	4.83	15.957
ENSG00000017483.15	SLC38A5	protein_coding	0.648925	-0.0606684	0.588257	1.18055e-10	6.244	4.711	4.517	3.455	4.212	5.469	2.882	2.932	5.104
ENSG00000255284.1	AP006621.3	lincRNA	0.648776	0.890454	1.53923	0.590786	2.269	1.942	3.6	2.995	2.729	9.18	1.967	1.665	4.181
ENSG00000119689.15	DLST	protein_coding	0.64876	0.76067	1.40943	1.30007e-05	16.796	11.481	19.452	11.612	7.834	25.376	12.364	9.612	20.938
ENSG00000128602.10	SMO	protein_coding	0.648429	0.075877	0.724306	0.484053	3.025	2.574	2.713	2.93	3.929	6.768	2.571	3.307	5.24
ENSG00000112294.12	ALDH5A1	protein_coding	0.647975	-0.0160825	0.631892	0.104207	3.233	2.616	2.587	2.831	2.225	3.546	2.616	2.088	3.146
ENSG00000135926.15	TMBIM1	protein_coding	0.647959	-0.26524	0.382719	0.981561	10.766	11.391	9.478	10.894	14.605	18.765	10.24	12.63	16.71
ENSG00000087088.20	BAX	protein_coding	0.647752	0.211784	0.859536	0.196987	9.86	9.36	10.84	9.202	14.403	28.718	7.567	12.344	20.382
ENSG00000163870.15	TPRA1	protein_coding	0.647364	0.466076	1.11344	0.0285977	3.411	2.777	3.836	2.401	3.066	6.766	2.902	3.018	6.402
ENSG00000172466.16	ZNF24	protein_coding	0.64732	0.42326	1.07058	0.282004	21.865	17.583	23.578	19.027	10.189	21.364	20.576	11.071	23.291
ENSG00000197150.12	ABCB8	protein_coding	0.647108	0.724182	1.37129	0.022629	2.698	2.063	3.408	2.081	2.417	7.297	2.199	2.518	5.582
ENSG00000201512.1	SNORA71C	snoRNA	0.64707	2.43197	3.07904	0.000449323	35.19	4.885	26.361	10.6	3.335	47.063	12.202	6.676	33.783
ENSG00000122741.16	DCAF10	protein_coding	0.647048	0.270162	0.91721	0.577573	5.309	4.812	5.803	5.556	3.718	6.269	4.36	2.685	5.679
ENSG00000090857.13	PDPR	protein_coding	0.646865	0.806235	1.4531	0.22719	6.964	4.42	7.729	6.505	3.801	12.4	8.894	5.166	11.871
ENSG00000160072.19	ATAD3B	protein_coding	0.64671	1.05641	1.70312	0.000471926	4.594	3.486	7.25	2.974	3.006	11.724	3.453	3.784	10.286
ENSG00000185379.20	RAD51D	protein_coding	0.64658	1.02198	1.66856	0.904511	1.613	1.205	2.447	1.567	1.173	4.243	1.636	1.13	3.157
ENSG00000128591.15	FLNC	protein_coding	0.646563	0.417557	1.06412	0.8708	7.979	5.72	7.64	6.975	7.127	16.721	8.912	8.933	16.646
ENSG00000134463.15	ECHDC3	protein_coding	0.646379	-0.317037	0.329342	0.000521023	3.097	3.386	2.718	1.823	3.082	3.233	1.915	2.444	3.678
ENSG00000161904.12	LEMD2	protein_coding	0.64624	0.49128	1.13752	0.0799716	3.854	3.303	4.643	3.216	3.356	8.348	3.232	3.375	6.567
ENSG00000168827.14	GFM1	protein_coding	0.645977	0.600243	1.24622	0.118731	7.668	5.948	9.017	6.338	3.39	7.669	6.994	3.514	8.741
ENSG00000162236.11	STX5	protein_coding	0.64596	-0.128521	0.517439	0.214001	7.021	7.333	6.708	7.521	9.72	14.712	8.061	9.18	12.427
ENSG00000104783.13	KCNN4	protein_coding	0.645378	0.759562	1.40494	2.73645e-06	9.497	7.019	11.883	5.773	5.29	15.238	3.621	3.451	8.401
ENSG00000188229.6	TUBB4B	protein_coding	0.645314	-0.149845	0.495469	0.168609	150.327	126.251	113.796	127.42	134.477	185.773	138.47	148.854	214.155
ENSG00000105426.16	PTPRS	protein_coding	0.645213	0.188506	0.833719	0.252705	9.015	7.243	8.254	8.497	10.268	19.39	7.331	8.154	13.716
ENSG00000242372.8	EIF6	protein_coding	0.644899	-0.510699	0.1342	0.00136931	37.697	36.016	25.279	29.535	47.107	45.935	26.851	39.43	48.704
ENSG00000172057.10	ORMDL3	protein_coding	0.64485	0.42665	1.0715	0.92141	7.516	7.146	9.605	7.982	9.088	23.515	6.916	8.228	14.045
ENSG00000141696.13	P3H4	protein_coding	0.644724	0.14375	0.788474	0.0324039	4.587	4.19	4.629	3.688	4.617	9.28	3.418	4.33	6.427
ENSG00000198837.10	DENND4B	protein_coding	0.64466	1.48771	2.13237	0.0185103	3.404	2.214	6.209	2.528	2.229	12.486	2.751	2.486	8.531
ENSG00000221890.4	NPTXR	protein_coding	0.6446	0.1633	0.8079	0.059145	1.984	1.552	1.738	3.617	3.796	5.968	1.964	1.759	3.429
ENSG00000161692.18	DBF4B	protein_coding	0.64419	1.33537	1.97956	0.232812	2.199	1.389	3.505	2.361	1.985	10.105	2.513	2.048	6.257
ENSG00000069998.12	HDHD5	protein_coding	0.644112	-0.302115	0.341997	2.87988e-06	9.773	9.654	7.83	6.315	9.627	11.661	6.43	9.738	12.916
ENSG00000135931.17	ARMC9	protein_coding	0.644048	0.647292	1.29134	0.853161	1.805	1.208	1.892	1.767	1.35	3.768	1.717	1.162	2.494
ENSG00000120129.6	DUSP1	protein_coding	0.643973	0.753627	1.3976	0.929584	4.077	2.927	4.935	4.077	3.094	10.633	3.996	3.486	7.041
ENSG00000168795.5	ZBTB5	protein_coding	0.643952	0.679048	1.323	0.150914	7.23	4.986	7.983	7.902	5.234	16.262	8.048	5.011	10.095
ENSG00000167136.7	ENDOG	protein_coding	0.643904	-0.869645	-0.225741	0.488409	4.202	5.076	2.778	3.248	4.98	3.948	4.205	6.138	5.662
ENSG00000165724.6	ZMYND19	protein_coding	0.643745	0.266427	0.910172	4.25976e-06	12.265	11.892	14.304	7.932	9.783	18.12	8.176	9.018	17.195
ENSG00000161267.12	BDH1	protein_coding	0.643457	0.410683	1.05414	0.00296034	1.974	1.576	2.095	1.455	1.407	3.082	1.502	1.362	2.681
ENSG00000157483.8	MYO1E	protein_coding	0.643373	0.409297	1.05267	9.30861e-14	8.761	5.981	7.943	5.023	3.525	6.239	3.877	2.498	6.073
ENSG00000088298.13	EDEM2	protein_coding	0.64288	-0.16344	0.47944	0.109872	10.86	10.877	9.712	9.116	12.613	17.672	8.911	11.504	15.96
ENSG00000259673.5	IQCH-AS1	lincRNA	0.642879	0.243374	0.886253	0.709975	1.561	1.453	1.72	1.366	1.145	2.209	1.581	1.126	1.994
ENSG00000112118.19	MCM3	protein_coding	0.642843	0.468937	1.11178	0.114861	89.036	65.378	90.489	72.001	56.315	141.028	83.387	65.821	122.755
ENSG00000162599.16	NFIA	protein_coding	0.642807	-0.0408863	0.601921	1.04114e-09	4.192	3.543	3.444	1.983	1.279	1.63	2.547	1.709	3.089
ENSG00000182749.5	PAQR7	protein_coding	0.642684	0.294493	0.937177	0.310584	4.362	4.332	5.313	4.453	5.534	11.613	3.047	3.508	6.129
ENSG00000204469.12	PRRC2A	protein_coding	0.642683	0.0908464	0.733529	0.259708	22.368	19.14	20.384	19.277	23.053	42.143	20.551	25.912	39.186
ENSG00000198863.7	RUNDC1	protein_coding	0.64255	0.45511	1.09766	0.434475	3.925	3.009	4.125	4.004	2.903	6.849	4.297	2.909	5.647
ENSG00000157978.11	LDLRAP1	protein_coding	0.642484	0.216487	0.858971	0.139819	4.294	4.546	5.282	4.206	5.458	8.487	2.553	2.803	5.93
ENSG00000276043.5	UHRF1	protein_coding	0.642414	0.202498	0.844912	0.0948064	11.72	9.284	10.683	10.093	9.623	16.903	10.134	9.154	16.813
ENSG00000169991.11	IFFO2	protein_coding	0.642291	0.186213	0.828504	0.895004	3.397	2.838	3.229	3.78	3.838	7.651	2.983	3.038	4.806
ENSG00000143578.16	CREB3L4	protein_coding	0.642225	0.519195	1.16142	0.236865	2.883	2.805	4.02	3.271	3.274	9.35	3.267	3.402	5.96
ENSG00000137135.18	ARHGEF39	protein_coding	0.641954	0.593806	1.23576	0.0590058	3.776	3.578	5.4	3.307	3.524	9.398	2.881	2.974	6.185
ENSG00000277879.1	AL391988.1	antisense	0.641838	-0.232204	0.409634	0.242393	1.803	2.213	1.884	2.076	1.394	1.815	2.29	1.599	2.167
ENSG00000115112.8	TFCP2L1	protein_coding	0.64175	0.78639	1.42814	0.655064	3.056	2.129	3.672	3.138	2.543	7.262	3.096	2.15	5.452
ENSG00000185909.15	KLHDC8B	protein_coding	0.641653	-0.0256505	0.616003	0.441443	3.671	3.348	3.289	3.33	5.262	8.332	3.239	4.894	7.26
ENSG00000104518.11	GSDMD	protein_coding	0.641588	0.501882	1.14347	0.058875	6.572	5.629	7.971	5.793	7.466	14.92	4.702	4.988	12.181
ENSG00000204386.10	NEU1	protein_coding	0.641544	-0.176082	0.465462	0.171082	3.112	2.994	2.65	3.387	4.3	5.373	3.645	4.114	6.277
ENSG00000241258.7	CRCP	protein_coding	0.641446	0.110866	0.752312	0.821915	8.808	8.413	9.085	8.958	8.54	15.481	8.704	8.454	13.233
ENSG00000183048.12	SLC25A10	protein_coding	0.641434	-0.274217	0.367217	3.82857e-05	4.29	3.963	3.277	2.604	4.262	4.795	1.823	2.713	4.012
ENSG00000104129.10	DNAJC17	protein_coding	0.640907	0.830013	1.47092	0.906531	1.922	1.462	2.599	1.597	1.326	5.261	2.115	1.737	3.364
ENSG00000258088.1	AC078820.1	lincRNA	0.64083	1.7402	2.38103	0.0279179	8.285	4.372	14.606	6.552	2.736	11.473	5.458	1.769	11.447
ENSG00000167173.19	C15orf39	protein_coding	0.640821	-0.0288501	0.611971	0.0149285	3.448	3.081	3.02	2.315	3.142	4.953	2.793	3.703	5.487
ENSG00000134369.15	NAV1	protein_coding	0.640605	0.770385	1.41099	0.0279614	1.843	1.118	1.907	2.134	1.242	3.857	2.149	1.191	2.712
ENSG00000157557.12	ETS2	protein_coding	0.640572	0.163658	0.80423	0.00394838	7.316	6.485	7.264	5.525	4.858	8.086	5.796	4.398	8.057
ENSG00000114126.17	TFDP2	protein_coding	0.640554	0.547136	1.18769	0.795645	5.275	4.315	6.305	5.333	3.661	9.485	4.838	3.292	6.593
ENSG00000116001.16	TIA1	protein_coding	0.64045	1.49963	2.14008	0.30966	14.59	9.634	27.242	17.794	5.902	26.688	13.807	4.745	20.388
ENSG00000264448.5	MIR378D2HG	lincRNA	0.64045	1.3488	1.98925	0.213761	3.084	2.064	5.257	4.155	1.854	11.1	3.242	2.231	5.874
ENSG00000070814.19	TCOF1	protein_coding	0.640402	0.488638	1.12904	0.0950909	11.248	7.886	11.065	8.127	6.386	15.924	10.832	8.817	16.914
ENSG00000167986.13	DDB1	protein_coding	0.640093	0.234877	0.87497	0.327243	30.348	21.187	24.933	25.965	20.892	42.487	29.457	24.747	40.929
ENSG00000197860.10	SGTB	protein_coding	0.639997	0.0928445	0.732842	0.0227398	6.389	6.469	6.899	6.864	4.799	6.873	8.772	4.853	9.359
ENSG00000171475.14	WIPF2	protein_coding	0.639993	0.246749	0.886742	0.823378	5.395	4.707	5.585	6.073	5.345	10.205	4.767	4.036	7.227
ENSG00000213672.8	NCKIPSD	protein_coding	0.639939	0.577871	1.21781	0.0792989	6.416	5.574	8.32	5.065	6.203	15.971	5.456	6.088	12.792
ENSG00000110090.13	CPT1A	protein_coding	0.639889	0.156932	0.796821	0.000200887	14.233	10.286	11.468	10.39	7.998	12.717	6.632	5.302	10.064
ENSG00000204315.4	FKBPL	protein_coding	0.639649	-0.410177	0.229472	0.972452	6.209	6.716	5.054	6.189	7.745	7.889	5.917	6.124	8.264
ENSG00000137486.17	ARRB1	protein_coding	0.639556	0.18574	0.825296	0.261053	2.012	1.754	1.995	2.385	2.602	4.837	2.013	2.157	3.643
ENSG00000157881.14	PANK4	protein_coding	0.639472	0.985658	1.62513	0.329519	3.025	2.123	4.204	2.651	2.23	8.043	2.708	2.17	5.725
ENSG00000163516.13	ANKZF1	protein_coding	0.63869	1.95121	2.5899	0.771955	3.825	2.105	8.14	3.664	1.952	14.186	3.665	1.779	8.873
ENSG00000102900.13	NUP93	protein_coding	0.638026	0.0430085	0.681034	0.00508131	11.06	9.154	9.431	8.593	8.541	14.171	9.075	9.019	13.973
ENSG00000172409.6	CLP1	protein_coding	0.637869	-0.127618	0.510251	0.203993	9.463	7.985	7.309	8.391	9.081	12.724	8.181	8.383	12.137
ENSG00000106266.11	SNX8	protein_coding	0.637666	0.0979494	0.735615	0.523243	3.005	2.548	2.727	2.741	3.604	6.87	2.69	3.703	5.386
ENSG00000095539.15	SEMA4G	protein_coding	0.637576	0.647764	1.28534	0.700138	1.831	1.401	2.195	1.974	1.997	5.461	1.435	1.6	3.476
ENSG00000149499.11	EML3	protein_coding	0.637531	0.674199	1.31173	0.0379227	5.991	4.942	7.886	5.122	6.706	18.232	4.326	5.65	12.806
ENSG00000168397.17	ATG4B	protein_coding	0.63738	0.81838	1.45576	0.319585	5.526	4.134	7.29	4.91	4.817	17.031	5.031	5.066	10.781
ENSG00000154957.14	ZNF18	protein_coding	0.637039	0.608341	1.24538	0.359842	3.066	2.326	3.546	3.396	2.783	6.838	3.265	2.194	5.019
ENSG00000167186.11	COQ7	protein_coding	0.636384	-0.152218	0.484166	8.24319e-05	4.737	5.223	4.7	3.337	3.3	4.992	2.925	3.415	4.417
ENSG00000198746.13	GPATCH3	protein_coding	0.636282	0.320331	0.956613	0.393717	3.601	2.892	3.611	3.745	3.628	8.469	4.101	4.07	6.567
ENSG00000113719.16	ERGIC1	protein_coding	0.636223	-0.303992	0.332231	9.03816e-06	6.128	6.495	5.261	4.5	6.146	8.418	4.099	5.789	6.699
ENSG00000188566.13	NDOR1	protein_coding	0.63622	1.78439	2.42061	0.0141586	2.777	1.601	5.515	1.941	1.822	11.27	1.85	1.624	7.526
ENSG00000099308.10	MAST3	protein_coding	0.636212	0.755258	1.39147	0.873232	1.926	1.442	2.434	1.798	1.789	5.773	1.893	2.01	4.287
ENSG00000073050.11	XRCC1	protein_coding	0.636005	0.292622	0.928627	0.651346	4.926	3.869	4.739	5.145	5.194	11.038	4.933	4.829	8.233
ENSG00000175197.12	DDIT3	protein_coding	0.635979	0.773851	1.40983	0.552506	7.013	6.858	11.726	6.175	5.936	19.121	8.813	8.266	18.117
ENSG00000109066.13	TMEM104	protein_coding	0.635776	0.554574	1.19035	0.0190855	2.628	2.031	2.983	1.992	2.911	7.164	1.973	2.376	5.028
ENSG00000101335.10	MYL9	protein_coding	0.635548	-0.184256	0.451292	0.457816	4.863	4.679	4.118	6.771	8.896	11.297	3.996	5.071	7.465
ENSG00000131473.17	ACLY	protein_coding	0.635504	0.182377	0.817881	0.538652	66.165	47.361	53.743	60.683	47.702	91.71	63.875	50.712	81.968
ENSG00000105220.16	GPI	protein_coding	0.635323	-0.151852	0.483471	0.00220121	28.294	23.322	20.992	21.359	21.031	28.206	23.086	22.909	33.389
ENSG00000176142.13	TMEM39A	protein_coding	0.635094	0.902936	1.53803	0.235897	6.027	4.603	8.607	5.876	4.09	12.716	4.774	3.008	8.159
ENSG00000131584.19	ACAP3	protein_coding	0.634699	0.953381	1.58808	0.992777	1.359	1.085	2.101	1.494	1.467	4.865	1.153	1.108	3.02
ENSG00000159720.12	ATP6V0D1	protein_coding	0.634404	-0.277953	0.356451	0.464216	3.677	3.441	2.838	3.717	5.452	6.693	2.992	4.153	5.545
ENSG00000189077.11	TMEM120A	protein_coding	0.633784	0.0756344	0.709418	0.211766	3.578	3.177	3.348	3.345	4.33	6.771	2.572	2.998	5.126
ENSG00000124496.12	TRERF1	protein_coding	0.633495	0.388885	1.02238	0.0110194	3.134	2.505	3.28	2.644	2.2	4.831	2.077	1.768	3.322
ENSG00000156463.18	SH3RF2	protein_coding	0.633468	0.621432	1.2549	0.760182	3.371	2.578	3.966	3.981	3.095	8.352	2.33	1.845	3.894
ENSG00000125484.12	GTF3C4	protein_coding	0.632893	-0.0494627	0.58343	0.547651	15.82	13.945	13.475	9.953	7.744	13.492	17.867	13.53	17.436
ENSG00000173511.9	VEGFB	protein_coding	0.632858	0.0674197	0.700278	0.744935	5.542	6.438	6.746	6.267	7.179	10.792	5.078	5.816	10.214
ENSG00000107815.10	TWNK	protein_coding	0.63226	0.186433	0.818693	3.2565e-05	13.5	11.142	12.679	8.444	7.529	14.939	10.155	9.794	15.356
ENSG00000170265.12	ZNF282	protein_coding	0.632065	0.491845	1.12391	0.304817	5.595	4.197	5.902	4.838	5.208	12.734	5.019	4.907	9.532
ENSG00000261236.8	BOP1	protein_coding	0.632017	-0.00696974	0.625047	0.000374644	22.927	19.297	19.204	13.246	18.468	27.358	17.164	22.83	36.657
ENSG00000167005.14	NUDT21	protein_coding	0.631899	-0.313128	0.318771	1.30305e-19	60.043	65.826	52.983	29.1	26.059	25.651	29.406	27.058	42.763
ENSG00000180104.16	EXOC3	protein_coding	0.63159	0.453	1.08459	0.350871	3.431	2.841	3.889	3.501	3.212	7.515	3.785	3.4	6.536
ENSG00000197943.10	PLCG2	protein_coding	0.631404	0.750816	1.38222	0.836143	2.533	1.472	2.477	2.564	1.407	4.25	2.497	1.467	3.3
ENSG00000230074.1	AL162231.2	antisense	0.631218	-0.35144	0.279778	0.0302527	4.876	4.556	3.571	2.828	3.248	4.51	3.71	5.325	5.652
ENSG00000129968.15	ABHD17A	protein_coding	0.63106	1.14149	1.77255	0.0293882	1.711	1.281	2.826	1.173	1.561	7	1.324	1.635	4.256
ENSG00000076944.16	STXBP2	protein_coding	0.630885	0.33109	0.961975	0.40079	1.994	1.915	2.409	1.882	2.014	4.681	1.662	2.047	3.342
ENSG00000072506.12	HSD17B10	protein_coding	0.630872	-0.447083	0.183789	0.0468214	35.721	34.187	25.077	27.065	39.777	36.666	31.907	44.013	61.603
ENSG00000169884.14	WNT10B	protein_coding	0.630673	-0.0790786	0.551594	0.0276131	2.513	2.906	2.751	1.7	2.18	3.45	1.969	2.624	3.562
ENSG00000152767.16	FARP1	protein_coding	0.630664	0.879286	1.50995	0.037979	1.707	1.196	2.2	1.756	1.065	3.595	2.307	1.318	3.167
ENSG00000198853.12	RUSC2	protein_coding	0.63063	0.53585	1.16648	0.298413	1.825	1.474	2.137	1.68	2.171	5.593	1.475	1.897	3.71
ENSG00000185800.12	DMWD	protein_coding	0.63043	1.04031	1.67074	0.412605	2.186	1.588	3.266	2.414	2.372	8.584	2.264	2.05	5.742
ENSG00000104419.14	NDRG1	protein_coding	0.630288	0.0956418	0.72593	0.0306752	6.534	5.194	5.55	4.995	5.637	9.756	5.266	5.575	8.812
ENSG00000106290.15	TAF6	protein_coding	0.63023	0.190163	0.820393	0.0401454	6.455	6.182	7.053	5.58	7.75	13.007	4.797	6.339	11.778
ENSG00000174227.16	PIGG	protein_coding	0.6296	1.37887	2.00847	0.056775	2.47	1.545	4.018	3.333	2.105	8.927	2.546	1.347	5.142
ENSG00000117408.11	IPO13	protein_coding	0.628918	0.239482	0.8684	0.0678929	3.412	3.129	3.694	2.541	3.088	6.616	2.976	3.873	6.025
ENSG00000140688.17	C16orf58	protein_coding	0.628872	0.682328	1.3112	0.373704	8.968	7.066	11.339	8.751	10.311	28.711	7.413	7.577	16.756
ENSG00000165997.5	ARL5B	protein_coding	0.628388	-0.0271432	0.601245	0.325354	16.214	16.686	16.375	14.121	8.399	11.708	15.381	9.749	16.095
ENSG00000233016.6	SNHG7	antisense	0.628363	0.546197	1.17456	1.62127e-06	9.144	8.474	12.374	5.688	7.558	18.316	6.137	7.729	16.25
ENSG00000143537.13	ADAM15	protein_coding	0.628054	-0.192245	0.435809	1.41563e-05	13.916	13.378	11.709	7.286	11.749	14.35	9.69	13.99	20.958
ENSG00000132153.15	DHX30	protein_coding	0.628053	0.447777	1.07583	0.00663239	14.192	11.186	15.257	10.83	12.554	29.284	11.57	12.878	24.531
ENSG00000254858.9	MPV17L2	protein_coding	0.628041	-0.558544	0.069497	0.0448311	5.295	5.411	3.674	3.633	5.492	5.394	4.442	7	7.848
ENSG00000153406.13	NMRAL1	protein_coding	0.62784	0.253974	0.881814	0.0838854	8.459	7.507	8.952	7.045	9.715	18.693	7.072	9.273	16.364
ENSG00000120942.13	UBIAD1	protein_coding	0.627748	-0.0798467	0.547901	0.217173	3.812	3.566	3.374	3.034	3.589	4.703	3.588	3.8	6.198
ENSG00000108963.17	DPH1	protein_coding	0.627713	0.820817	1.44853	0.00173579	1.811	1.28	2.261	1.059	1.236	4.399	1.33	1.549	3.242
ENSG00000015532.9	XYLT2	protein_coding	0.627666	0.750594	1.37826	0.0523746	5.537	4.088	6.878	4.499	4.978	14.915	4.552	4.581	10.332
ENSG00000196123.13	KIAA0895L	protein_coding	0.62758	2.4029	3.03048	0.486967	2.486	1.074	5.68	2.655	1.505	17.27	2.586	1.368	7.959
ENSG00000162062.15	TEDC2	protein_coding	0.627074	0.632226	1.2593	0.699781	3.714	3.273	5.073	3.65	4.515	11.663	3.307	3.816	8.465
ENSG00000067829.19	IDH3G	protein_coding	0.62691	0.256012	0.882922	0.145518	8.608	7.277	8.69	8.291	9.618	18.421	5.997	7.219	12.818
ENSG00000075275.16	CELSR1	protein_coding	0.626541	0.587829	1.21437	0.0875934	2.346	1.676	2.519	3.003	2.533	6.415	2.448	1.992	4.235
ENSG00000163344.6	PMVK	protein_coding	0.626315	-0.63743	-0.011115	0.25473	10.368	9.828	6.318	10.039	11.514	10.42	7.456	13.406	14.587
ENSG00000135631.16	RAB11FIP5	protein_coding	0.626268	0.337983	0.964251	0.931359	2.908	2.663	3.366	2.593	3.225	6.454	3.057	3.249	6.18
ENSG00000187189.10	TSPYL4	protein_coding	0.625867	0.998273	1.62414	0.0171016	1.97	1.254	2.505	2.179	1.12	5.387	3.317	2.092	4.133
ENSG00000144485.11	HES6	protein_coding	0.625808	0.0392191	0.665027	0.0671187	7.283	7.439	7.644	5.495	9.465	13.704	5.857	8.222	14.277
ENSG00000158806.14	NPM2	protein_coding	0.625505	0.363195	0.9887	0.00236005	1.231	1.282	1.649	2.17	1.871	4.331	1.759	1.74	2.96
ENSG00000228253.1	MT-ATP8	protein_coding	0.625472	-1.14602	-0.520548	1.77495e-05	401.253	151.61	68.508	560.526	84.092	34.273	606.36	127.535	152.066
ENSG00000100239.16	PPP6R2	protein_coding	0.624633	0.573497	1.19813	0.677426	6.968	6.064	9.024	6.695	7.243	20.637	7.459	8.506	15.716
ENSG00000168268.11	NT5DC2	protein_coding	0.624547	0.0693858	0.693933	0.763459	11.122	10.615	11.138	10.776	15.114	25.184	10.461	13.847	21.747
ENSG00000155229.21	MMS19	protein_coding	0.624363	0.392647	1.01701	0.0389377	17.204	12.922	16.964	13.953	12.449	28.887	14.962	14.248	25.147
ENSG00000148606.13	POLR3A	protein_coding	0.624322	0.832268	1.45659	0.88498	7.124	4.314	7.681	6.85	3.734	12.684	7.312	4.565	10.123
ENSG00000258245.1	RPL10P13	processed_pseudogene	0.62405	1.1414	1.76545	0.00166775	6.71	4.705	10.379	4.08	4.576	14.403	3.218	2.469	9.067
ENSG00000039068.19	CDH1	protein_coding	0.623607	0.265323	0.88893	0.752934	10.332	7.454	8.959	9.027	5.76	10.974	11.895	7.456	13.42
ENSG00000034152.18	MAP2K3	protein_coding	0.623502	0.0558592	0.679361	0.012744	9.149	6.13	6.372	7.326	6.184	9.698	6.854	5.849	9.565
ENSG00000164574.16	GALNT10	protein_coding	0.623221	0.0217831	0.645004	0.00156763	4.929	4.404	4.471	5.581	5.785	10.145	7.848	7.584	10.575
ENSG00000142733.16	MAP3K6	protein_coding	0.623163	0.892147	1.51531	0.193123	2.655	1.895	3.517	2.347	2.601	7.772	2.086	1.979	5.412
ENSG00000170260.8	ZNF212	protein_coding	0.62296	0.46433	1.08729	0.919246	2.754	2.165	2.987	2.728	2.347	5.701	2.581	2.036	3.784
ENSG00000249859.10	PVT1	lincRNA	0.622786	0.530264	1.15305	0.959747	4.425	3.539	5.111	4.134	2.974	8.175	4.535	3.45	6.207
ENSG00000165476.14	REEP3	protein_coding	0.622604	0.234155	0.856759	7.2557e-05	17.612	18.148	21.346	13.346	8.884	12.624	10.55	6.718	15.505
ENSG00000242498.8	ARPIN	protein_coding	0.622569	0.109554	0.732123	0.876939	3.027	3.004	3.241	3.112	3.206	4.98	2.759	2.253	4.002
ENSG00000101945.16	SUV39H1	protein_coding	0.622531	-0.114859	0.507672	0.0558148	4.948	4.861	4.489	3.819	5.456	7.757	4.161	5.273	7.497
ENSG00000130713.16	EXOSC2	protein_coding	0.622501	0.644159	1.26666	0.00597467	18.728	15.065	23.544	13.029	10.598	31.13	16.227	13.551	26.707
ENSG00000164916.11	FOXK1	protein_coding	0.62238	0.151904	0.774284	0.0370734	8.992	7.259	8.065	7.049	7.658	14.69	7.737	8.854	13.502
ENSG00000184634.16	MED12	protein_coding	0.622364	0.708966	1.33133	0.0237611	3.507	2.31	3.776	4.096	2.522	8.459	4.42	3.192	6.026
ENSG00000088876.11	ZNF343	protein_coding	0.622052	0.498218	1.12027	0.639248	3.21	2.342	3.308	3.229	2.043	5.079	3.41	2.24	4.258
ENSG00000091656.17	ZFHX4	protein_coding	0.621972	0.958818	1.58079	6.32257e-05	2.752	1.297	2.521	4.445	1.338	4.388	3.532	1.046	2.854
ENSG00000100151.16	PICK1	protein_coding	0.621877	0.919133	1.54101	0.267363	3.362	2.339	4.423	2.966	3.188	11.426	2.878	3.055	7.218
ENSG00000119777.20	TMEM214	protein_coding	0.621848	0.552462	1.17431	0.00624686	6.532	4.968	7.286	5.124	5.18	13.365	4.982	4.82	9.515
ENSG00000197111.15	PCBP2	protein_coding	0.621835	0.958785	1.58062	0.162523	13.716	6.906	13.423	14.364	4.702	15.022	15.95	4.934	13.816
ENSG00000011454.17	RABGAP1	protein_coding	0.621527	0.974143	1.59567	0.22359	5.961	3.603	7.078	6.042	3.507	7.898	3.617	1.461	5.926
ENSG00000168488.18	ATXN2L	protein_coding	0.621488	0.852872	1.47436	0.243449	10.006	7.287	13.161	10.12	8.967	25.269	7.262	5.68	15.562
ENSG00000103319.12	EEF2K	protein_coding	0.621236	0.354336	0.975572	0.00176082	8.057	6.814	8.711	5.742	5.886	12.104	6.64	5.927	11.145
ENSG00000196150.13	ZNF250	protein_coding	0.621183	0.880527	1.50171	0.0583668	1.597	1.145	2.108	1.715	1.081	3.478	2.176	1.318	3.285
ENSG00000254470.2	AP5B1	protein_coding	0.620788	0.630382	1.25117	0.32874	3.713	2.741	4.243	3.421	4.147	11.251	3.053	3.471	7.249
ENSG00000140263.14	SORD	protein_coding	0.620652	-0.274796	0.345856	0.000105694	10.652	10.05	8.307	6.955	7.403	9.319	8.293	9.166	11.761
ENSG00000168453.15	HR	protein_coding	0.620374	0.449786	1.07016	0.295413	1.911	1.487	2.031	1.633	2.194	5.506	1.646	2.051	3.603
ENSG00000112640.15	PPP2R5D	protein_coding	0.620343	-0.17824	0.442103	0.764183	19.017	18.336	16.205	18.192	20.749	26.789	18.388	20.063	28.682
ENSG00000140553.17	UNC45A	protein_coding	0.620145	0.360118	0.980263	0.217474	10.146	6.673	8.565	8.369	8.066	16.878	9.374	8.136	15.133
ENSG00000025770.19	NCAPH2	protein_coding	0.619963	0.210946	0.830909	0.16353	11.853	11.045	12.784	10.212	14.027	26.541	10.324	13.874	23.201
ENSG00000101966.12	XIAP	protein_coding	0.619761	0.069652	0.689413	0.570448	9.936	9.32	9.781	10.226	6.964	10.851	8.443	5.852	9.767
ENSG00000132382.14	MYBBP1A	protein_coding	0.6195	1.01374	1.63324	0.000393893	10.234	6.948	14.029	5.952	5.715	21.003	7.787	7.244	18.968
ENSG00000055483.19	USP36	protein_coding	0.619152	0.798998	1.41815	0.0616232	6.078	4.452	7.746	4.469	4.011	12.758	5.664	4.769	10.708
ENSG00000189334.9	S100A14	protein_coding	0.618958	-0.885339	-0.266381	1.3652e-50	68.09	78.602	42.552	20.582	34.01	21.459	21.55	36.946	40.475
ENSG00000169174.10	PCSK9	protein_coding	0.618813	0.489987	1.1088	0.507793	6.143	4.918	6.907	7.164	7.994	14.59	1.662	1.745	4.447
ENSG00000164292.13	RHOBTB3	protein_coding	0.618551	0.223294	0.841845	0.118162	28.046	29.033	33.893	55.219	41.146	65.107	26.285	16.553	33.606
ENSG00000068079.7	IFI35	protein_coding	0.618316	0.0282993	0.646615	0.147581	2.891	2.726	2.78	2.785	5.1	7.253	1.435	1.749	3.014
ENSG00000111799.21	COL12A1	protein_coding	0.61818	1.07658	1.69476	2.38339e-12	11.45	6.053	12.766	19.783	7.891	26.443	18.217	6.473	20.243
ENSG00000103479.16	RBL2	protein_coding	0.61813	0.41721	1.03534	0.0451456	8.131	7.464	9.967	7.124	5.445	10.329	6.516	4.452	9.859
ENSG00000005882.11	PDK2	protein_coding	0.618092	-0.0529028	0.565189	0.401429	3.803	3.805	3.668	3.372	4.415	6.937	3.521	4.699	6.547
ENSG00000266490.1	AC127024.5	lincRNA	0.61786	1.03647	1.65433	0.802523	4.614	3.437	7.05	3.651	2.887	8.673	4.903	2.83	9.334
ENSG00000213563.6	C8orf82	protein_coding	0.617726	-0.155539	0.462187	0.00389404	4.121	4.403	3.953	2.896	4.465	6.185	2.641	3.964	5.431
ENSG00000117385.15	P3H1	protein_coding	0.617353	0.941817	1.55917	0.954869	2.832	1.986	3.815	3.062	2.425	8.447	2.455	1.933	4.819
ENSG00000141458.13	NPC1	protein_coding	0.617282	0.944928	1.56221	0.473919	5.453	3.244	6.245	5.193	2.976	10.661	6.172	3.654	8.895
ENSG00000101935.10	AMMECR1	protein_coding	0.617251	-0.0281301	0.589121	0.663204	6.083	6.111	5.993	7.078	4.63	5.485	5.48	3.209	6.13
ENSG00000161638.11	ITGA5	protein_coding	0.617191	0.199624	0.816815	0.818428	5.938	5.027	5.773	6.202	7.275	12.898	5.217	5.604	9.808
ENSG00000147813.16	NAPRT	protein_coding	0.616731	0.744049	1.36078	0.160289	11.112	9.224	15.449	7.666	9.718	24.489	10.552	11.881	31.098
ENSG00000130768.15	SMPDL3B	protein_coding	0.616705	0.0673823	0.684087	0.988271	3.727	3.179	3.331	3.808	4.27	6.702	3.493	3.504	5.763
ENSG00000103005.11	USB1	protein_coding	0.6167	0.76784	1.38454	0.247796	2.874	1.766	3.007	2.851	1.649	5.137	3.439	1.934	4.232
ENSG00000179387.10	ELMOD2	protein_coding	0.616696	0.323834	0.94053	0.062027	11.212	9.986	12.499	9.455	5.117	8.791	9.571	5.082	10.896
ENSG00000142173.15	COL6A2	protein_coding	0.616626	0.318516	0.935142	0.793462	7.265	6.011	7.496	8.31	9.524	18.415	6.332	6.991	13.219
ENSG00000156711.17	MAPK13	protein_coding	0.616607	0.156048	0.772655	0.000391882	5.519	4.167	4.643	4.035	4.038	7.204	4.15	4.019	6.575
ENSG00000149289.11	ZC3H12C	protein_coding	0.616269	0.633031	1.2493	5.53686e-12	3.749	3.05	4.73	6.122	3.116	8.053	7.765	3.851	8.421
ENSG00000002016.17	RAD52	protein_coding	0.61588	1.58593	2.20181	0.784255	4.734	2.983	8.955	4.572	2.539	13.432	4.985	2.597	10.39
ENSG00000068308.13	OTUD5	protein_coding	0.615742	0.361493	0.977235	0.431128	5.901	5.359	6.885	5.962	6.033	11.674	4.762	4.419	8.851
ENSG00000230124.8	ACBD6	protein_coding	0.615447	0.611783	1.22723	0.77033	4.77	4.139	6.325	4.52	3.174	10.039	5.11	3.913	6.781
ENSG00000124120.11	TTPAL	protein_coding	0.615353	0.0618155	0.677169	0.756733	6.092	5.939	6.199	5.771	4.896	8.319	5.938	5.046	7.593
ENSG00000068394.11	GPKOW	protein_coding	0.615254	0.27696	0.892214	0.224339	10.574	7.664	9.286	10.046	9.449	17.337	8.182	7.771	14.59
ENSG00000185730.7	ZNF696	protein_coding	0.61524	0.346429	0.961669	0.0422266	2.62	2.277	2.895	2.179	2.525	5.319	1.731	2.041	3.675
ENSG00000187953.10	PMS2CL	transcribed_unprocessed_pseudogene	0.6152	1.05523	1.67043	0.355365	2.182	1.781	3.701	2.309	1.496	5.612	2.46	1.478	3.992
ENSG00000131759.18	RARA	protein_coding	0.615132	-0.124989	0.490143	0.186687	2.789	2.904	2.663	1.957	2.968	4.452	2.645	3.426	4.506
ENSG00000107902.14	LHPP	protein_coding	0.614756	-0.250985	0.363771	0.633463	2.363	2.48	2.084	2.275	3.03	3.806	2.101	2.844	3.749
ENSG00000167114.13	SLC27A4	protein_coding	0.614684	-0.0918865	0.522798	0.000541199	7.984	8.962	8.409	5.733	9.582	14.019	5.573	9.601	13.546
ENSG00000136485.15	DCAF7	protein_coding	0.614666	0.013645	0.628311	0.000210334	28.009	23.151	23.371	21.674	19.174	29.679	20.864	18.483	28.531
ENSG00000130726.12	TRIM28	protein_coding	0.614385	-0.081016	0.533369	0.0116316	93.897	85.518	80.848	76.352	95.628	129.921	75.865	92.006	141.854
ENSG00000130723.20	PRRC2B	protein_coding	0.613938	0.545542	1.15948	0.253915	13.837	9.374	13.682	13.905	12.021	31.233	15.807	13.539	26.001
ENSG00000073060.16	SCARB1	protein_coding	0.613872	0.419908	1.03378	0.43916	8.044	6.358	8.506	7.943	7.841	16.227	6.79	6.082	12.319
ENSG00000167515.10	TRAPPC2L	protein_coding	0.613751	0.00330742	0.617058	0.0116217	8.649	8.714	8.734	7.049	9.164	15.059	6.787	9.14	13.084
ENSG00000166716.10	ZNF592	protein_coding	0.613675	0.491545	1.10522	0.656896	4.982	4.168	5.86	5.032	4.73	11.83	5.109	4.902	9.071
ENSG00000064687.12	ABCA7	protein_coding	0.61365	1.63783	2.25148	0.0363823	2.594	1.527	4.752	2.092	2.005	8.243	1.89	1.194	6.585
ENSG00000175832.13	ETV4	protein_coding	0.613481	0.0850026	0.698484	0.967222	8.497	7.975	8.459	9.429	15.161	27.586	7.093	11.155	16.145
ENSG00000130054.4	FAM155B	protein_coding	0.613291	-0.214482	0.398809	0.480079	2.833	2.91	2.508	2.151	2.599	3.653	2.933	3.646	4.509
ENSG00000137266.14	SLC22A23	protein_coding	0.613027	0.448123	1.06115	0.147133	1.712	1.304	1.779	1.931	1.522	3.5	1.947	1.406	2.662
ENSG00000133895.14	MEN1	protein_coding	0.61228	0.110114	0.722394	0.0410863	7.953	7.401	7.988	6.544	8.364	14.158	6.603	8.453	13.594
ENSG00000247240.7	UBL7-AS1	antisense	0.611558	0.601082	1.21264	0.788813	2.185	1.78	2.7	1.987	1.739	5.797	2.1	1.752	2.823
ENSG00000116584.18	ARHGEF2	protein_coding	0.611455	0.768345	1.3798	0.105237	3.928	3.138	5.345	4.567	3.916	12.001	4.233	3.661	8.09
ENSG00000013288.8	MAN2B2	protein_coding	0.611447	0.224646	0.836093	0.199847	2.692	2.285	2.67	2.873	2.926	5.865	3.042	3.146	5.002
ENSG00000108219.15	TSPAN14	protein_coding	0.611411	0.0593686	0.67078	0.00380521	3.92	3.523	3.671	3.227	3.603	5.642	2.894	2.927	4.737
ENSG00000258077.2	AC078923.1	lincRNA	0.6111	1.20086	1.81196	0.052155	4.038	2.768	6.363	3.312	1.916	6.846	2.655	1.29	4.451
ENSG00000164142.16	FAM160A1	protein_coding	0.611099	0.407681	1.01878	0.0111871	2.809	1.966	2.608	2.359	1.746	3.091	2.069	1.238	2.871
ENSG00000003989.17	SLC7A2	protein_coding	0.611065	-0.0934241	0.517641	0.33609	5.736	5.502	5.157	3.882	3.282	4.487	6.056	4.494	6.737
ENSG00000100897.17	DCAF11	protein_coding	0.611013	-0.10289	0.508123	0.628034	7.642	7.874	7.332	7.252	9.425	13.046	7.19	8.555	12.501
ENSG00000196776.16	CD47	protein_coding	0.610617	0.433943	1.04456	3.638e-06	8.568	8.15	11.01	6.188	4.29	8.13	5.358	3.54	7.948
ENSG00000176410.7	DNAJC30	protein_coding	0.610524	0.619976	1.2305	0.357491	1.651	1.384	2.127	2.083	1.12	3.924	1.628	1.293	2.032
ENSG00000053372.5	MRTO4	protein_coding	0.609961	-0.356408	0.253553	0.000317321	38.645	36.246	28.312	27.313	27.872	33.308	30.58	33.009	39.256
ENSG00000117360.13	PRPF3	protein_coding	0.60965	1.4126	2.02225	0.872502	11.745	7.267	19.346	11.684	6.033	27.495	11.174	5.503	19.925
ENSG00000152242.11	C18orf25	protein_coding	0.609293	0.483777	1.09307	0.260579	7.022	5.876	8.217	7.994	4.732	10.242	7.148	4.065	8.547
ENSG00000143515.17	ATP8B2	protein_coding	0.609166	0.1512	0.760366	0.0718765	5.709	5.213	5.789	5.21	6.383	11.984	4.31	5.618	8.586
ENSG00000179941.8	BBS10	protein_coding	0.608876	0.484344	1.09322	0.000114107	13.154	11.42	15.976	8.947	4.625	9.804	9.822	5.323	11.43
ENSG00000068724.16	TTC7A	protein_coding	0.608715	0.338529	0.947244	0.774397	2.793	2.333	2.95	2.649	3.258	6.878	2.661	3.127	5.507
ENSG00000214046.8	SMIM7	protein_coding	0.608435	0.454705	1.06314	0.652464	5.366	5.058	6.932	5.187	4.323	11.24	4.985	4.479	7.521
ENSG00000107862.4	GBF1	protein_coding	0.608395	0.477615	1.08601	0.101107	19.462	13.253	18.454	22.392	16.936	40.395	20.726	15.218	28.753
ENSG00000180891.13	CUEDC1	protein_coding	0.6081	1.13418	1.74228	0.0309804	5.676	3.991	8.76	10.246	10.226	38.636	6.022	5.025	14.887
ENSG00000087095.13	NLK	protein_coding	0.607974	0.600186	1.20816	0.094234	4.116	3.708	5.621	3.818	2.415	5.681	2.892	1.679	3.81
ENSG00000173334.4	TRIB1	protein_coding	0.60797	0.281328	0.889298	0.176162	61.934	56.253	68.365	59.386	57.036	95.351	27.445	24.276	49.821
ENSG00000128016.6	ZFP36	protein_coding	0.607669	0.593891	1.20156	3.17892e-07	9.71	8.162	12.319	5.215	5.014	11.854	6.01	5.747	12.858
ENSG00000136718.9	IMP4	protein_coding	0.607563	-0.0955627	0.512	1.1219e-07	17.607	17.225	16.121	10.191	11.774	16.21	12.273	14.38	21.24
ENSG00000198915.11	RASGEF1A	protein_coding	0.607305	0.152809	0.760114	0.0216123	3.304	3.401	3.781	2.78	3.507	6.044	2.372	2.738	4.557
ENSG00000157350.13	ST3GAL2	protein_coding	0.607129	0.880261	1.48739	0.280098	1.646	1.243	2.288	1.492	1.679	5.266	1.369	1.313	3.291
ENSG00000122490.19	PQLC1	protein_coding	0.606922	-0.145588	0.461334	0.00347586	4.355	4.313	3.899	3.126	5.512	7.094	3.147	4.61	6.79
ENSG00000132470.14	ITGB4	protein_coding	0.605835	0.655245	1.26108	0.99525	19.496	14.389	22.661	28.519	28.714	69.644	9.549	9.533	22.578
ENSG00000151914.20	DST	protein_coding	0.60575	1.99642	2.60217	3.0271e-05	15.57	5.846	23.326	24.795	3.999	25.676	19.803	3.617	20.77
ENSG00000136699.19	SMPD4	protein_coding	0.605614	0.202259	0.807873	0.0340555	7.449	6.319	7.27	5.986	7.67	14.863	6.254	7.893	12.483
ENSG00000143126.8	CELSR2	protein_coding	0.605392	0.827618	1.43301	0.972635	1.83	1.212	2.151	2.074	2.031	6.221	1.489	1.473	3.506
ENSG00000137185.12	ZSCAN9	protein_coding	0.60517	1.37672	1.98189	0.000218081	3.375	2.103	5.461	4.955	2.538	10.588	4.61	1.99	7.443
ENSG00000166133.18	RPUSD2	protein_coding	0.604843	-0.0830541	0.521789	0.00973661	7.185	6.596	6.227	5.156	5.933	8.678	5.715	6.582	9.276
ENSG00000071894.17	CPSF1	protein_coding	0.604836	0.741294	1.34613	0.131928	13.205	9.253	15.468	12.032	12.149	33.648	10.544	10.161	23.712
ENSG00000212493.1	SNORD19	snoRNA	0.60418	2.768	3.37218	0.000554979	15.144	3.727	25.387	6.219	2.526	30.075	6.294	3.226	29.05
ENSG00000168792.5	ABHD15	protein_coding	0.603942	0.089214	0.693156	0.571463	3.05	3.245	3.452	3.043	2.813	4.663	2.583	2.702	4.261
ENSG00000251562.8	MALAT1	lincRNA	0.60392	2.98345	3.58737	1.524e-05	429.656	121.536	961.2	575.011	39.473	596.073	682.067	57.117	546.484
ENSG00000116857.17	TMEM9	protein_coding	0.603841	-0.205571	0.39827	0.0254446	8.214	8.072	7	6.55	9.095	11.072	6.636	9.206	13.135
ENSG00000172366.20	MCRIP2	protein_coding	0.603702	0.519848	1.12355	0.0187496	1.623	1.556	2.231	1.063	1.512	3.358	1.114	1.265	2.704
ENSG00000104529.17	EEF1D	protein_coding	0.603564	0.0732214	0.676785	0.0019568	28.626	25.93	27.28	23.288	30.267	46.781	20.479	24.757	40.932
ENSG00000099956.19	SMARCB1	protein_coding	0.603348	-0.00514147	0.598207	0.00360261	3.029	2.811	2.801	2.442	3.083	4.662	2.28	2.644	4.007
ENSG00000079950.14	STX7	protein_coding	0.603243	0.458417	1.06166	0.00534656	4.098	3.751	5.154	3.394	2.114	4.291	3.126	1.932	4.147
ENSG00000162396.6	PARS2	protein_coding	0.602994	-0.237342	0.365652	0.236736	4.481	4.252	3.607	3.665	4.332	5.636	4.037	4.648	5.931
ENSG00000212607.1	SNORA3B	snoRNA	0.60239	2.22812	2.83051	0.00649927	22.482	7.177	33.626	14.166	9.505	74.957	12.812	5.656	36.29
ENSG00000076650.6	GPATCH1	protein_coding	0.602119	0.651741	1.25386	0.4366	2.906	1.956	3.073	3.203	1.685	4.93	3.024	1.993	3.874
ENSG00000183196.10	CHST6	protein_coding	0.60171	0.66783	1.26954	0.396407	2.433	1.979	3.144	2.763	2.871	8.888	2.416	2.35	4.412
ENSG00000110888.17	CAPRIN2	protein_coding	0.60141	2.05018	2.65159	0.0798849	5.319	2.903	12.023	5.37	1.554	13.323	7.11	2.557	11.776
ENSG00000120314.18	WDR55	protein_coding	0.601136	0.643654	1.24479	0.0129545	6.123	4.857	7.588	4.392	4.36	10.857	5.313	4.762	10.74
ENSG00000142186.17	SCYL1	protein_coding	0.600746	-0.131949	0.468797	0.0762124	11.782	11.796	10.765	9.371	13.18	16.778	10.617	13.06	19.65
ENSG00000165905.18	LARGE2	protein_coding	0.60036	0.6274	1.22776	0.0259283	6.431	6.32	9.763	5.307	8.104	23.003	4.019	6.939	13.409
ENSG00000171084.15	FAM86JP	transcribed_unprocessed_pseudogene	0.599928	0.0873619	0.68729	0.0808804	1.935	1.682	1.787	1.481	1.323	2.698	1.523	1.665	2.117
ENSG00000162144.9	CYB561A3	protein_coding	0.599922	0.189353	0.789275	0.0135641	2.509	2.303	2.626	1.732	2.819	4.969	2.117	2.752	4.663
ENSG00000106268.15	NUDT1	protein_coding	0.599895	-0.445824	0.154071	0.0124292	7.1	7.215	5.297	5.556	8.57	9.079	5.023	7.706	9.006
ENSG00000004975.12	DVL2	protein_coding	0.599877	0.317948	0.917825	0.466782	7.431	7.26	9.05	7.902	10.842	22.139	7.586	9.047	15.814
ENSG00000242125.3	SNHG3	processed_transcript	0.5996	1.24264	1.84224	0.0146921	40.27	29.167	69.018	25.14	18.383	86.508	36.115	29.249	79.911
ENSG00000077312.9	SNRPA	protein_coding	0.599382	-0.161466	0.437916	0.00871939	32.606	29.419	26.304	25.349	26.845	34.362	27.4	28.453	40.791
ENSG00000140829.12	DHX38	protein_coding	0.599353	0.390392	0.989745	0.0410813	10.695	8.177	10.718	8.75	8.496	20.384	9.092	9.286	15.263
ENSG00000061936.9	SFSWAP	protein_coding	0.59923	1.29349	1.89272	0.16331	4.639	3.094	7.584	4.808	2.631	11.886	5.349	2.987	9.117
ENSG00000049239.12	H6PD	protein_coding	0.599091	0.206887	0.805978	0.344172	2.652	2.205	2.545	3.155	3.758	6.618	2.58	2.554	4.433
ENSG00000176915.15	ANKLE2	protein_coding	0.598838	0.859352	1.45819	0.28034	5.629	4.387	7.959	6.038	4.34	14.428	5.91	4.123	9.363
ENSG00000115317.11	HTRA2	protein_coding	0.5986	0.256644	0.855244	0.0572964	7.843	6.826	8.155	4.817	5.917	11.859	7.295	8.799	14.368
ENSG00000135924.15	DNAJB2	protein_coding	0.598533	0.207378	0.805911	0.0425244	2.922	2.594	2.995	4.152	5.119	9.175	3.06	3.396	5.791
ENSG00000085831.15	TTC39A	protein_coding	0.598133	0.429627	1.02776	0.975107	1.697	1.525	2.054	1.646	1.741	3.587	1.675	1.532	3.091
ENSG00000118162.14	KPTN	protein_coding	0.59794	1.08073	1.67867	0.869032	2.002	1.39	2.94	2.104	2.204	7.985	1.716	1.413	3.997
ENSG00000176095.12	IP6K1	protein_coding	0.597842	0.0424353	0.640277	0.0549248	4.952	4.556	4.692	4.998	6.069	10.995	7.786	8.817	11.823
ENSG00000038358.15	EDC4	protein_coding	0.597283	0.554057	1.15134	0.28325	7.54	5.835	8.567	5.912	6.692	17.422	7.44	7.874	14.922
ENSG00000092847.12	AGO1	protein_coding	0.596693	0.228168	0.824861	0.552826	9.887	8.013	9.386	8.898	7.419	13.399	9.719	7.573	13.157
ENSG00000255874.2	LINC00346	lincRNA	0.595826	0.512324	1.10815	0.12999	1.679	1.412	2.014	1.983	1.748	4.237	1.942	1.545	2.962
ENSG00000196323.14	ZBTB44	protein_coding	0.595819	0.0657801	0.661599	1.0334e-07	6.128	5.852	6.125	3.994	3.091	4.127	4.041	2.835	5.313
ENSG00000176454.14	LPCAT4	protein_coding	0.59572	1.01707	1.61279	7.70183e-06	4.607	3.529	7.142	3.066	3.214	11.278	2.794	2.683	7.152
ENSG00000110811.20	P3H3	protein_coding	0.595583	0.954987	1.55057	0.904096	2.941	2.295	4.449	3.724	3.915	9.913	2.16	1.841	6.239
ENSG00000112941.14	TENT4A	protein_coding	0.595278	0.517852	1.11313	0.451492	7.443	5.669	8.117	6.15	4.488	11.042	7.533	5.501	10.462
ENSG00000047578.13	KIAA0556	protein_coding	0.5951	1.33949	1.93459	0.0499497	2.481	1.421	3.596	5.481	4.533	18.507	2.555	1.64	5.87
ENSG00000169727.12	GPS1	protein_coding	0.594911	0.0502631	0.645174	0.0330295	13.158	11.79	12.208	11.109	13.813	21.582	10.738	13.162	20.604
ENSG00000105518.14	TMEM205	protein_coding	0.594398	0.000178607	0.594577	0.00351696	8.079	8.077	8.078	5.452	8.666	13.812	5.683	9.142	13.079
ENSG00000020922.12	MRE11	protein_coding	0.5943	1.90954	2.50384	0.102982	5.737	2.97	11.158	5.683	1.495	9.144	7.724	1.975	10.388
ENSG00000142751.15	GPN2	protein_coding	0.593855	0.520755	1.11461	0.463215	5.283	4.541	6.515	5.591	5.086	11.683	5.44	4.613	9.416
ENSG00000139629.16	GALNT6	protein_coding	0.593675	0.143877	0.737552	0.0215554	2.977	2.813	3.108	2.617	2.941	4.593	1.952	1.851	3.295
ENSG00000167771.6	RCOR2	protein_coding	0.593413	0.405016	0.998429	0.0545327	1.667	1.589	2.104	1.2	1.568	3.808	1.273	1.624	2.669
ENSG00000100324.14	TAB1	protein_coding	0.593126	0.312162	0.905288	0.16824	3.43	2.757	3.423	2.921	3.384	6.601	2.826	3.381	6.08
ENSG00000175318.12	GRAMD2A	protein_coding	0.593099	0.530421	1.12352	0.315389	1.467	1.186	1.713	1.919	1.77	4.964	1.396	1.565	2.649
ENSG00000101546.13	RBFA	protein_coding	0.59295	1.04684	1.63979	0.814467	2.822	2.303	4.758	2.606	1.884	7.096	2.825	2.065	5.324
ENSG00000175455.15	CCDC14	protein_coding	0.59271	2.44262	3.03533	0.000104835	12.059	5.178	28.149	15.878	3.296	26.402	17.562	3.03	25.424
ENSG00000138031.14	ADCY3	protein_coding	0.592705	0.468125	1.06083	0.027329	7.364	6.543	9.051	4.857	6.063	14.885	6.63	8.81	15.617
ENSG00000172113.9	NME6	protein_coding	0.592653	0.21534	0.807993	0.76282	2.134	2.168	2.517	2.194	2.196	4.45	1.859	1.98	2.995
ENSG00000077044.10	DGKD	protein_coding	0.592592	0.646138	1.23873	0.000554271	4.648	3.74	5.853	3.037	3.043	8.411	3.704	3.834	7.725
ENSG00000263272.1	AC004148.2	antisense	0.592565	-0.253529	0.339036	0.124905	2.807	3.419	2.868	1.898	1.495	2.275	2.487	2.1	2.208
ENSG00000125731.13	SH2D3A	protein_coding	0.592534	0.689266	1.2818	0.476271	3.677	3.081	4.968	3.55	4.233	11.21	4.185	4.618	10.309
ENSG00000154222.14	CC2D1B	protein_coding	0.59216	1.00698	1.59914	0.27266	3.397	2.577	5.179	3.78	3.534	13.061	3.551	3.278	8.141
ENSG00000130159.14	ECSIT	protein_coding	0.591942	-0.0889401	0.503002	0.210358	5.639	5.252	4.938	3.321	4.056	6.825	5.647	8.252	9.849
ENSG00000084207.16	GSTP1	protein_coding	0.591758	-0.611688	-0.01993	0.000387697	126.609	137.544	90.013	102.26	132.516	99.709	85.916	107.24	138.641
ENSG00000133059.17	DSTYK	protein_coding	0.591306	0.366213	0.957519	0.000204093	3.297	2.637	3.399	4.23	3.114	6.575	4.57	3.095	5.528
ENSG00000154743.17	TSEN2	protein_coding	0.59127	1.01401	1.60528	0.057042	5.209	3.893	7.862	3.618	2.181	7.357	4.82	2.835	7.78
ENSG00000143811.19	PYCR2	protein_coding	0.591231	0.374071	0.965302	0.13545	10.061	10.037	13.008	9.754	10.605	25.046	7.293	7.837	12.65
ENSG00000102096.9	PIM2	protein_coding	0.590652	0.0513833	0.642035	0.0752452	5.723	4.992	5.173	4.311	5.311	10.372	5.01	5.867	7.316
ENSG00000128567.17	PODXL	protein_coding	0.590564	0.260024	0.850588	0.678592	11.113	9.514	11.393	12.405	9.708	17.954	8.416	6.477	11.388
ENSG00000156515.23	HK1	protein_coding	0.590401	-0.173273	0.417128	0.36179	10.719	8.412	7.46	8.437	7.561	9.594	10.963	8.933	12.552
ENSG00000099917.17	MED15	protein_coding	0.5897	0.86475	1.45445	0.288944	2.635	1.855	3.378	2.217	2.528	8.389	2.397	2.617	5.923
ENSG00000156675.15	RAB11FIP1	protein_coding	0.589641	0.0234144	0.613055	0.388265	8.54	6.784	6.895	7.844	5.643	9	7.952	6.125	8.984
ENSG00000137497.17	NUMA1	protein_coding	0.589386	0.843454	1.43284	0.21904	9.382	6.326	11.351	9.569	7.258	22.189	10.68	7.65	18.239
ENSG00000169683.8	LRRC45	protein_coding	0.58903	0.96721	1.55624	0.167807	4.84	3.827	7.482	4.192	4.068	11.758	3.894	3.47	10.383
ENSG00000173064.13	HECTD4	protein_coding	0.58891	1.54489	2.1338	0.0515569	2.672	1.302	3.799	2.959	1.34	7.989	3.111	1.513	4.888
ENSG00000231185.6	SPRY4-AS1	antisense	0.58877	1.26393	1.8527	0.00953193	1.865	1.076	2.584	3.202	1.734	7.451	2.34	1.09	3.309
ENSG00000142197.12	DOP1B	protein_coding	0.58875	0.41445	1.0032	0.589879	2.536	1.842	2.455	2.313	1.71	3.568	2.432	1.679	3.233
ENSG00000129195.16	PIMREG	protein_coding	0.588607	-0.0858028	0.502804	0.486599	11.187	10.097	9.514	10.421	13.066	19.038	13.024	17.131	23.606
ENSG00000275023.4	MLLT6	protein_coding	0.588272	0.847138	1.43541	0.402941	4.544	3.735	6.719	3.877	3.763	14.065	4.444	4.888	9.566
ENSG00000155158.20	TTC39B	protein_coding	0.588183	0.230272	0.818455	0.339489	2.079	1.878	2.203	1.817	1.352	2.278	1.947	1.258	2.322
ENSG00000135720.13	DYNC1LI2	protein_coding	0.588071	0.778349	1.36642	0.079905	18.478	14.275	24.484	19.834	13.249	39.562	21.584	14.321	31.882
ENSG00000215908.10	CROCCP2	transcribed_unprocessed_pseudogene	0.58806	1.943	2.53106	0.549492	3.495	1.962	7.544	3.131	1.64	11.338	3.34	1.759	8.5
ENSG00000140365.15	COMMD4	protein_coding	0.588021	0.210869	0.79889	0.714597	5.81	5.782	6.692	5.938	8.205	14.629	5.07	6.082	10.325
ENSG00000090097.21	PCBP4	protein_coding	0.587575	0.141449	0.729024	0.889733	4.998	4.747	5.236	4.73	7.425	13.713	4.922	6.965	10.361
ENSG00000172943.19	PHF8	protein_coding	0.587443	0.618587	1.20603	0.282747	3.34	2.389	3.668	3.284	2.764	7.395	3.944	2.996	5.96
ENSG00000103043.15	VAC14	protein_coding	0.587369	0.0522367	0.639606	0.0132465	3.761	3.797	3.937	3.097	4.374	6.932	2.869	3.53	5.406
ENSG00000064547.14	LPAR2	protein_coding	0.587282	-0.0698746	0.517407	0.952591	3.339	3.363	3.204	3.02	4.269	6.585	3.429	4.92	6.535
ENSG00000005238.19	FAM214B	protein_coding	0.58728	0.41935	1.00663	0.257123	1.126	1.002	1.34	1.356	1.696	3.487	1.186	1.177	2.311
ENSG00000223508.5	RPL23AP53	transcribed_processed_pseudogene	0.587031	0.447699	1.03473	0.319791	1.985	1.605	2.189	1.646	1.56	3.96	1.603	1.645	2.72
ENSG00000259802.1	AC012640.2	antisense	0.586923	-0.106581	0.480342	0.656589	1.878	1.994	1.852	1.438	1.081	1.868	1.929	2.162	2.435
ENSG00000183742.12	MACC1	protein_coding	0.586804	0.317848	0.904652	0.000335917	4.222	3.753	4.678	3.257	2.21	3.305	2.351	1.336	3.131
ENSG00000130787.14	HIP1R	protein_coding	0.58657	1.00368	1.59025	0.256027	5.013	3.72	7.459	4.218	4.347	15.837	4.65	4.792	11.925
ENSG00000135587.9	SMPD2	protein_coding	0.586195	0.754855	1.34105	0.0698546	3.818	3.254	5.491	2.744	3.035	9.175	3.188	3.049	6.473
ENSG00000126746.17	ZNF384	protein_coding	0.585957	0.688373	1.27433	0.977012	7.74	5.966	9.614	7.108	6.15	19.73	8.133	7.343	13.392
ENSG00000089723.10	OTUB2	protein_coding	0.585944	-0.0919676	0.493976	0.303306	2.548	2.526	2.37	2.901	3.263	4.792	2.686	2.462	3.325
ENSG00000181035.13	SLC25A42	protein_coding	0.585635	0.386214	0.971849	0.266428	1.055	1.049	1.371	1.149	1.677	3.795	1.262	1.473	2.504
ENSG00000090447.12	TFAP4	protein_coding	0.58562	0.213042	0.798662	0.0824744	2.5	2.344	2.717	1.834	1.733	3.401	2.288	2.128	3.281
ENSG00000103534.17	TMC5	protein_coding	0.585616	0.682724	1.26834	0.00060254	2.788	2.206	3.541	2.112	1.768	4.493	1.624	1.186	2.708
ENSG00000008853.16	RHOBTB2	protein_coding	0.585509	0.165008	0.750517	0.614412	1.825	1.535	1.721	1.788	2.069	4.055	1.987	2.24	3.235
ENSG00000198892.6	SHISA4	protein_coding	0.585388	-0.251494	0.333894	0.986888	2.397	3.038	2.552	2.658	4.008	5.069	2.074	3.475	4.365
ENSG00000164366.3	CCDC127	protein_coding	0.585303	0.212608	0.797911	0.556651	1.313	1.247	1.445	1.33	1.126	2.328	1.415	1.171	1.712
ENSG00000126602.11	TRAP1	protein_coding	0.58515	-0.172139	0.413011	1.72996e-09	38.554	32.194	28.573	22.324	24.897	32.59	25.342	27.261	36.92
ENSG00000143314.12	MRPL24	protein_coding	0.584959	-0.361942	0.223017	0.00191115	28.276	30.16	23.468	20.334	25.607	29.015	22.372	28.594	34.378
ENSG00000185989.11	RASA3	protein_coding	0.584136	-0.0105779	0.573558	0.0164915	4.088	3.696	3.669	3.331	3.605	5.691	3.067	3.286	4.61
ENSG00000132205.11	EMILIN2	protein_coding	0.584003	0.671037	1.25504	0.969094	1.628	1.182	1.882	1.81	1.544	3.868	1.364	1.183	2.69
ENSG00000170776.21	AKAP13	protein_coding	0.58386	1.16883	1.75269	0.166361	5.394	2.787	6.266	5.86	2.716	10.742	5.886	2.64	7.58
ENSG00000137193.14	PIM1	protein_coding	0.583687	-0.0150152	0.568672	0.0619607	3.584	3.477	3.441	2.382	2.945	5.135	3.177	3.838	4.842
ENSG00000169919.17	GUSB	protein_coding	0.58362	1.02181	1.60543	0.942502	4.268	2.79	5.665	4.917	3.72	14.641	3.53	2.913	6.853
ENSG00000158528.12	PPP1R9A	protein_coding	0.58355	2.04735	2.6309	0.684137	5.208	2.368	9.788	5.577	1.516	9.621	4.305	1.162	7.025
ENSG00000167113.11	COQ4	protein_coding	0.58331	1.02563	1.60894	0.0669937	4.716	3.264	6.645	3.992	4.138	15.588	3.592	3.258	8.047
ENSG00000179950.13	PUF60	protein_coding	0.583279	-0.138969	0.44431	0.000213758	26.602	23.445	21.292	19.508	26.385	33.497	19.336	24.579	35.844
ENSG00000184209.14	SNRNP35	protein_coding	0.583091	0.415253	0.998344	0.438735	1.829	1.67	2.227	1.918	1.792	4.173	2.025	1.677	2.874
ENSG00000129625.13	REEP5	protein_coding	0.582959	-0.410773	0.172186	9.1736e-12	23.353	23.42	17.617	14.366	14.192	11.829	11.979	11.737	17.878
ENSG00000108639.7	SYNGR2	protein_coding	0.582798	-0.260828	0.32197	0.0974828	16.449	16.464	13.741	15.018	20.152	22.443	12.928	17.669	24.791
ENSG00000165233.18	CARD19	protein_coding	0.58265	0.00746419	0.590114	0.14535	4	4.434	4.457	3.272	4.851	7.156	3.406	4.946	7.598
ENSG00000100401.19	RANGAP1	protein_coding	0.58263	0.154658	0.737288	0.00100692	24.324	20.688	23.029	18.309	21.742	38.803	18.851	22.395	34.872
ENSG00000178307.9	TMEM11	protein_coding	0.582598	-0.224425	0.358173	0.0302388	4.585	4.38	3.749	3.608	4.456	5.261	3.616	3.958	5.508
ENSG00000160293.17	VAV2	protein_coding	0.582066	0.161205	0.743271	0.503747	6.694	5.329	5.959	6.159	5.85	10.637	6.307	5.864	9.037
ENSG00000123992.19	DNPEP	protein_coding	0.581783	-0.0470259	0.534757	0.00147712	7.505	7.39	7.153	5.215	7.463	11.272	5.713	8.043	11.176
ENSG00000037757.14	MRI1	protein_coding	0.581742	0.933528	1.51527	0.00457898	4.044	2.887	5.514	3.024	3.285	10.707	2.668	2.716	6.809
ENSG00000066117.14	SMARCD1	protein_coding	0.58117	0.244843	0.826013	0.447263	10.475	10.056	11.916	11.395	11.92	22.581	10.385	10.457	17.348
ENSG00000072121.16	ZFYVE26	protein_coding	0.581093	0.998897	1.57999	0.0125435	1.986	1.309	2.616	2.319	1.569	6.138	2.484	1.868	4.268
ENSG00000101057.16	MYBL2	protein_coding	0.580965	-0.23391	0.347055	0.0175185	23.794	26.284	22.35	19.377	29.133	32.815	19.584	25.963	37.292
ENSG00000102870.6	ZNF629	protein_coding	0.580812	0.384133	0.964945	0.00839156	6.191	5.143	6.712	7.994	7.642	15.923	7.098	5.475	10.012
ENSG00000132773.12	TOE1	protein_coding	0.580773	0.737737	1.31851	0.0359736	8.286	6.356	10.599	6.545	6.264	18.161	6.681	6.15	13.195
ENSG00000167646.13	DNAAF3	protein_coding	0.580557	0.0385578	0.619115	0.00139507	3.011	3.175	3.261	1.944	2.428	3.521	2.121	2.54	4.132
ENSG00000141002.20	TCF25	protein_coding	0.580463	0.190828	0.771291	0.056784	13.581	12.113	13.826	11.456	12.4	22.651	11.598	12.731	20.303
ENSG00000217241.1	CBX3P9	processed_pseudogene	0.579993	-0.764454	-0.184461	0.0515803	7.881	10.279	6.051	10.614	6.78	4.928	10.608	5.369	5.72
ENSG00000130985.17	UBA1	protein_coding	0.579153	0.104127	0.68328	0.284482	40.158	29.221	31.408	37.331	40.986	65.308	35.037	33.933	54.912
ENSG00000181396.13	OGFOD3	protein_coding	0.579143	-0.120461	0.458682	0.00698856	4.585	4.881	4.49	3.762	4.959	6.987	3.221	4.25	5.697
ENSG00000106344.8	RBM28	protein_coding	0.579031	0.822569	1.4016	0.0492058	6.43	4.42	7.817	5.033	2.744	8.896	5.793	3.465	7.46
ENSG00000114767.7	RRP9	protein_coding	0.578918	0.029719	0.608637	4.6809e-06	26.786	24.936	25.455	14.523	19.531	29.175	18.593	23.867	37.149
ENSG00000130684.14	ZNF337	protein_coding	0.57887	1.01314	1.59201	0.0506283	4.894	3.606	7.278	5.968	3.426	14.124	5.601	3.462	7.632
ENSG00000116691.11	MIIP	protein_coding	0.578675	0.319453	0.898128	0.00445363	5.959	4.551	5.679	4.037	6.618	13.141	4.203	6.713	11.742
ENSG00000267751.5	AC009005.1	antisense	0.578446	0.213576	0.792022	0.365662	2.171	2.087	2.42	1.677	2.51	3.908	1.938	1.989	3.83
ENSG00000155850.7	SLC26A2	protein_coding	0.57841	0.279169	0.857579	0.30816	5.342	4.431	5.377	5.254	3.45	5.773	4.389	2.589	5.08
ENSG00000104853.16	CLPTM1	protein_coding	0.578346	-0.203566	0.37478	0.0409999	8.806	7.956	6.909	7.002	9.443	11.411	7.513	9.445	13.141
ENSG00000158711.13	ELK4	protein_coding	0.578279	0.380721	0.959	0.715356	11.554	10.189	13.266	11.951	7.67	14.393	11.464	6.59	13.271
ENSG00000161888.11	SPC24	protein_coding	0.57826	-0.0113013	0.566959	0.134125	13.074	12.175	12.08	12.069	14.572	24.365	10.357	12.826	16.834
ENSG00000162517.13	PEF1	protein_coding	0.578193	-0.226062	0.352131	0.0330398	14.799	14.762	12.621	12.142	14.798	18.259	12.189	13.92	18.381
ENSG00000197081.13	IGF2R	protein_coding	0.57816	0.84399	1.42215	1.42121e-05	6.086	3.205	5.753	8.309	3.774	11.573	8.217	3.565	8.349
ENSG00000128604.20	IRF5	protein_coding	0.578064	0.345693	0.923757	0.162388	2.265	2.035	2.586	2.034	2.827	5.142	1.712	1.913	3.785
ENSG00000118579.13	MED28	protein_coding	0.578027	0.518023	1.09605	0.420213	7.56	6.308	9.033	6.743	4.747	11.882	7.276	5.277	9.634
ENSG00000116863.11	ADPRHL2	protein_coding	0.577824	-0.214275	0.363549	0.00940314	11.559	12.288	10.592	8.898	13.562	15.908	8.432	12.24	17.273
ENSG00000116260.17	QSOX1	protein_coding	0.577496	0.022062	0.599558	0.676265	6.131	5.516	5.601	4.903	6.083	9.343	6.597	7.883	11.784
ENSG00000175066.16	GK5	protein_coding	0.576873	0.539697	1.11657	0.912512	4.517	3.831	5.569	4.951	3.581	6.802	3.858	2.277	5.636
ENSG00000187147.18	RNF220	protein_coding	0.57675	0.17547	0.75222	0.0936545	4.115	3.866	4.366	3.406	4.248	8.038	3.658	4.189	6.281
ENSG00000099797.15	TECR	protein_coding	0.576717	-0.212	0.364717	0.00134857	7.029	6.432	5.553	5.336	7.138	8.611	4.733	6.774	9.31
ENSG00000141098.13	GFOD2	protein_coding	0.576655	0.479855	1.05651	0.125585	2.343	1.779	2.481	1.886	1.951	4.61	2.034	1.968	3.603
ENSG00000092330.17	TINF2	protein_coding	0.576485	-0.0284476	0.548037	0.917139	6.959	7.119	6.98	7.509	9.418	13.164	5.984	7.346	11.235
ENSG00000118898.16	PPL	protein_coding	0.57635	1.59887	2.17522	0.756297	7.93	3.647	11.047	6.949	3.068	17.28	8.229	3.538	12.814
ENSG00000118965.14	WDR35	protein_coding	0.57603	1.17869	1.75472	0.00294297	5.286	3.337	7.554	3.386	1.447	4.909	4.404	1.836	6.163
ENSG00000161016.17	RPL8	protein_coding	0.575834	-0.58554	-0.009706	0.00252543	345.896	368.726	245.719	275.12	364.32	257.019	268.867	354.15	495.292
ENSG00000100105.18	PATZ1	protein_coding	0.575572	0.17008	0.745652	0.86629	4.578	4.132	4.649	4.384	5.455	10.34	4.726	5.627	8.346
ENSG00000109686.18	SH3D19	protein_coding	0.57547	1.24708	1.82255	0.132735	8.141	5.222	12.395	9.06	3.885	17.043	8.998	4.422	12.611
ENSG00000030110.13	BAK1	protein_coding	0.5754	-0.123095	0.452305	0.446781	3.75	4.035	3.705	3.659	5.618	8.589	2.985	4.909	6.011
ENSG00000144659.12	SLC25A38	protein_coding	0.57523	0.0502732	0.625503	0.0827273	9.471	9.306	9.636	7.306	7.857	12.97	8.514	8.549	12.326
ENSG00000104823.9	ECH1	protein_coding	0.575028	-0.321326	0.253702	0.413772	5.33	4.788	3.832	5.774	5.698	5.674	3.433	4.007	5.72
ENSG00000101346.14	POFUT1	protein_coding	0.57452	-0.0870314	0.487489	0.28594	9.442	8.985	8.459	8.896	9.471	12.944	8.223	8.352	12.012
ENSG00000082516.9	GEMIN5	protein_coding	0.574452	0.291036	0.865488	0.278558	22.532	15.256	18.666	9.653	5.807	11.912	23.006	14.572	23.581
ENSG00000167705.12	RILP	protein_coding	0.574352	-0.484653	0.0896985	0.502679	1.939	2.236	1.598	2.388	3.266	3.15	1.844	2.843	3.338
ENSG00000258289.8	CHURC1	protein_coding	0.574299	0.814011	1.38831	0.232433	3.584	2.935	5.16	3.445	1.726	3.99	2.616	1.258	3.729
ENSG00000166949.16	SMAD3	protein_coding	0.574039	0.37546	0.949499	6.35696e-05	7.101	6.079	7.886	8.764	7.503	16.478	10.609	8.396	14.258
ENSG00000116663.11	FBXO6	protein_coding	0.573978	-0.71494	-0.140962	0.0727389	7.67	8.537	5.201	6.105	11.46	8.324	6.068	10.222	11.575
ENSG00000204439.3	C6orf47	protein_coding	0.573893	0.0748488	0.648742	0.422637	5.884	6.291	6.626	6.482	7.419	11.813	6.042	6.577	10.153
ENSG00000177666.17	PNPLA2	protein_coding	0.573844	0.816466	1.39031	0.477504	4.131	3.202	5.639	4.041	4.648	15.168	3.328	3.965	8.349
ENSG00000196411.10	EPHB4	protein_coding	0.573829	-0.0763377	0.497491	0.671531	8.935	8.324	7.895	8.329	11.468	16.902	8.496	11.519	15.577
ENSG00000169136.11	ATF5	protein_coding	0.573778	-0.240455	0.333323	0.0259317	2.603	3.081	2.608	2.154	2.373	2.922	1.64	2.089	2.693
ENSG00000178904.19	DPY19L3	protein_coding	0.573693	0.902147	1.47584	0.78082	3.084	2.417	4.517	2.701	1.321	4.186	3.549	1.776	4.336
ENSG00000161513.12	FDXR	protein_coding	0.573683	0.425081	0.998764	0.88946	12.805	10.629	14.271	13.716	16.693	36.113	11.662	13.139	24.252
ENSG00000176087.15	SLC35A4	protein_coding	0.573554	-0.241291	0.332263	5.13356e-09	6.34	6.032	5.103	3.671	5.873	6.969	3.238	4.926	6.58
ENSG00000135506.16	OS9	protein_coding	0.573404	0.128383	0.701787	0.132455	16.074	13.646	14.916	17.86	15.07	25.062	17.362	14.499	23.065
ENSG00000163931.16	TKT	protein_coding	0.57338	-0.139431	0.433949	1.24847e-05	35.279	29.439	26.727	26.108	32.4	39.81	21.296	26.202	38.918
ENSG00000148331.12	ASB6	protein_coding	0.573199	0.343202	0.916401	0.161429	5.151	4.591	5.824	4.583	5.597	11.555	4.326	5.02	8.662
ENSG00000173267.14	SNCG	protein_coding	0.572978	-0.277496	0.295482	0.000261893	7.932	8.161	6.733	5.43	6.469	6.507	4.071	4.521	6.77
ENSG00000097007.18	ABL1	protein_coding	0.57291	-0.0343846	0.538525	0.270155	8.719	8.407	8.209	8.891	9.967	14.777	9.808	10.447	14.866
ENSG00000128923.11	MINDY2	protein_coding	0.572877	0.473483	1.04636	0.0278303	6.96	6.186	8.589	8.752	4.677	8.171	7.649	3.619	8.836
ENSG00000107819.13	SFXN3	protein_coding	0.572589	0.775241	1.34783	0.632732	5.973	5.237	8.963	6.423	6.599	19.577	5.792	6.073	13.262
ENSG00000100412.16	ACO2	protein_coding	0.572557	0.0263438	0.598901	0.166569	19.842	18.993	19.343	17.86	21.388	33.349	17.334	20.549	30.231
ENSG00000122140.11	MRPS2	protein_coding	0.572122	-0.30967	0.262452	4.2185e-06	19.068	18.517	14.94	12.666	18.149	18.127	12.088	15.972	23.009
ENSG00000028528.15	SNX1	protein_coding	0.571923	0.639547	1.21147	0.0911942	7.59	5.351	8.336	8.835	4.638	12.588	8.178	4.719	9.324
ENSG00000073169.14	SELENOO	protein_coding	0.571591	0.511029	1.08262	0.0339855	4.494	3.75	5.344	3.146	4.145	8.959	3.486	4.213	8.743
ENSG00000078061.13	ARAF	protein_coding	0.571574	-0.020822	0.550752	0.455111	5.433	5.932	5.847	5.418	8.052	12.372	4.439	7.432	10.379
ENSG00000141568.21	FOXK2	protein_coding	0.571454	-0.0250434	0.546411	0.191282	11.209	10.634	10.451	10.237	11.431	14.78	9.795	10.066	16.605
ENSG00000177106.16	EPS8L2	protein_coding	0.57131	1.17674	1.74805	0.595709	6.302	4.316	9.757	9.253	8.701	26.725	4.679	3.688	13.548
ENSG00000134569.10	LRP4	protein_coding	0.57127	1.00279	1.57406	0.237792	1.707	1.035	2.074	2.31	1.95	7.544	1.582	1.297	2.972
ENSG00000148399.13	DPH7	protein_coding	0.57127	1.07067	1.64194	0.0454497	5.723	4.362	9.162	4.393	4.626	20.386	4.925	5.601	12.379
ENSG00000070785.16	EIF2B3	protein_coding	0.571032	-0.0158526	0.555179	0.0130804	6.48	5.948	5.883	4.968	3.85	5.759	5.184	4.173	6.023
ENSG00000182944.17	EWSR1	protein_coding	0.570925	0.928595	1.49952	0.591126	25.975	18.41	35.042	24.963	16.782	55.224	24.228	16.733	40.653
ENSG00000182272.12	B4GALNT4	protein_coding	0.57079	1.71294	2.28373	0.196928	1.826	1.078	3.534	1.562	1.208	6.679	1.379	1.009	4.327
ENSG00000114316.12	USP4	protein_coding	0.57071	1.12457	1.69528	0.238477	4.13	2.578	5.621	4.747	2.724	10.673	4.275	2.495	6.678
ENSG00000198952.8	SMG5	protein_coding	0.570622	0.728018	1.29864	0.594674	15.157	12.81	21.218	14.868	17.64	54.463	16.096	18.021	35.321
ENSG00000184640.18	2020-09-09	protein_coding	0.570371	-0.238227	0.332144	0.960783	15.146	14.368	12.181	15.372	20.18	24.607	14.421	17.853	23.203
ENSG00000134905.17	CARS2	protein_coding	0.570267	0.960393	1.53066	0.218692	3.248	2.548	4.958	2.723	2.369	8.384	3.015	2.593	6.116
ENSG00000139197.10	PEX5	protein_coding	0.570087	0.216718	0.786805	9.11929e-05	6.797	5.75	6.682	4.343	5.056	9.272	5.134	5.635	9.146
ENSG00000182173.13	TSEN54	protein_coding	0.570006	0.556554	1.12656	0.000988308	11.063	9.676	14.231	7.839	9.445	23.038	8.622	9.955	19.456
ENSG00000105643.10	ARRDC2	protein_coding	0.569986	0.509464	1.07945	0.791853	3.244	2.942	4.188	3.12	3.389	7.009	3.102	2.982	6.439
ENSG00000110497.14	AMBRA1	protein_coding	0.569793	0.600127	1.16992	0.163277	3.799	2.776	4.208	4.519	4.625	11.489	3.901	3.586	7.308
ENSG00000114867.20	EIF4G1	protein_coding	0.569791	0.35063	0.920421	0.9891	58.109	44.421	56.642	55.765	41.953	87.492	58.353	44.007	75.59
ENSG00000133597.11	ADCK2	protein_coding	0.569763	-0.364397	0.205366	0.023012	4.815	4.516	3.508	3.744	5.84	6.516	3.705	4.957	5.906
ENSG00000066468.22	FGFR2	protein_coding	0.569423	0.194046	0.763469	0.787115	3.213	2.959	3.385	2.632	2.209	4.052	3.909	3.105	4.878
ENSG00000136932.13	TRMO	protein_coding	0.569014	0.532886	1.1019	0.36778	2.095	1.824	2.639	2.449	1.933	4.575	2.158	1.756	3.418
ENSG00000185298.13	CCDC137	protein_coding	0.568911	0.595249	1.16416	0.952458	18.102	15.047	22.732	14.796	14.41	41.455	20.94	20.982	36.629
ENSG00000132740.8	IGHMBP2	protein_coding	0.56888	1.26683	1.83571	0.654682	2.17	1.361	3.275	1.682	1.53	6.912	2.35	1.931	5.446
ENSG00000163257.11	DCAF16	protein_coding	0.568769	0.37399	0.942759	0.00106446	20.578	19.839	25.71	16.07	12.338	23.333	15.879	11.073	21.634
ENSG00000136273.13	HUS1	protein_coding	0.56846	0.47073	1.03919	0.0066895	6.644	5.666	7.852	5.168	3.911	8.986	5.197	4.059	7.461
ENSG00000012822.16	CALCOCO1	protein_coding	0.56845	1.58759	2.15604	9.02111e-07	1.604	1.097	3.297	2.494	1.725	9.614	2.614	1.732	6.173
ENSG00000168495.13	POLR3D	protein_coding	0.568392	0.497918	1.06631	0.35848	5.887	5.027	7.099	4.965	4.146	9.718	5.721	4.823	9.023
ENSG00000260442.5	ATP2A1-AS1	antisense	0.568386	-0.463149	0.105237	0.280838	3.936	4.858	3.524	3.619	4.322	3.961	2.577	2.895	3.655
ENSG00000135074.15	ADAM19	protein_coding	0.568254	0.262046	0.8303	0.59656	17.927	15.82	18.971	21.333	24.171	42.209	8.858	8.846	16.015
ENSG00000173137.12	ADCK5	protein_coding	0.56802	1.89815	2.46617	0.660182	2.459	1.247	4.648	2.733	2.745	11.848	1.674	1.037	7.336
ENSG00000104290.11	FZD3	protein_coding	0.567834	0.210983	0.778817	9.30052e-05	4.741	4.661	5.395	3.274	2.392	3.747	3.615	2.533	4.76
ENSG00000129351.17	ILF3	protein_coding	0.567539	0.608741	1.17628	0.936849	27.477	19.757	30.128	25.804	18.627	50.264	27.89	21.635	40.948
ENSG00000197386.12	HTT	protein_coding	0.56749	1.62972	2.19721	0.34435	3.229	1.608	4.976	3.366	1.843	10.042	3.443	1.661	6.411
ENSG00000133703.11	KRAS	protein_coding	0.566978	-0.215068	0.35191	0.650444	16.315	16.766	14.444	15.075	9.747	11.733	15.984	10.147	13.73
ENSG00000164045.11	CDC25A	protein_coding	0.566697	-0.0164166	0.55028	0.0037881	12.461	12.285	12.146	9.454	9.032	13.75	10.189	10.25	14.438
ENSG00000116251.11	RPL22	protein_coding	0.566637	-0.00302367	0.563613	1.77612e-14	23.357	24.837	24.785	9.975	10.214	16.041	13.146	13.065	18.172
ENSG00000091136.14	LAMB1	protein_coding	0.566507	0.817703	1.38421	1.51449e-25	7.754	4.743	8.36	16.388	9.163	28.905	16.639	9.404	20.312
ENSG00000130803.15	ZNF317	protein_coding	0.566459	0.179685	0.746144	0.685607	9.396	8.61	9.752	9.115	9.09	16.812	8.816	8.09	12.306
ENSG00000103335.22	PIEZO1	protein_coding	0.56641	1.33867	1.90508	0.168611	8.28	5.758	14.563	7.049	6.384	29.447	7.211	6.751	20.53
ENSG00000137288.10	UQCC2	protein_coding	0.566388	0.0325698	0.598958	1.32531e-10	6.777	6.701	6.854	3.489	6.011	10.669	3.636	5.682	7.344
ENSG00000253341.1	AC115837.1	processed_pseudogene	0.566352	-0.249915	0.316437	0.0550481	2.021	1.226	1.031	2.828	1.348	2.063	2.668	1.21	1.226
ENSG00000114859.16	CLCN2	protein_coding	0.56619	1.16796	1.73415	0.0402558	1.766	1.223	2.748	1.302	1.39	5.022	1.486	1.294	3.964
ENSG00000137106.18	GRHPR	protein_coding	0.565605	0.493005	1.05861	0.192981	8.466	7.676	10.803	7.836	8.875	21.117	7.153	8.075	14.724
ENSG00000170037.13	CNTROB	protein_coding	0.56527	1.16027	1.72554	0.583003	5.52	4.064	9.083	5.566	4.977	20.593	5.77	5.283	13.964
ENSG00000139178.11	C1RL	protein_coding	0.565178	0.851432	1.41661	0.272636	2.976	2.284	4.121	3.75	3.443	10.533	2.877	2.364	5.507
ENSG00000011422.12	PLAUR	protein_coding	0.565108	-0.0351754	0.529933	8.44567e-12	5.728	5.065	4.943	2.683	3.427	4.597	3.024	3.777	5.87
ENSG00000203485.13	INF2	protein_coding	0.56507	1.12057	1.68564	0.187805	3.5	2.306	5.014	3.188	2.927	10.35	2.784	2.365	6.921
ENSG00000047849.21	MAP4	protein_coding	0.564995	0.287294	0.852289	0.0517676	16.645	11.627	14.189	13.745	9.27	17.671	14.729	10.569	18.071
ENSG00000255121.2	AP003392.4	lincRNA	0.56497	1.50781	2.07278	0.870333	1.549	1.005	2.858	1.767	1.108	6.244	1.347	1.01	3.172
ENSG00000137076.21	TLN1	protein_coding	0.564925	0.379049	0.943974	0.589547	22.25	14.044	18.264	22.763	17.122	36.497	22.7	16.663	28.932
ENSG00000103343.13	ZNF174	protein_coding	0.564692	0.128442	0.693134	0.887852	1.887	1.568	1.714	1.909	1.723	3.068	1.877	1.455	2.136
ENSG00000105618.14	PRPF31	protein_coding	0.564502	-0.0534562	0.511046	0.0139166	22.757	20.866	20.107	19.681	24.564	32.209	16.973	19.877	30.786
ENSG00000183963.18	SMTN	protein_coding	0.564359	0.629641	1.194	0.893522	4.039	3.582	5.542	4.243	5.015	10.482	3.593	3.488	8.735
ENSG00000126368.6	NR1D1	protein_coding	0.564326	0.0920935	0.65642	1.80095e-12	6.512	5.416	5.773	2.609	3.616	5.155	2.874	3.221	5.613
ENSG00000176428.6	VPS37D	protein_coding	0.564289	-0.0750194	0.48927	0.931517	1.849	2.013	1.911	1.897	3.066	3.817	1.623	1.951	3.088
ENSG00000214063.11	TSPAN4	protein_coding	0.564163	0.345094	0.909257	0.297929	2.361	2.224	2.825	2.381	3.559	6.325	1.236	1.699	3.372
ENSG00000109046.15	WSB1	protein_coding	0.56402	1.6086	2.17262	0.0147585	9.59	6.295	19.197	12.21	5	25.513	10.729	4.402	17.535
ENSG00000204673.10	AKT1S1	protein_coding	0.563986	0.206069	0.770055	0.422706	3.832	3.53	4.072	3.518	3.891	6.856	3.427	4.077	6.729
ENSG00000111737.12	RAB35	protein_coding	0.563813	-0.237023	0.32679	0.0496458	10.446	9.762	8.283	7.878	10.038	13.971	9.289	12.094	13.669
ENSG00000156052.10	GNAQ	protein_coding	0.563727	0.0252364	0.588963	0.293605	9.13	8.897	9.054	7.969	5.843	8.563	8.562	6.182	9.544
ENSG00000222365.1	SNORD12B	snoRNA	0.56368	1.96968	2.53336	0.0306382	68.283	34.712	135.96	42.636	19.112	156.67	55.165	27.803	113.669
ENSG00000196455.8	PIK3R4	protein_coding	0.563552	0.645008	1.20856	0.113866	14.192	9.616	15.037	12.166	7.319	17.235	12.588	6.93	15.718
ENSG00000112658.8	SRF	protein_coding	0.563328	-0.188262	0.375066	0.311796	7.207	6.948	6.098	6.339	8.622	12.144	6.562	8.957	10.696
ENSG00000142156.14	COL6A1	protein_coding	0.563191	0.661649	1.22484	0.00476837	5.976	5.599	8.857	8.73	9.125	21.168	6.933	6.305	14.848
ENSG00000156858.11	PRR14	protein_coding	0.562619	0.829871	1.39249	0.819903	2.911	2.207	3.923	2.681	2.926	8.613	2.837	2.636	6.172
ENSG00000069812.11	HES2	protein_coding	0.562061	0.430419	0.99248	0.0165422	1.549	1.726	2.326	2.868	3.383	7.604	1.664	1.595	2.809
ENSG00000001617.12	SEMA3F	protein_coding	0.562021	0.138303	0.700324	0.238176	1.998	1.968	2.166	1.947	2.892	5.01	1.363	2.225	3.391
ENSG00000166526.17	ZNF3	protein_coding	0.561916	0.826244	1.38816	0.057979	6.729	4.878	8.649	7.387	5.52	16.807	7.97	5.286	11.894
ENSG00000101400.5	SNTA1	protein_coding	0.561908	-0.277381	0.284527	0.115295	4.118	4.002	3.302	3.376	5.092	5.676	3.308	4.675	6.222
ENSG00000030582.18	GRN	protein_coding	0.561735	-0.343893	0.217842	0.833631	14.856	14.494	11.42	14.544	20.248	20.128	13.982	19.439	26.449
ENSG00000111707.12	SUDS3	protein_coding	0.561633	0.146589	0.708222	0.333674	15.883	14.951	16.55	15.255	13.066	22.321	13.831	11.783	18.411
ENSG00000239306.4	RBM14	protein_coding	0.561475	0.548145	1.10962	0.0349521	15.068	10.517	15.378	11.979	11.686	28.502	12.712	12.663	24.176
ENSG00000133030.21	MPRIP	protein_coding	0.561326	0.768474	1.3298	0.315598	8.466	5.797	9.875	7.521	5.666	16.605	7.93	6.005	12.947
ENSG00000100297.16	MCM5	protein_coding	0.561236	0.222134	0.78337	0.0245564	21.158	16.755	19.544	16.446	18.3	33.013	18.294	19.668	32.297
ENSG00000159140.20	SON	protein_coding	0.56112	1.29763	1.85875	0.0397666	27.896	11.426	28.088	31.171	8.512	35.825	32.402	9.616	30.055
ENSG00000117298.16	ECE1	protein_coding	0.561096	-0.022496	0.5386	0.296451	8.187	7.562	7.445	8.997	10.439	14.425	8.431	8.827	13.478
ENSG00000127616.18	SMARCA4	protein_coding	0.561058	0.696942	1.258	0.809248	6.027	4.225	6.849	5.818	4.011	10.922	5.816	4.016	8.436
ENSG00000112511.17	PHF1	protein_coding	0.560861	0.972759	1.53362	0.520953	4.434	3.475	6.82	4.779	5.334	18.631	4.47	4.459	10.7
ENSG00000196372.13	ASB13	protein_coding	0.560646	-0.326675	0.233971	1.85454e-06	5.199	5.251	4.187	3.236	4.643	4.477	2.739	3.469	4.976
ENSG00000102098.18	SCML2	protein_coding	0.560239	0.680331	1.24057	0.349595	3.282	2.473	3.963	2.911	1.809	4.84	4.395	2.452	5.117
ENSG00000189060.5	H1F0	protein_coding	0.560116	-0.516911	0.0432049	9.85495e-08	151.491	151.471	105.858	74.454	81.338	80.494	101.997	120.345	129.113
ENSG00000170445.14	HARS	protein_coding	0.559893	0.460957	1.02085	0.169303	11.725	9.539	13.13	10.121	8.67	18.592	10.725	9.027	17.332
ENSG00000170291.14	ELP5	protein_coding	0.559888	-0.299974	0.259914	0.0724246	11.294	12.065	9.8	9.803	14.231	17.304	9.037	12.927	15.243
ENSG00000257093.7	KIAA1147	protein_coding	0.559849	0.465601	1.02545	0.745005	12.787	10.268	14.179	13.934	11.175	23.431	11.886	8.709	17.211
ENSG00000105447.12	GRWD1	protein_coding	0.559808	-0.164908	0.3949	0.0017313	9.061	7.499	6.689	6.459	8.819	11.034	7.258	8.992	12.425
ENSG00000196204.11	RNF216P1	transcribed_unprocessed_pseudogene	0.55962	1.04263	1.60225	0.812556	2.248	1.584	3.263	2.189	1.632	5.8	2.121	1.63	4.228
ENSG00000231074.8	HCG18	antisense	0.55946	1.27577	1.83523	0.31145	2.613	1.429	3.46	2.696	1.09	4.817	2.919	1.254	3.613
ENSG00000140859.16	KIFC3	protein_coding	0.55931	0.58328	1.14259	0.857314	1.554	1.144	1.714	1.687	1.804	4.53	1.276	1.426	2.768
ENSG00000172273.12	HINFP	protein_coding	0.559217	0.914253	1.47347	0.16487	2.255	1.707	3.217	1.892	1.805	6.326	2.014	1.873	4.121
ENSG00000090565.16	RAB11FIP3	protein_coding	0.559104	0.293286	0.85239	0.370885	1.126	1.109	1.359	1.249	1.649	3.007	1.224	1.455	2.601
ENSG00000130734.10	ATG4D	protein_coding	0.558986	0.0912811	0.650267	0.035413	5.542	5.527	5.888	4.577	7.805	12.803	3.797	6.77	10.166
ENSG00000174243.10	DDX23	protein_coding	0.558819	0.184805	0.743624	0.738829	18.862	16.698	18.98	16.405	16.471	29.989	19.703	19.183	29.538
ENSG00000141644.17	MBD1	protein_coding	0.55867	1.01364	1.57231	0.596799	5.132	3.949	7.973	4.634	4.657	15.819	5.013	4.524	11.778
ENSG00000161036.13	LRWD1	protein_coding	0.558403	0.340946	0.899349	0.38548	2.763	2.517	3.188	2.346	3.239	5.855	2.588	2.932	5.643
ENSG00000115568.15	ZNF142	protein_coding	0.558373	0.793467	1.35184	0.252303	4.461	3.385	5.867	3.194	3.139	10.203	4.532	4.455	8.929
ENSG00000134250.20	NOTCH2	protein_coding	0.558311	0.179585	0.737896	0.955842	9.792	7.393	8.373	8.389	6.946	11.965	10.765	7.915	12.78
ENSG00000076928.17	ARHGEF1	protein_coding	0.55826	0.251931	0.810191	0.44008	4.378	3.674	4.375	3.832	4.311	7.49	4.169	3.976	7.036
ENSG00000157895.11	C12orf43	protein_coding	0.558225	0.177366	0.735591	0.83881	2.804	2.385	2.697	2.766	2.647	4.548	2.648	2.407	3.884
ENSG00000144560.15	VGLL4	protein_coding	0.558207	0.219163	0.77737	0.192571	3.199	3.45	4.016	3.497	3.723	6.944	3.556	3.389	5.338
ENSG00000185753.13	CXorf38	protein_coding	0.558143	0.01543	0.573573	0.000163065	3.473	2.976	3.008	2.399	2.038	3.051	2.401	2.088	3.089
ENSG00000100029.18	PES1	protein_coding	0.557958	-0.276024	0.281934	7.81037e-06	26.549	24.544	20.27	16.687	19.265	22.251	19.85	23.555	30.147
ENSG00000108344.15	PSMD3	protein_coding	0.557355	-0.0982373	0.459118	0.00778629	21.697	21.42	20.01	17.219	21.215	27.839	17.84	19.53	28.126
ENSG00000176248.9	ANAPC2	protein_coding	0.55688	1.37093	1.92781	0.0375307	4.208	2.217	5.734	3.499	2.965	12.801	2.953	2.433	8.158
ENSG00000008311.15	AASS	protein_coding	0.55624	1.15877	1.71501	2.17061e-08	2.079	1.371	3.061	3.401	1.365	5.029	4.409	1.623	4.748
ENSG00000158715.6	SLC45A3	protein_coding	0.556221	0.498079	1.0543	0.110994	2.469	2.076	2.932	2.153	2.765	6.928	1.786	2.26	3.89
ENSG00000180667.10	YOD1	protein_coding	0.55598	0.64548	1.20146	1.2038e-09	9.156	7.672	12.001	15.01	6.539	17.218	16.188	7.151	14.363
ENSG00000010803.16	SCMH1	protein_coding	0.55568	0.356725	0.912405	0.975463	4.394	3.957	5.067	4.077	4.489	9.717	4.512	4.466	7.309
ENSG00000130717.13	UCK1	protein_coding	0.555518	0.140796	0.696314	0.139732	5.188	5.014	5.528	4.525	5.805	9.864	4.212	4.828	7.46
ENSG00000115204.15	MPV17	protein_coding	0.555398	0.871132	1.42653	0.02921	3.632	2.99	5.469	2.797	3.302	9.698	2.961	3.258	8.015
ENSG00000196230.13	TUBB	protein_coding	0.555364	-0.236016	0.319348	0.561077	349.448	314.307	266.874	318.065	324.829	390.193	340.926	342.433	443.831
ENSG00000068971.14	PPP2R5B	protein_coding	0.555051	0.962749	1.5178	0.0971372	1.479	1.275	2.485	1.828	2.454	7.069	1.797	1.962	5.585
ENSG00000062716.13	VMP1	protein_coding	0.55501	2.29001	2.84502	0.13386	56.83	25.265	123.561	56.982	15.714	123.387	69.254	17.015	111.871
ENSG00000167695.15	FAM57A	protein_coding	0.554852	-0.394834	0.160018	0.000276905	8.941	9.36	7.119	6.265	8.797	9.09	6.17	7.928	9.578
ENSG00000060491.16	OGFR	protein_coding	0.554429	0.277676	0.832105	0.311249	8.338	7.091	8.596	6.923	8.549	15.791	7.907	8.591	14.741
ENSG00000116353.15	MECR	protein_coding	0.554213	0.665677	1.21989	0.000184384	4.982	3.916	6.212	3.044	3.316	9.573	3.62	4.079	7.666
ENSG00000087087.20	SRRT	protein_coding	0.554002	0.886298	1.4403	0.69472	14.864	11.097	20.512	14.023	10.983	36.996	14.302	11.363	24.843
ENSG00000197530.12	MIB2	protein_coding	0.55399	0.60109	1.15508	0.278072	1.593	1.453	2.204	1.354	1.644	3.517	1.357	1.411	3.271
ENSG00000137656.12	BUD13	protein_coding	0.553675	0.0204341	0.574109	0.244153	12.31	11.497	11.661	10.685	9.938	15.77	11.161	10.367	14.48
ENSG00000172992.12	DCAKD	protein_coding	0.553603	-0.106427	0.447176	0.0638054	6.7	6.595	6.126	5.882	8.311	10.947	4.983	6.328	8.93
ENSG00000196365.11	LONP1	protein_coding	0.553475	0.134372	0.687847	0.000305653	18.336	15.305	16.799	14.036	15.519	24.675	12.921	14.961	24.417
ENSG00000053371.12	AKR7A2	protein_coding	0.553256	-0.401312	0.151944	0.00363477	22.484	22.736	17.215	18.611	26.15	23.169	15.038	18.589	25.9
ENSG00000129932.8	DOHH	protein_coding	0.553027	-0.487986	0.065041	0.00573918	3.823	4.063	2.897	2.565	4.189	3.659	2.611	4.093	5.128
ENSG00000054118.15	THRAP3	protein_coding	0.552889	0.429217	0.982106	0.393057	62.678	43.232	58.212	64.709	35.23	75.534	67.063	37.788	68.772
ENSG00000078269.15	SYNJ2	protein_coding	0.552776	0.639014	1.19179	0.350242	3.335	2.471	3.848	2.976	2.213	5.98	3.126	2.439	4.71
ENSG00000132716.18	DCAF8	protein_coding	0.55259	1.54308	2.09567	0.595217	3.64	2.33	6.79	3.332	1.904	10.128	3.47	1.917	6.584
ENSG00000059573.9	ALDH18A1	protein_coding	0.55255	0.0548451	0.607395	0.0263658	32.6	26.221	27.237	25.41	21.356	33.276	28.888	24.141	35.961
ENSG00000121289.18	CEP89	protein_coding	0.552416	0.552904	1.10532	0.979412	2.951	2.351	3.449	3.149	2.352	5.325	2.668	1.91	3.905
ENSG00000185129.6	PURA	protein_coding	0.552166	0.657344	1.20951	0.00237894	5.425	4.25	6.703	4.262	2.157	4.594	4.12	2.082	5.228
ENSG00000067369.13	TP53BP1	protein_coding	0.55212	1.02067	1.57279	0.0850514	9.547	5.508	11.175	10.951	5.399	19.485	10.31	5.298	12.991
ENSG00000171720.10	HDAC3	protein_coding	0.552079	-0.0478379	0.504241	0.00429889	13.274	13.828	13.377	9.52	12.453	19.095	11.188	14.445	18.952
ENSG00000149480.7	MTA2	protein_coding	0.551935	0.332277	0.884212	0.154018	22.526	20.753	26.128	19.455	21.789	45.038	20.441	21.489	35.418
ENSG00000239407.5	Z68871.1	lincRNA	0.551192	0.996198	1.54739	0.966143	2.793	1.52	3.032	2.786	1.246	3.645	2.714	1.181	3.449
ENSG00000141337.12	ARSG	protein_coding	0.55107	1.16025	1.71132	0.0996604	1.72	1.081	2.416	3.19	2.162	8.501	1.618	1.202	3.278
ENSG00000100003.18	SEC14L2	protein_coding	0.55101	1.181	1.73201	0.193766	1.64	1.096	2.485	2.284	1.953	7.45	1.555	1.194	3.454
ENSG00000172819.17	RARG	protein_coding	0.550617	-0.177749	0.372868	0.000184145	5.576	5.547	4.904	4.015	5.99	7.064	3.219	4.167	5.925
ENSG00000072958.8	AP1M1	protein_coding	0.55059	0.190862	0.741452	0.777892	1.931	1.619	1.848	1.674	1.981	3.389	1.998	2.204	3.601
ENSG00000158483.16	FAM86C1	protein_coding	0.550348	-0.0989817	0.451366	0.0199988	2.454	2.232	2.084	1.772	1.902	2.492	1.812	1.951	2.784
ENSG00000167202.11	TBC1D2B	protein_coding	0.550332	0.605778	1.15611	0.0130718	2.634	2.179	3.316	3.173	2.986	8.016	3.189	2.934	5.428
ENSG00000167550.11	RHEBL1	protein_coding	0.550326	0.266875	0.817201	0.493033	1.204	1.063	1.279	1.273	1.546	3.009	1.435	1.514	2.415
ENSG00000204977.10	TRIM13	protein_coding	0.549504	0.333532	0.883036	0.000209525	4.672	4.037	5.087	3.229	2.424	4.395	3.489	2.442	4.581
ENSG00000158793.14	NIT1	protein_coding	0.548913	0.823807	1.37272	0.41627	6.53	5.132	9.084	6.241	7.276	18.056	5.674	5.361	14.487
ENSG00000139531.13	SUOX	protein_coding	0.548872	0.587938	1.13681	0.568243	3.922	2.745	4.126	4.19	4.066	9.69	3.916	3.319	6.734
ENSG00000105568.18	PPP2R1A	protein_coding	0.548202	-0.125297	0.422905	0.0417634	19.564	18.477	16.94	16.65	23.521	29.986	15.818	22.002	31.018
ENSG00000013275.7	PSMC4	protein_coding	0.548049	-0.0205378	0.527511	0.0810726	32.59	29.926	29.503	30.869	36.5	47.305	19.804	22.342	35.818
ENSG00000203993.4	ARRDC1-AS1	antisense	0.54802	1.62296	2.17098	0.91781	1.912	1.224	3.77	1.813	1.499	7.608	1.969	1.386	5.538
ENSG00000107731.12	UNC5B	protein_coding	0.547983	0.310303	0.858286	0.649568	3.006	2.517	3.121	3.318	4.282	7.53	2.211	2.571	4.805
ENSG00000091947.10	TMEM101	protein_coding	0.547982	-0.120041	0.427941	0.0151044	8.359	7.678	7.065	6.816	11.075	14.182	5.737	8.893	12.569
ENSG00000130810.20	PPAN	protein_coding	0.54771	0.87661	1.42432	0.348835	2.165	1.653	3.035	1.871	1.508	5.098	1.87	1.637	3.488
ENSG00000103510.20	KAT8	protein_coding	0.547676	0.456224	1.0039	0.00126695	4.068	3.479	4.773	2.884	3.284	7.527	3.053	3.937	6.908
ENSG00000125755.18	SYMPK	protein_coding	0.547589	0.730801	1.27839	0.35788	6.742	4.315	7.161	5.737	4.973	13.681	6.516	5.491	11.744
ENSG00000187535.14	IFT140	protein_coding	0.54745	1.05097	1.59842	0.433165	2.042	1.293	2.679	2.046	1.697	6.695	2.285	1.823	4.237
ENSG00000148773.14	MKI67	protein_coding	0.54736	1.16278	1.71014	0.196126	63.131	23.824	53.339	60.28	12.841	41.651	80.711	16.871	55.683
ENSG00000141564.15	RPTOR	protein_coding	0.547277	0.472803	1.02008	0.341697	5.871	4.247	5.894	5.293	5.596	12.081	5.232	5.408	10.303
ENSG00000107077.18	KDM4C	protein_coding	0.547239	0.986741	1.53398	0.121806	2.707	1.749	3.466	2.841	1.42	4.759	3.259	1.589	3.976
ENSG00000108179.14	PPIF	protein_coding	0.547222	-0.284789	0.262433	0.000118199	25.412	26.086	21.413	15.608	20.128	25.089	19.915	25.723	29.692
ENSG00000104522.16	TSTA3	protein_coding	0.546495	0.2724	0.818895	4.24379e-05	11.317	9.98	12.054	8.445	11.926	19.77	6.51	8.665	16.266
ENSG00000169718.17	DUS1L	protein_coding	0.546455	0.874405	1.42086	0.00775797	9.789	8.174	14.985	7.238	8.633	23.639	7.857	7.723	20.219
ENSG00000043143.20	JADE2	protein_coding	0.546291	0.092088	0.638379	0.0410226	3.967	3.444	3.671	3.536	4.134	6.298	2.935	3.13	4.978
ENSG00000178821.13	TMEM52	protein_coding	0.546277	-0.374551	0.171726	0.0903829	3.82	4.111	3.171	2.654	4.308	3.792	3.194	4.696	6.769
ENSG00000166123.14	GPT2	protein_coding	0.54624	0.157758	0.703998	0.814092	4.473	4.353	4.856	3.292	4.312	7.463	5.19	5.954	9.129
ENSG00000120800.5	UTP20	protein_coding	0.546207	0.883093	1.4293	0.0633567	12.592	7.445	13.731	10.256	4.333	12.842	11.322	5.386	13.181
ENSG00000168101.14	NUDT16L1	protein_coding	0.545774	-0.351396	0.194378	0.239983	4.436	3.895	3.053	3.291	5.278	5.482	4.031	6.118	7.712
ENSG00000130202.10	NECTIN2	protein_coding	0.545423	-0.314943	0.23048	0.859362	8.919	9.581	7.702	9.012	12.589	12.952	8.208	10.776	14.417
ENSG00000100330.15	MTMR3	protein_coding	0.545021	0.453906	0.998927	0.000122358	4.711	4.019	5.505	6.304	5.866	12.649	5.99	5.029	9.315
ENSG00000205730.6	ITPRIPL2	protein_coding	0.544874	0.121917	0.666791	0.0174301	15.632	14.357	15.623	13.862	10.724	18.781	11.59	9.579	13.785
ENSG00000143393.16	PI4KB	protein_coding	0.54482	0.373609	0.918429	0.0934771	5.946	5.034	6.522	6.63	6.872	15.802	6.733	6.576	10.216
ENSG00000101236.17	RNF24	protein_coding	0.544237	0.275197	0.819434	0.00304082	1.179	1.004	1.215	1.749	1.602	2.853	1.574	1.321	2.31
ENSG00000196821.10	C6orf106	protein_coding	0.543753	-0.300464	0.243289	0.859223	14.28	14.611	11.864	14.358	15.332	17.937	14.079	14.112	16.901
ENSG00000099194.6	SCD	protein_coding	0.54374	-0.0641001	0.47964	0.577914	320.517	265.013	253.496	374.553	301.849	362.676	174.808	137.44	222.411
ENSG00000134809.9	TIMM10	protein_coding	0.543655	-0.715271	-0.171616	0.000268908	19.836	19.8	12.06	13.216	20.114	14.646	12.961	19.353	20.951
ENSG00000248008.2	NRAV	antisense	0.543329	0.0719228	0.615252	0.00375395	4.458	4.03	4.236	3.184	3.365	6.1	2.973	3.366	4.357
ENSG00000100263.14	RHBDD3	protein_coding	0.5431	1.35624	1.89934	0.652436	3.661	2.194	5.617	3.507	3.39	13.737	3.267	2.706	9.293
ENSG00000177963.14	RIC8A	protein_coding	0.543014	0.562476	1.10549	0.221071	5.825	5.302	7.83	8.921	11.475	28.694	5.208	6.137	11.363
ENSG00000268543.1	AC012313.4	TEC	0.542953	0.720317	1.26327	0.897942	3.616	2.667	4.394	3.295	2.913	8.006	3.506	2.975	6.237
ENSG00000186283.14	TOR3A	protein_coding	0.542867	-0.418135	0.124732	0.0592311	8.934	9.948	7.445	7.161	8.278	8.805	7.788	9.344	10.443
ENSG00000116016.14	EPAS1	protein_coding	0.542431	0.0042526	0.546684	7.12186e-06	4.838	4.065	4.077	3.397	2.941	3.401	2.356	1.937	3.574
ENSG00000175691.9	ZNF77	protein_coding	0.542344	0.392576	0.93492	0.405476	3.385	3.188	4.185	3.182	2.577	5.804	2.857	2.28	3.7
ENSG00000106636.8	YKT6	protein_coding	0.542154	-0.325766	0.216388	0.0297849	21.127	21.457	17.12	17.523	22.626	27.336	17.657	23.505	26.261
ENSG00000117791.16	2020-03-02	protein_coding	0.542055	0.902825	1.44488	0.0482335	4.158	3.009	5.626	3.011	1.93	6.594	3.494	2.564	5.562
ENSG00000141736.13	ERBB2	protein_coding	0.542029	0.188751	0.73078	0.226118	5.596	4.915	5.602	5.596	7.35	12.733	3.867	4.997	7.944
ENSG00000177628.16	GBA	protein_coding	0.541738	0.269834	0.811572	0.803289	3.61	3.034	3.658	4.138	5.265	9.254	3.143	3.65	6.397
ENSG00000166439.6	RNF169	protein_coding	0.541581	0.904319	1.4459	2.20389e-06	10.5	7.262	13.592	13.939	7.98	23.364	16.284	8.079	20.48
ENSG00000198276.16	UCKL1	protein_coding	0.541269	0.137712	0.678981	0.144321	6.411	5.671	6.239	5.675	6.718	11.029	5.086	5.92	9.243
ENSG00000120896.13	SORBS3	protein_coding	0.541232	-0.31135	0.229882	0.268349	3.703	4.858	3.915	3.382	5.886	6.749	3.098	5.139	6.164
ENSG00000157216.15	SSBP3	protein_coding	0.541094	-0.258018	0.283076	0.962938	3.028	2.986	2.497	3.144	3.142	3.818	2.784	2.985	3.637
ENSG00000083307.11	GRHL2	protein_coding	0.540894	0.337962	0.878856	0.72207	7.091	5.315	6.718	5.981	4.678	9.178	7.537	5.738	9.89
ENSG00000169592.15	INO80E	protein_coding	0.54078	1.01812	1.5589	0.185089	5.168	4.035	8.172	4.526	4.841	17.667	4.512	4.979	11.843
ENSG00000182541.18	LIMK2	protein_coding	0.540667	0.817123	1.35779	0.0479785	3.954	3.112	5.483	4.412	4.092	13.741	4.855	4.6	8.998
ENSG00000050820.17	BCAR1	protein_coding	0.540554	0.518596	1.05915	0.65434	2.066	1.683	2.411	2.095	2.731	5.871	1.736	1.933	3.904
ENSG00000172732.12	MUS81	protein_coding	0.53973	1.1414	1.68113	0.352797	2.896	2.219	4.895	2.65	3.1	12.561	2.47	2.991	7.591
ENSG00000163013.11	FBXO41	protein_coding	0.53946	0.94473	1.48419	0.498274	3.511	2.328	4.481	3.005	2.418	8.486	3.44	3.194	7.123
ENSG00000188976.11	NOC2L	protein_coding	0.539266	0.160456	0.699722	2.02608e-05	32.564	26.071	29.138	23.109	23.677	37.999	23.745	23.218	38.164
ENSG00000137221.14	TJAP1	protein_coding	0.53922	1.55318	2.0924	0.838347	2.606	1.836	5.388	2.488	2.187	13.536	2.54	2.499	7.343
ENSG00000106348.18	IMPDH1	protein_coding	0.538867	-0.128088	0.410779	0.0145395	16.125	16.479	15.079	11.868	18.239	21.804	13.448	18.434	27.252
ENSG00000157020.18	SEC13	protein_coding	0.538547	-0.167883	0.370664	0.193895	15.514	15.002	13.354	15.023	18.237	22.837	12.411	14.935	19.938
ENSG00000023839.11	ABCC2	protein_coding	0.53814	1.11538	1.65352	0.567544	17.207	10.527	22.807	6.993	3.782	17.235	20.78	12.407	26.946
ENSG00000188677.14	PARVB	protein_coding	0.538049	-0.30531	0.232739	0.0147177	1.947	2.05	1.659	1.47	1.849	2.145	1.494	1.782	2.121
ENSG00000243364.8	EFNA4	protein_coding	0.538021	0.33213	0.870151	0.333696	4.424	3.72	4.683	3.41	4.146	9.229	4.178	4.863	7.299
ENSG00000075240.17	GRAMD4	protein_coding	0.537627	0.160768	0.698395	0.750946	3.078	2.757	3.082	3.474	4.218	6.988	2.268	2.713	4.312
ENSG00000103126.15	AXIN1	protein_coding	0.537605	-0.017096	0.520509	0.496885	2.133	2.292	2.265	1.76	2.501	3.523	2.142	2.663	3.89
ENSG00000119403.15	PHF19	protein_coding	0.537519	0.0180941	0.555613	0.13765	6.318	6.101	6.178	4.575	6.306	9.354	6.127	7.31	10.646
ENSG00000075043.18	KCNQ2	protein_coding	0.537491	-0.432281	0.10521	0.00041513	2.015	2.02	1.497	1.058	1.655	1.608	1.448	2.075	2.471
ENSG00000184117.11	NIPSNAP1	protein_coding	0.537376	-0.259964	0.277412	0.104929	28.775	29.195	24.381	27.67	31.395	35.828	21.077	24.207	31.16
ENSG00000160360.13	GPSM1	protein_coding	0.537142	0.540188	1.07733	0.980435	1.947	1.658	2.411	1.951	2.303	5.075	1.841	2.042	4.126
ENSG00000140526.18	ABHD2	protein_coding	0.537114	-0.157049	0.380065	0.166762	7.91	7.097	6.365	6.217	6.005	7.57	7.661	6.85	9.203
ENSG00000171017.11	LRRC8E	protein_coding	0.537005	0.0269936	0.563999	0.496903	3.419	3.018	3.075	3.065	3.488	5.145	3.213	3.683	5.457
ENSG00000114331.14	ACAP2	protein_coding	0.537002	0.203687	0.740689	0.00402518	10.67	10.347	11.916	13.143	8.317	14.119	13.209	8.642	14.214
ENSG00000173786.17	CNP	protein_coding	0.536696	-0.220404	0.316292	0.761518	7.384	7.249	6.222	7.524	9.371	10.745	7.295	8.583	11.605
[truncated: 8,113 more rows]

## Sheet: Table legend
Description of column headers
gene_id	Gencode accession number
gene_name	Gene symbol
gene_type	Gene biotype
log2(KOn/KOc)-log2(WTn/WTc)	log2 fold-change of nuclear-cytoplasmic ratio in RBM33 KO versus WT
log2(WTn/WTc)	log2 nuclear/cytoplasmic ratio in WT
log2(KOn/KOc)	log2 nuclear/cytoplasmic ratio in RBM33 KO
PValue-t	Significance of differential expression in total RNA in KO versus WT
WTt	FPKM in total RNA in WT cells
WTc	FPKM in cytoplasmic RNA in WT cells
WTn	FPKM in nuclear RNA in WT cells
KO1t	FPKM in total RNA in RBM33 KO-1 cells
KO1c	FPKM in cytoplasmic RNA in RBM33 KO-1 cells
KO1n	FPKM in nuclear RNA in RBM33 KO-1 cells
KO2t	FPKM in total RNA in RBM33 KO-2 cells
KO2c	FPKM in cytoplasmic RNA in RBM33 KO-2 cells
KO2n	FPKM in nuclear RNA in RBM33 KO-2 cells
