# Supplementary material for: RBM33 directs the nuclear export of transcripts containing GC-rich elements
Source: Genes Dev. 2022 May 1;36(9-10):550–65. doi: 10.1101/gad.349456.122 (PMC9186391; doi:10.1101/gad.349456.122)
Supplement: Supplemental Material [file supp_gad.349456.122_Supplemental_Table_S4.xlsx]

## Sheet: Sheet1
Supplemental Table S4. FH-RBM33 eCLIP peaks detected in both HCT116 and HEK293T cells
chr	start	end	strand	gene_id	location	gene_name	fold_enrichment_over_input
1	729322	729374	-	ENSG00000228327.3	noncoding_exon	AL669831.1	8.5192
1	729444	729456	-	ENSG00000228327.3	noncoding_exon	AL669831.1	6.14078
1	729675	729714	-	ENSG00000228327.3	noncoding_exon	AL669831.1	6.15542
1	920093	920096	-	ENSG00000223764.2	noncoding_exon	LINC02593	4.56817
1	942718	942720	-	intergenic	intergenic	.	3.68366
1	942721	942728	-	intergenic	intergenic	.	3.34822
1	944383	944385	-	ENSG00000188976.11	3UTR	NOC2L	3.01554
1	944388	944399	-	ENSG00000188976.11	3UTR	NOC2L	3.03485
1	944488	944495	-	ENSG00000188976.11	3UTR	NOC2L	2.84192
1	944503	944504	-	ENSG00000188976.11	3UTR	NOC2L	2.5857
1	944505	944528	-	ENSG00000188976.11	3UTR	NOC2L	2.84743
1	944620	944628	-	ENSG00000188976.11	3UTR	NOC2L	3.11925
1	944700	944706	-	ENSG00000188976.11	coding_exon	NOC2L	2.9598
1	945563	945576	-	ENSG00000188976.11	coding_exon	NOC2L	3.51242
1	952011	952033	-	ENSG00000188976.11	coding_exon	NOC2L	5.18978
1	953880	953886	-	ENSG00000188976.11	coding_exon	NOC2L	2.58675
1	953891	953892	-	ENSG00000188976.11	coding_exon	NOC2L	3.01395
1	954013	954023	-	ENSG00000188976.11	coding_exon	NOC2L	4.0864
1	956919	956939	-	ENSG00000188976.11	coding_exon	NOC2L	3.0581
1	956955	956963	-	ENSG00000188976.11	coding_exon	NOC2L	3.10223
1	963336	963338	+	ENSG00000187961.14	coding_exon	KLHL17	4.31032
1	963662	963663	+	ENSG00000187961.14	coding_intron	KLHL17	2.87737
1	963816	963821	+	ENSG00000187961.14	coding_intron	KLHL17	2.77781
1	965003	965035	+	ENSG00000187961.14	coding_exon	KLHL17	4.60302
1	965139	965140	+	ENSG00000187961.14	coding_exon	KLHL17	2.44019
1	965144	965150	+	ENSG00000187961.14	coding_exon	KLHL17	3.21596
1	965156	965175	+	ENSG00000187961.14	coding_exon	KLHL17	3.97317
1	965237	965260	+	ENSG00000187961.14	3UTR	KLHL17	4.19542
1	965371	965418	+	ENSG00000187961.14	3UTR	KLHL17	9.04449
1	965489	965490	+	ENSG00000187961.14	3UTR	KLHL17	3.20327
1	965505	965549	+	ENSG00000187961.14	3UTR	KLHL17	4.31272
1	965551	965552	+	ENSG00000187961.14	3UTR	KLHL17	3.76394
1	965567	965618	+	ENSG00000187961.14	3UTR	KLHL17	5.97997
1	965636	965673	+	ENSG00000187961.14	3UTR	KLHL17	5.44868
1	965680	965690	+	ENSG00000187961.14	3UTR	KLHL17	4.65413
1	996071	996077	-	ENSG00000272512.1	noncoding_exon	AL645608.7	3.73815
1	996079	996109	-	ENSG00000272512.1	noncoding_exon	AL645608.7	3.96888
1	996410	996451	-	ENSG00000272512.1	noncoding_exon	AL645608.7	5.56855
1	996558	996585	-	ENSG00000272512.1	noncoding_exon	AL645608.7	4.31242
1	997048	997049	-	ENSG00000272512.1	noncoding_exon	AL645608.7	3.84475
1	997136	997137	-	ENSG00000272512.1	noncoding_exon	AL645608.7	4.62081
1	997141	997183	-	ENSG00000272512.1	noncoding_exon	AL645608.7	5.28674
1	997185	997188	-	ENSG00000272512.1	noncoding_exon	AL645608.7	4.33306
1	997242	997248	-	ENSG00000272512.1	noncoding_exon	AL645608.7	5.18586
1	997371	997499	-	ENSG00000272512.1	noncoding_exon	AL645608.7	6.15642
1	997545	997559	-	ENSG00000272512.1	noncoding_exon	AL645608.7	3.80888
1	997562	997576	-	ENSG00000272512.1	noncoding_exon	AL645608.7	2.97545
1	997588	997590	-	ENSG00000272512.1	noncoding_exon	AL645608.7	3.45225
1	997592	997595	-	ENSG00000272512.1	noncoding_exon	AL645608.7	3.65401
1	997610	997627	-	ENSG00000272512.1	noncoding_exon	AL645608.7	4.40939
1	997646	997648	-	ENSG00000272512.1	noncoding_exon	AL645608.7	3.6167
1	997675	997686	-	ENSG00000272512.1	noncoding_exon	AL645608.7	4.10014
1	997688	997720	-	ENSG00000272512.1	noncoding_exon	AL645608.7	5.39636
1	997743	997744	-	ENSG00000272512.1	noncoding_exon	AL645608.7	7.79676
1	997842	997861	-	ENSG00000272512.1	noncoding_exon	AL645608.7	3.02257
1	997929	997930	-	ENSG00000272512.1	noncoding_exon	AL645608.7	5.76243
1	997974	997989	-	ENSG00000272512.1	noncoding_exon	AL645608.7	4.96385
1	997997	997999	-	ENSG00000272512.1	noncoding_exon	AL645608.7	3.56393
1	998031	998041	-	ENSG00000272512.1	noncoding_exon	AL645608.7	3.56366
1	998045	998063	-	ENSG00000272512.1	noncoding_exon	AL645608.7	3.93755
1	998166	998176	-	intergenic	intergenic	.	3.02349
1	998181	998182	-	intergenic	intergenic	.	2.99207
1	998188	998191	-	intergenic	intergenic	.	3.49382
1	998199	998223	-	intergenic	intergenic	.	5.25902
1	998244	998245	-	intergenic	intergenic	.	6.44552
1	998316	998349	-	intergenic	intergenic	.	4.84472
1	998411	998413	-	intergenic	intergenic	.	2.63207
1	998414	998428	-	intergenic	intergenic	.	2.72161
1	998435	998436	-	intergenic	intergenic	.	3.04884
1	998466	998511	-	intergenic	intergenic	.	5.85066
1	998627	998664	-	intergenic	intergenic	.	5.49365
1	998699	998712	-	intergenic	intergenic	.	3.60572
1	998714	998721	-	intergenic	intergenic	.	3.25274
1	998782	998792	-	intergenic	intergenic	.	3.36884
1	998796	998802	-	intergenic	intergenic	.	3.22964
1	998874	998933	-	intergenic	intergenic	.	6.4683
1	998936	998939	-	intergenic	intergenic	.	4.04851
1	998943	998962	-	ENSG00000188290.10	3UTR	HES4	3.33363
1	998963	998966	-	ENSG00000188290.10	3UTR	HES4	3.45487
1	999005	999006	-	ENSG00000188290.10	3UTR	HES4	2.99125
1	999015	999017	-	ENSG00000188290.10	3UTR	HES4	3.19605
1	999031	999037	-	ENSG00000188290.10	3UTR	HES4	2.5121
1	999039	999040	-	ENSG00000188290.10	3UTR	HES4	2.51082
1	999043	999059	-	ENSG00000188290.10	3UTR	HES4	3.07561
1	999208	999209	-	ENSG00000188290.10	coding_exon	HES4	3.54205
1	999215	999217	-	ENSG00000188290.10	coding_exon	HES4	3.54832
1	999222	999233	-	ENSG00000188290.10	coding_exon	HES4	2.85985
1	999246	999247	-	ENSG00000188290.10	coding_exon	HES4	2.19208
1	1000123	1000146	-	ENSG00000188290.10	5UTR	HES4	3.5392
1	1000525	1000532	-	intergenic	intergenic	.	3.22712
1	1000652	1000654	+	intergenic	intergenic	.	3.03849
1	1000668	1000670	+	intergenic	intergenic	.	2.99062
1	1000749	1000754	-	intergenic	intergenic	.	3.70906
1	1001087	1001145	+	ENSG00000187608.9	5UTR	ISG15	4.45098
1	1001146	1001149	+	ENSG00000187608.9	5UTR	ISG15	3.99617
1	1001168	1001170	+	ENSG00000187608.9	5UTR	ISG15	3.59881
1	1001520	1001524	+	ENSG00000187608.9	coding_intron	ISG15	3.47493
1	1001567	1001571	+	ENSG00000187608.9	coding_intron	ISG15	3.69097
1	1001599	1001615	+	ENSG00000187608.9	coding_intron	ISG15	3.19753
1	1002216	1002234	+	ENSG00000187608.9	coding_intron	ISG15	5.41524
1	1002264	1002276	+	ENSG00000187608.9	coding_intron	ISG15	4.28402
1	1002672	1002679	+	ENSG00000187608.9	coding_intron	ISG15	3.1213
1	1002684	1002699	+	ENSG00000187608.9	coding_intron	ISG15	3.68573
1	1003232	1003255	+	ENSG00000187608.9	coding_intron	ISG15	3.26592
1	1003379	1003384	+	ENSG00000187608.9	coding_intron	ISG15	3.71152
1	1003390	1003403	+	ENSG00000187608.9	coding_intron	ISG15	3.13981
1	1020173	1020182	+	ENSG00000188157.15	coding_exon	AGRN	3.62794
1	1020279	1020298	+	ENSG00000188157.15	coding_exon	AGRN	4.52475
1	1020331	1020336	+	ENSG00000188157.15	coding_exon	AGRN	3.42014
1	1020341	1020362	+	ENSG00000188157.15	coding_exon	AGRN	4.35471
1	1020367	1020373	+	ENSG00000188157.15	coding_exon	AGRN	4.87867
1	1020557	1020576	+	ENSG00000188157.15	coding_intron	AGRN	5.61639
1	1020607	1020608	+	ENSG00000188157.15	coding_intron	AGRN	4.25974
1	1020642	1020652	+	ENSG00000188157.15	coding_intron	AGRN	4.50877
1	1020703	1020724	+	ENSG00000188157.15	coding_intron	AGRN	5.19551
1	1020752	1020764	+	ENSG00000188157.15	coding_intron	AGRN	5.17378
1	1021000	1021037	+	ENSG00000188157.15	coding_intron	AGRN	8.66388
1	1021069	1021070	+	ENSG00000188157.15	coding_intron	AGRN	5.55305
1	1021084	1021092	+	ENSG00000188157.15	coding_intron	AGRN	6.10166
1	1021106	1021111	+	ENSG00000188157.15	coding_intron	AGRN	4.54362
1	1021181	1021183	+	ENSG00000188157.15	coding_intron	AGRN	4.55596
1	1021285	1021301	+	ENSG00000188157.15	coding_intron	AGRN	4.22214
1	1021960	1021992	+	ENSG00000188157.15	coding_intron	AGRN	4.18026
1	1021994	1022007	+	ENSG00000188157.15	coding_intron	AGRN	3.7552
1	1022210	1022211	+	ENSG00000188157.15	coding_exon	AGRN	4.0311
1	1022220	1022282	+	ENSG00000188157.15	coding_exon	AGRN	7.44228
1	1022284	1022299	+	ENSG00000188157.15	coding_exon	AGRN	6.63944
1	1022304	1022327	+	ENSG00000188157.15	coding_exon	AGRN	6.49148
1	1022344	1022355	+	ENSG00000188157.15	coding_exon	AGRN	5.93359
1	1022390	1022422	+	ENSG00000188157.15	coding_exon	AGRN	6.53281
1	1022458	1022459	+	ENSG00000188157.15	coding_exon	AGRN	3.71198
1	1022612	1022617	+	ENSG00000188157.15	coding_intron	AGRN	4.62877
1	1022653	1022659	+	ENSG00000188157.15	coding_intron	AGRN	5.02554
1	1022986	1022989	+	ENSG00000188157.15	coding_intron	AGRN	3.30014
1	1023010	1023015	+	ENSG00000188157.15	coding_intron	AGRN	3.01378
1	1023312	1023319	+	ENSG00000188157.15	coding_intron	AGRN	3.88795
1	1023325	1023337	+	ENSG00000188157.15	coding_intron	AGRN	3.89791
1	1023647	1023652	+	ENSG00000188157.15	coding_intron	AGRN	5.33128
1	1024243	1024245	+	ENSG00000188157.15	coding_intron	AGRN	3.12841
1	1026427	1026431	+	ENSG00000188157.15	coding_intron	AGRN	3.89959
1	1026437	1026438	+	ENSG00000188157.15	coding_intron	AGRN	4.01649
1	1028408	1028416	+	ENSG00000188157.15	coding_intron	AGRN	4.16505
1	1028418	1028426	+	ENSG00000188157.15	coding_intron	AGRN	3.89326
1	1035307	1035311	+	ENSG00000188157.15	coding_exon	AGRN	5.18025
1	1036207	1036215	+	ENSG00000188157.15	coding_intron	AGRN	3.12867
1	1037176	1037186	+	ENSG00000188157.15	coding_intron	AGRN	2.9468
1	1037189	1037199	+	ENSG00000188157.15	coding_intron	AGRN	3.05054
1	1038389	1038391	+	ENSG00000188157.15	coding_intron	AGRN	2.65858
1	1040664	1040668	+	ENSG00000188157.15	coding_exon	AGRN	2.62965
1	1040703	1040747	+	ENSG00000188157.15	coding_exon	AGRN	4.12543
1	1040757	1040761	+	ENSG00000188157.15	coding_exon	AGRN	2.92115
1	1040817	1040832	+	ENSG00000188157.15	coding_exon	AGRN	4.52751
1	1040835	1040863	+	ENSG00000188157.15	coding_exon	AGRN	3.97892
1	1041188	1041196	+	ENSG00000188157.15	coding_exon	AGRN	2.90961
1	1041257	1041258	+	ENSG00000188157.15	coding_exon	AGRN	3.38023
1	1041330	1041368	+	ENSG00000188157.15	coding_exon	AGRN	6.50411
1	1041382	1041387	+	ENSG00000188157.15	coding_exon	AGRN	3.89964
1	1041477	1041478	+	ENSG00000188157.15	coding_exon	AGRN	4.77736
1	1041490	1041492	+	ENSG00000188157.15	coding_exon	AGRN	3.57333
1	1041498	1041505	+	ENSG00000188157.15	coding_exon	AGRN	3.79926
1	1041545	1041549	+	ENSG00000188157.15	coding_exon	AGRN	4.79167
1	1041556	1041568	+	ENSG00000188157.15	coding_exon	AGRN	3.92347
1	1041666	1041668	+	ENSG00000188157.15	coding_exon	AGRN	4.59961
1	1041671	1041687	+	ENSG00000188157.15	coding_exon	AGRN	3.1477
1	1041689	1041693	+	ENSG00000188157.15	coding_exon	AGRN	2.82486
1	1041697	1041698	+	ENSG00000188157.15	coding_exon	AGRN	3.11133
1	1042019	1042025	+	ENSG00000188157.15	coding_exon	AGRN	3.92677
1	1042117	1042130	+	ENSG00000188157.15	coding_exon	AGRN	3.2852
1	1042131	1042156	+	ENSG00000188157.15	coding_exon	AGRN	4.80531
1	1043555	1043556	+	ENSG00000188157.15	coding_exon	AGRN	3.17084
1	1043560	1043566	+	ENSG00000188157.15	coding_exon	AGRN	2.47775
1	1043658	1043661	+	ENSG00000188157.15	coding_exon	AGRN	3.13156
1	1043662	1043666	+	ENSG00000188157.15	coding_exon	AGRN	3.72344
1	1043677	1043679	+	ENSG00000188157.15	coding_exon	AGRN	3.68303
1	1043690	1043714	+	ENSG00000188157.15	coding_exon	AGRN	4.08328
1	1043867	1043872	+	ENSG00000188157.15	coding_exon	AGRN	2.52725
1	1043941	1043983	+	ENSG00000188157.15	coding_exon	AGRN	4.38032
1	1044150	1044182	+	ENSG00000188157.15	coding_exon	AGRN	5.20783
1	1044195	1044196	+	ENSG00000188157.15	coding_exon	AGRN	3.91295
1	1044205	1044222	+	ENSG00000188157.15	coding_exon	AGRN	3.41112
1	1044223	1044226	+	ENSG00000188157.15	coding_exon	AGRN	3.03921
1	1044236	1044238	+	ENSG00000188157.15	coding_exon	AGRN	4.58888
1	1044240	1044254	+	ENSG00000188157.15	coding_exon	AGRN	5.45241
1	1044255	1044257	+	ENSG00000188157.15	coding_exon	AGRN	5.25542
1	1044333	1044412	+	ENSG00000188157.15	coding_exon	AGRN	4.75634
1	1045217	1045226	+	ENSG00000188157.15	coding_exon	AGRN	3.97251
1	1045227	1045233	+	ENSG00000188157.15	coding_exon	AGRN	3.9274
1	1045387	1045388	+	ENSG00000188157.15	coding_exon	AGRN	2.62433
1	1045414	1045417	+	ENSG00000188157.15	coding_exon	AGRN	3.52779
1	1045479	1045482	+	ENSG00000188157.15	coding_exon	AGRN	3.40312
1	1045495	1045497	+	ENSG00000188157.15	coding_exon	AGRN	3.81864
1	1046187	1046189	+	ENSG00000188157.15	coding_exon	AGRN	2.53045
1	1046190	1046195	+	ENSG00000188157.15	coding_exon	AGRN	2.92452
1	1046547	1046564	+	ENSG00000188157.15	coding_exon	AGRN	3.45262
1	1046565	1046566	+	ENSG00000188157.15	coding_exon	AGRN	4.05247
1	1046591	1046612	+	ENSG00000188157.15	coding_exon	AGRN	3.95146
1	1046902	1046903	+	ENSG00000188157.15	coding_exon	AGRN	3.04397
1	1047358	1047363	+	ENSG00000188157.15	coding_exon	AGRN	3.43735
1	1047800	1047825	+	ENSG00000188157.15	coding_exon	AGRN	4.43538
1	1047826	1047828	+	ENSG00000188157.15	coding_exon	AGRN	4.05538
1	1047853	1047880	+	ENSG00000188157.15	coding_exon	AGRN	6.07309
1	1047884	1047887	+	ENSG00000188157.15	coding_exon	AGRN	3.72402
1	1048069	1048077	+	ENSG00000188157.15	coding_exon	AGRN	5.39915
1	1048096	1048104	+	ENSG00000188157.15	coding_exon	AGRN	5.6667
1	1048107	1048112	+	ENSG00000188157.15	coding_exon	AGRN	5.25756
1	1048152	1048155	+	ENSG00000188157.15	coding_exon	AGRN	5.45542
1	1048215	1048224	+	ENSG00000188157.15	coding_exon	AGRN	4.51698
1	1048304	1048306	+	ENSG00000188157.15	coding_exon	AGRN	4.864
1	1048316	1048318	+	ENSG00000188157.15	coding_exon	AGRN	7.06703
1	1048325	1048329	+	ENSG00000188157.15	coding_exon	AGRN	5.71317
1	1048341	1048354	+	ENSG00000188157.15	coding_exon	AGRN	4.91598
1	1048358	1048365	+	ENSG00000188157.15	coding_exon	AGRN	4.81147
1	1048869	1048877	+	ENSG00000188157.15	coding_exon	AGRN	4.0042
1	1048926	1048929	+	ENSG00000188157.15	coding_exon	AGRN	4.25136
1	1048935	1048953	+	ENSG00000188157.15	coding_exon	AGRN	4.4931
1	1048954	1048968	+	ENSG00000188157.15	coding_exon	AGRN	4.17933
1	1048990	1048992	+	ENSG00000188157.15	coding_exon	AGRN	3.47682
1	1049238	1049239	+	ENSG00000188157.15	coding_exon	AGRN	3.31902
1	1049268	1049275	+	ENSG00000188157.15	coding_exon	AGRN	2.90589
1	1049277	1049283	+	ENSG00000188157.15	coding_exon	AGRN	3.78169
1	1049285	1049335	+	ENSG00000188157.15	coding_exon	AGRN	4.0519
1	1049382	1049391	+	ENSG00000188157.15	coding_exon	AGRN	3.40173
1	1049416	1049417	+	ENSG00000188157.15	coding_exon	AGRN	3.77578
1	1049446	1049451	+	ENSG00000188157.15	coding_exon	AGRN	4.80157
1	1049691	1049700	+	ENSG00000188157.15	coding_exon	AGRN	3.65554
1	1049701	1049717	+	ENSG00000188157.15	coding_exon	AGRN	3.79228
1	1049793	1049795	+	ENSG00000188157.15	coding_exon	AGRN	3.83006
1	1049904	1049905	+	ENSG00000188157.15	coding_exon	AGRN	3.73688
1	1050263	1050269	+	ENSG00000188157.15	coding_exon	AGRN	3.7306
1	1050451	1050456	+	ENSG00000188157.15	coding_exon	AGRN	4.03194
1	1050462	1050471	+	ENSG00000188157.15	coding_exon	AGRN	4.52917
1	1050477	1050485	+	ENSG00000188157.15	coding_exon	AGRN	6.2352
1	1051303	1051306	+	ENSG00000188157.15	coding_exon	AGRN	2.82949
1	1051755	1051761	+	ENSG00000188157.15	coding_exon	AGRN	6.20754
1	1051779	1051784	+	ENSG00000188157.15	coding_exon	AGRN	3.89888
1	1051788	1051790	+	ENSG00000188157.15	coding_exon	AGRN	5.03444
1	1051811	1051814	+	ENSG00000188157.15	coding_exon	AGRN	5.47347
1	1053752	1053775	+	ENSG00000188157.15	coding_exon	AGRN	4.95509
1	1053776	1053777	+	ENSG00000188157.15	coding_exon	AGRN	3.59816
1	1053861	1053900	+	ENSG00000188157.15	coding_exon	AGRN	5.72293
1	1054488	1054489	+	ENSG00000188157.15	coding_exon	AGRN	4.60359
1	1054491	1054493	+	ENSG00000188157.15	coding_exon	AGRN	4.97187
1	1054507	1054522	+	ENSG00000188157.15	coding_exon	AGRN	4.9443
1	1054536	1054538	+	ENSG00000188157.15	coding_exon	AGRN	3.37466
1	1054543	1054544	+	ENSG00000188157.15	coding_exon	AGRN	5.54358
1	1054652	1054683	+	ENSG00000188157.15	coding_intron	AGRN	4.0783
1	1054823	1054844	+	ENSG00000188157.15	coding_exon	AGRN	3.28296
1	1054849	1054851	+	ENSG00000188157.15	coding_exon	AGRN	3.14622
1	1054854	1054858	+	ENSG00000188157.15	coding_exon	AGRN	3.76377
1	1054892	1054902	+	ENSG00000188157.15	coding_exon	AGRN	4.96309
1	1054903	1054924	+	ENSG00000188157.15	coding_exon	AGRN	3.81532
1	1054925	1054929	+	ENSG00000188157.15	coding_exon	AGRN	3.01936
1	1054931	1054934	+	ENSG00000188157.15	coding_exon	AGRN	3.07997
1	1055051	1055052	+	ENSG00000188157.15	3UTR	AGRN	4.27284
1	1055053	1055069	+	ENSG00000188157.15	3UTR	AGRN	5.18824
1	1055070	1055121	+	ENSG00000188157.15	3UTR	AGRN	4.00116
1	1055124	1055125	+	ENSG00000188157.15	3UTR	AGRN	5.00094
1	1055145	1055146	+	ENSG00000188157.15	3UTR	AGRN	3.74327
1	1055156	1055209	+	ENSG00000188157.15	3UTR	AGRN	6.32356
1	1055210	1055211	+	ENSG00000188157.15	3UTR	AGRN	3.55227
1	1055216	1055217	+	ENSG00000188157.15	3UTR	AGRN	3.33054
1	1055245	1055301	+	ENSG00000188157.15	3UTR	AGRN	4.16347
1	1055318	1055328	+	ENSG00000188157.15	3UTR	AGRN	5.68217
1	1055341	1055345	+	ENSG00000188157.15	3UTR	AGRN	4.42096
1	1055353	1055354	+	ENSG00000188157.15	3UTR	AGRN	3.17846
1	1055355	1055356	+	ENSG00000188157.15	3UTR	AGRN	3.10566
1	1055417	1055447	+	ENSG00000188157.15	3UTR	AGRN	5.18214
1	1055467	1055468	+	ENSG00000188157.15	3UTR	AGRN	4.64639
1	1055471	1055473	+	ENSG00000188157.15	3UTR	AGRN	4.86116
1	1055476	1055518	+	ENSG00000188157.15	3UTR	AGRN	4.89762
1	1055520	1055533	+	ENSG00000188157.15	3UTR	AGRN	3.19229
1	1055563	1055590	+	ENSG00000188157.15	3UTR	AGRN	5.80696
1	1055599	1055602	+	ENSG00000188157.15	3UTR	AGRN	5.09004
1	1055604	1055620	+	ENSG00000188157.15	3UTR	AGRN	5.73538
1	1055643	1055645	+	ENSG00000188157.15	3UTR	AGRN	4.28059
1	1055653	1055658	+	ENSG00000188157.15	3UTR	AGRN	2.82872
1	1055664	1055673	+	ENSG00000188157.15	3UTR	AGRN	3.77172
1	1055675	1055698	+	ENSG00000188157.15	3UTR	AGRN	3.75645
1	1055702	1055712	+	ENSG00000188157.15	3UTR	AGRN	4.19234
1	1055723	1055724	+	ENSG00000188157.15	3UTR	AGRN	3.77569
1	1055742	1055764	+	ENSG00000188157.15	3UTR	AGRN	6.071
1	1055769	1055808	+	ENSG00000188157.15	3UTR	AGRN	8.17874
1	1055811	1055838	+	ENSG00000188157.15	3UTR	AGRN	6.01875
1	1055882	1055935	+	ENSG00000188157.15	3UTR	AGRN	8.44452
1	1056018	1056026	+	ENSG00000188157.15	3UTR	AGRN	3.57314
1	1056034	1056036	+	ENSG00000188157.15	3UTR	AGRN	5.29737
1	1056046	1056065	+	ENSG00000188157.15	3UTR	AGRN	7.69809
1	1056068	1056069	+	ENSG00000188157.15	3UTR	AGRN	5.44806
1	1056071	1056075	+	ENSG00000188157.15	3UTR	AGRN	5.0595
1	1056083	1056092	+	ENSG00000188157.15	3UTR	AGRN	4.01756
1	1068164	1068168	-	intergenic	intergenic	.	3.339
1	1081898	1081902	-	ENSG00000131591.17	3UTR	C1orf159	2.87314
1	1081910	1081920	-	ENSG00000131591.17	3UTR	C1orf159	3.09432
1	1081929	1081940	-	ENSG00000131591.17	3UTR	C1orf159	3.28271
1	1082125	1082126	-	ENSG00000131591.17	3UTR	C1orf159	3.10502
1	1082365	1082367	-	ENSG00000131591.17	3UTR	C1orf159	3.1455
1	1082583	1082616	-	ENSG00000131591.17	3UTR	C1orf159	4.12586
1	1083237	1083240	-	ENSG00000131591.17	coding_intron	C1orf159	2.92253
1	1115262	1115284	-	ENSG00000131591.17	coding_intron	C1orf159	3.83238
1	1162674	1162692	-	intergenic	intergenic	.	5.53215
1	1216971	1216975	-	ENSG00000078808.16	3UTR	SDF4	3.86046
1	1216976	1217004	-	ENSG00000078808.16	3UTR	SDF4	3.77005
1	1217016	1217038	-	ENSG00000078808.16	3UTR	SDF4	3.29255
1	1217241	1217242	-	ENSG00000078808.16	3UTR	SDF4	2.81707
1	1217577	1217581	-	ENSG00000078808.16	3UTR	SDF4	4.08223
1	1219124	1219132	-	ENSG00000078808.16	coding_intron	SDF4	3.26064
1	1219170	1219175	-	ENSG00000078808.16	coding_intron	SDF4	3.36132
1	1219245	1219257	-	ENSG00000078808.16	coding_intron	SDF4	3.37453
1	1219260	1219265	-	ENSG00000078808.16	coding_intron	SDF4	3.39249
1	1219828	1219843	-	ENSG00000078808.16	coding_intron	SDF4	3.87334
1	1219912	1219914	-	ENSG00000078808.16	coding_intron	SDF4	3.1945
1	1220118	1220120	-	ENSG00000078808.16	coding_intron	SDF4	4.45852
1	1220140	1220156	-	ENSG00000078808.16	coding_intron	SDF4	3.56634
1	1220161	1220166	-	ENSG00000078808.16	coding_intron	SDF4	3.3503
1	1220367	1220383	-	ENSG00000078808.16	coding_intron	SDF4	3.40832
1	1220384	1220396	-	ENSG00000078808.16	coding_intron	SDF4	3.37228
1	1220415	1220417	-	ENSG00000078808.16	coding_intron	SDF4	2.87737
1	1220418	1220420	-	ENSG00000078808.16	coding_intron	SDF4	2.87737
1	1220474	1220475	-	ENSG00000078808.16	coding_intron	SDF4	5.03259
1	1220489	1220512	-	ENSG00000078808.16	coding_intron	SDF4	4.89715
1	1220538	1220541	-	ENSG00000078808.16	coding_intron	SDF4	3.67807
1	1220867	1220868	-	ENSG00000078808.16	coding_intron	SDF4	3.13917
1	1220887	1220907	-	ENSG00000078808.16	coding_intron	SDF4	3.87244
1	1221289	1221290	-	ENSG00000078808.16	coding_intron	SDF4	2.80752
1	1222302	1222312	-	ENSG00000078808.16	coding_intron	SDF4	2.82852
1	1222346	1222351	-	ENSG00000078808.16	coding_intron	SDF4	2.47698
1	1222435	1222461	-	ENSG00000078808.16	coding_intron	SDF4	3.87014
1	1228722	1228723	-	ENSG00000078808.16	coding_exon	SDF4	3.06791
1	1228727	1228730	-	ENSG00000078808.16	coding_exon	SDF4	3.12065
1	1228756	1228765	-	ENSG00000078808.16	coding_exon	SDF4	3.11456
1	1232386	1232398	+	ENSG00000176022.6	coding_exon	B3GALT6	4.54304
1	1232452	1232501	+	ENSG00000176022.6	coding_exon	B3GALT6	7.99094
1	1232504	1232505	+	ENSG00000176022.6	coding_exon	B3GALT6	3.62267
1	1232532	1232535	+	ENSG00000176022.6	coding_exon	B3GALT6	3.59463
1	1232539	1232546	+	ENSG00000176022.6	coding_exon	B3GALT6	3.91359
1	1232620	1232626	+	ENSG00000176022.6	coding_exon	B3GALT6	5.73765
1	1232630	1232666	+	ENSG00000176022.6	coding_exon	B3GALT6	5.54381
1	1232696	1232711	+	ENSG00000176022.6	coding_exon	B3GALT6	4.24714
1	1232836	1232893	+	ENSG00000176022.6	coding_exon	B3GALT6	4.60753
1	1232895	1232900	+	ENSG00000176022.6	coding_exon	B3GALT6	4.56194
1	1232928	1232929	+	ENSG00000176022.6	coding_exon	B3GALT6	4.48067
1	1232945	1232957	+	ENSG00000176022.6	coding_exon	B3GALT6	4.36397
1	1233072	1233078	+	ENSG00000176022.6	coding_exon	B3GALT6	3.35923
1	1233091	1233101	+	ENSG00000176022.6	coding_exon	B3GALT6	3.9696
1	1233122	1233128	+	ENSG00000176022.6	coding_exon	B3GALT6	3.46083
1	1233142	1233150	+	ENSG00000176022.6	coding_exon	B3GALT6	5.55293
1	1233151	1233182	+	ENSG00000176022.6	coding_exon	B3GALT6	5.10512
1	1233301	1233340	+	ENSG00000176022.6	3UTR	B3GALT6	3.97832
1	1233382	1233408	+	ENSG00000176022.6	3UTR	B3GALT6	3.92999
1	1233409	1233453	+	ENSG00000176022.6	3UTR	B3GALT6	4.43571
1	1233454	1233472	+	ENSG00000176022.6	3UTR	B3GALT6	5.00867
1	1233478	1233479	+	ENSG00000176022.6	3UTR	B3GALT6	5.46214
1	1233514	1233516	+	ENSG00000176022.6	3UTR	B3GALT6	3.17928
1	1233519	1233521	+	ENSG00000176022.6	3UTR	B3GALT6	3.79103
1	1233526	1233529	+	ENSG00000176022.6	3UTR	B3GALT6	5.53996
1	1233544	1233599	+	ENSG00000176022.6	3UTR	B3GALT6	5.44096
1	1233642	1233665	+	ENSG00000176022.6	3UTR	B3GALT6	4.86817
1	1233666	1233667	+	ENSG00000176022.6	3UTR	B3GALT6	3.57554
1	1233672	1233674	+	ENSG00000176022.6	3UTR	B3GALT6	3.30317
1	1233785	1233830	+	ENSG00000176022.6	3UTR	B3GALT6	5.97224
1	1233913	1233927	+	ENSG00000176022.6	3UTR	B3GALT6	3.84792
1	1233961	1233967	+	ENSG00000176022.6	3UTR	B3GALT6	5.60685
1	1234029	1234036	+	ENSG00000176022.6	3UTR	B3GALT6	2.80705
1	1234037	1234039	+	ENSG00000176022.6	3UTR	B3GALT6	3.7156
1	1234204	1234243	+	ENSG00000176022.6	3UTR	B3GALT6	3.71525
1	1234284	1234291	+	ENSG00000176022.6	3UTR	B3GALT6	3.77237
1	1234292	1234293	+	ENSG00000176022.6	3UTR	B3GALT6	3.55108
1	1234309	1234328	+	ENSG00000176022.6	3UTR	B3GALT6	3.16441
1	1234377	1234407	+	ENSG00000176022.6	3UTR	B3GALT6	5.18542
1	1234411	1234426	+	ENSG00000176022.6	3UTR	B3GALT6	5.6485
1	1234427	1234430	+	ENSG00000176022.6	3UTR	B3GALT6	4.68713
1	1234451	1234455	+	ENSG00000176022.6	3UTR	B3GALT6	3.93671
1	1234488	1234493	+	ENSG00000176022.6	3UTR	B3GALT6	5.27403
1	1234510	1234543	+	ENSG00000176022.6	3UTR	B3GALT6	4.39111
1	1234544	1234548	+	ENSG00000176022.6	3UTR	B3GALT6	3.54379
1	1234598	1234628	+	ENSG00000176022.6	3UTR	B3GALT6	3.51758
1	1234669	1234679	+	ENSG00000176022.6	3UTR	B3GALT6	3.07852
1	1234682	1234683	+	ENSG00000176022.6	3UTR	B3GALT6	2.71033
1	1235043	1235059	+	intergenic	intergenic	.	3.16075
1	1235133	1235135	+	intergenic	intergenic	.	2.64247
1	1235470	1235490	+	intergenic	intergenic	.	3.4407
1	1236768	1236807	+	intergenic	intergenic	.	3.75687
1	1237863	1237866	+	intergenic	intergenic	.	2.92453
1	1243806	1243810	-	ENSG00000184163.3	coding_intron	C1QTNF12	4.05212
1	1243903	1243920	-	ENSG00000184163.3	coding_intron	C1QTNF12	3.09739
1	1245408	1245409	-	ENSG00000184163.3	coding_intron	C1QTNF12	2.88959
1	1245508	1245518	-	ENSG00000184163.3	coding_intron	C1QTNF12	3.03147
1	1245531	1245535	-	ENSG00000184163.3	coding_intron	C1QTNF12	3.53663
1	1246093	1246103	-	ENSG00000184163.3	coding_intron	C1QTNF12	3.13511
1	1246107	1246117	-	ENSG00000184163.3	coding_intron	C1QTNF12	4.29564
1	1246137	1246142	-	ENSG00000184163.3	coding_intron	C1QTNF12	4.58724
1	1246143	1246158	-	ENSG00000184163.3	coding_intron	C1QTNF12	5.29146
1	1246165	1246168	-	ENSG00000184163.3	coding_intron	C1QTNF12	4.45048
1	1246237	1246244	-	ENSG00000184163.3	coding_intron	C1QTNF12	5.12385
1	1246246	1246269	-	ENSG00000184163.3	coding_intron	C1QTNF12	3.31001
1	1246882	1246884	-	intergenic	intergenic	.	3.50358
1	1247004	1247055	-	intergenic	intergenic	.	6.31754
1	1247223	1247253	-	intergenic	intergenic	.	3.70897
1	1247495	1247496	-	intergenic	intergenic	.	3.30676
1	1247520	1247533	-	intergenic	intergenic	.	4.26361
1	1247949	1247951	-	intergenic	intergenic	.	2.66604
1	1247952	1247964	-	intergenic	intergenic	.	3.65085
1	1247974	1247981	-	intergenic	intergenic	.	3.66004
1	1250777	1250778	-	ENSG00000260179.1	noncoding_exon	AL162741.1	4.05357
1	1250849	1250850	-	ENSG00000260179.1	noncoding_exon	AL162741.1	3.43368
1	1250886	1250893	-	ENSG00000260179.1	noncoding_exon	AL162741.1	2.42946
1	1251268	1251270	-	ENSG00000260179.1	noncoding_exon	AL162741.1	2.65058
1	1251281	1251300	-	ENSG00000260179.1	noncoding_exon	AL162741.1	3.53009
1	1253330	1253331	-	intergenic	intergenic	.	2.92077
1	1253353	1253372	-	intergenic	intergenic	.	3.17641
1	1253509	1253511	-	intergenic	intergenic	.	2.77013
1	1253523	1253525	-	intergenic	intergenic	.	2.57998
1	1253569	1253581	-	intergenic	intergenic	.	2.92684
1	1253615	1253661	-	intergenic	intergenic	.	4.35118
1	1253739	1253770	-	intergenic	intergenic	.	4.9158
1	1253773	1253787	-	intergenic	intergenic	.	5.19295
1	1253931	1253939	-	ENSG00000160087.20	noncoding_exon	UBE2J2	3.29945
1	1253940	1253954	-	ENSG00000160087.20	noncoding_exon	UBE2J2	3.65694
1	1253956	1253964	-	ENSG00000160087.20	noncoding_exon	UBE2J2	3.17111
1	1254145	1254146	-	ENSG00000160087.20	noncoding_exon	UBE2J2	3.31788
1	1254154	1254161	-	ENSG00000160087.20	noncoding_exon	UBE2J2	2.87829
1	1254344	1254365	-	ENSG00000160087.20	noncoding_exon	UBE2J2	5.29368
1	1254373	1254437	-	ENSG00000160087.20	noncoding_exon	UBE2J2	7.46272
1	1254444	1254450	-	ENSG00000160087.20	noncoding_exon	UBE2J2	3.51906
1	1254560	1254562	-	ENSG00000160087.20	noncoding_exon	UBE2J2	6.06461
1	1254565	1254604	-	ENSG00000160087.20	noncoding_exon	UBE2J2	5.96585
1	1254617	1254659	-	ENSG00000160087.20	noncoding_exon	UBE2J2	3.87096
1	1254661	1254700	-	ENSG00000160087.20	noncoding_exon	UBE2J2	6.49908
1	1254710	1254711	-	ENSG00000160087.20	noncoding_exon	UBE2J2	5.65838
1	1254729	1254754	-	ENSG00000160087.20	noncoding_exon	UBE2J2	7.53027
1	1254827	1254841	-	ENSG00000160087.20	noncoding_exon	UBE2J2	3.62625
1	1254843	1254844	-	ENSG00000160087.20	noncoding_exon	UBE2J2	2.86043
1	1254851	1254857	-	ENSG00000160087.20	noncoding_exon	UBE2J2	2.85908
1	1254860	1254868	-	ENSG00000160087.20	noncoding_exon	UBE2J2	2.79927
1	1254948	1254954	-	ENSG00000160087.20	noncoding_exon	UBE2J2	3.69277
1	1255010	1255012	-	ENSG00000160087.20	noncoding_exon	UBE2J2	3.59164
1	1255165	1255177	-	ENSG00000160087.20	noncoding_exon	UBE2J2	4.14293
1	1255187	1255260	-	ENSG00000160087.20	noncoding_exon	UBE2J2	6.70796
1	1268027	1268048	-	ENSG00000160087.20	noncoding_intron	UBE2J2	3.37506
1	1268115	1268126	-	ENSG00000160087.20	noncoding_intron	UBE2J2	4.18689
1	1268138	1268142	-	ENSG00000160087.20	noncoding_intron	UBE2J2	2.33913
1	1268651	1268653	-	ENSG00000160087.20	noncoding_intron	UBE2J2	4.29014
1	1270402	1270404	-	ENSG00000160087.20	noncoding_intron	UBE2J2	3.97059
1	1270455	1270456	-	ENSG00000160087.20	noncoding_intron	UBE2J2	3.10499
1	1270707	1270727	-	ENSG00000160087.20	noncoding_intron	UBE2J2	3.6778
1	1272578	1272579	-	ENSG00000160087.20	noncoding_intron	UBE2J2	3.53629
1	1272632	1272636	-	ENSG00000160087.20	noncoding_intron	UBE2J2	3.98351
1	1272873	1272877	-	ENSG00000160087.20	noncoding_intron	UBE2J2	4.28426
1	1272917	1272924	-	ENSG00000160087.20	noncoding_intron	UBE2J2	2.38891
1	1272941	1272942	-	ENSG00000160087.20	noncoding_intron	UBE2J2	3.89145
1	1273203	1273212	-	ENSG00000160087.20	noncoding_intron	UBE2J2	4.1448
1	1273213	1273215	-	ENSG00000160087.20	noncoding_intron	UBE2J2	4.08436
1	1273386	1273397	-	ENSG00000160087.20	noncoding_intron	UBE2J2	3.31262
1	1273446	1273450	-	ENSG00000160087.20	noncoding_intron	UBE2J2	5.84125
1	1273511	1273512	-	ENSG00000160087.20	noncoding_intron	UBE2J2	2.71256
1	1273517	1273522	-	ENSG00000160087.20	noncoding_intron	UBE2J2	2.55366
1	1273532	1273535	-	ENSG00000160087.20	noncoding_intron	UBE2J2	3.23844
1	1273548	1273554	-	ENSG00000160087.20	noncoding_intron	UBE2J2	3.19442
1	1273645	1273662	-	ENSG00000160087.20	noncoding_intron	UBE2J2	3.54543
1	1273785	1273788	-	ENSG00000160087.20	noncoding_exon	UBE2J2	3.70239
1	1292691	1292692	-	ENSG00000131584.19	3UTR	ACAP3	4.20859
1	1292694	1292741	-	ENSG00000131584.19	3UTR	ACAP3	4.99109
1	1293024	1293032	-	ENSG00000131584.19	3UTR	ACAP3	3.37932
1	1293071	1293074	-	ENSG00000131584.19	3UTR	ACAP3	3.029
1	1293210	1293212	-	ENSG00000131584.19	3UTR	ACAP3	4.64616
1	1293214	1293252	-	ENSG00000131584.19	3UTR	ACAP3	5.2584
1	1293272	1293290	-	ENSG00000131584.19	3UTR	ACAP3	6.24169
1	1293333	1293337	-	ENSG00000131584.19	3UTR	ACAP3	4.22626
1	1293363	1293373	-	ENSG00000131584.19	3UTR	ACAP3	6.88235
1	1293380	1293382	-	ENSG00000131584.19	3UTR	ACAP3	5.26703
1	1293389	1293393	-	ENSG00000131584.19	3UTR	ACAP3	5.57361
1	1296036	1296040	-	ENSG00000131584.19	coding_exon	ACAP3	4.13211
1	1296041	1296052	-	ENSG00000131584.19	coding_exon	ACAP3	3.49375
1	1296608	1296619	-	ENSG00000131584.19	coding_exon	ACAP3	3.53005
1	1302978	1303011	-	ENSG00000131584.19	coding_intron	ACAP3	3.53554
1	1304149	1304214	-	ENSG00000131584.19	coding_intron	ACAP3	3.96935
1	1304587	1304594	-	ENSG00000131584.19	coding_intron	ACAP3	3.33056
1	1304617	1304618	-	ENSG00000131584.19	coding_intron	ACAP3	3.10908
1	1304636	1304637	-	ENSG00000131584.19	coding_intron	ACAP3	3.63124
1	1304638	1304642	-	ENSG00000131584.19	coding_intron	ACAP3	3.87813
1	1304830	1304833	-	ENSG00000131584.19	coding_intron	ACAP3	3.1585
1	1304866	1304867	-	ENSG00000131584.19	coding_intron	ACAP3	4.41033
1	1305062	1305064	-	ENSG00000131584.19	coding_intron	ACAP3	3.61458
1	1305065	1305069	-	ENSG00000131584.19	coding_intron	ACAP3	5.20362
1	1305309	1305311	-	ENSG00000131584.19	coding_intron	ACAP3	3.10623
1	1305509	1305523	-	ENSG00000131584.19	coding_intron	ACAP3	3.97085
1	1305839	1305841	-	ENSG00000131584.19	coding_intron	ACAP3	2.33562
1	1305929	1305931	-	ENSG00000131584.19	coding_intron	ACAP3	2.91437
1	1306003	1306041	-	ENSG00000131584.19	coding_intron	ACAP3	6.65226
1	1307168	1307201	-	ENSG00000131584.19	coding_intron	ACAP3	5.25383
1	1307209	1307210	-	ENSG00000131584.19	coding_intron	ACAP3	3.3175
1	1307459	1307478	-	ENSG00000131584.19	coding_intron	ACAP3	3.58307
1	1307522	1307523	-	ENSG00000131584.19	coding_intron	ACAP3	2.47383
1	1307548	1307554	-	ENSG00000131584.19	coding_intron	ACAP3	2.9164
1	1307555	1307556	-	ENSG00000131584.19	coding_intron	ACAP3	3.55108
1	1307591	1307598	-	ENSG00000131584.19	coding_intron	ACAP3	2.85663
1	1307615	1307629	-	ENSG00000131584.19	coding_intron	ACAP3	2.6859
1	1307632	1307657	-	ENSG00000131584.19	coding_intron	ACAP3	4.98961
1	1307658	1307677	-	ENSG00000131584.19	coding_intron	ACAP3	4.42026
1	1307683	1307687	-	ENSG00000131584.19	coding_intron	ACAP3	3.83703
1	1307692	1307693	-	ENSG00000131584.19	coding_intron	ACAP3	3.6012
1	1307887	1307893	-	ENSG00000131584.19	5UTR	ACAP3	3.53524
1	1308942	1308958	-	intergenic	intergenic	.	2.92263
1	1309188	1309217	-	intergenic	intergenic	.	3.77734
1	1309511	1309516	-	intergenic	intergenic	.	3.19918
1	1309583	1309584	-	intergenic	intergenic	.	2.92453
1	1310946	1310948	+	ENSG00000169972.12	coding_exon	PUSL1	5.37125
1	1311032	1311033	-	intergenic	intergenic	.	2.33137
1	1311345	1311363	+	ENSG00000169972.12	coding_exon	PUSL1	3.4545
1	1311374	1311376	+	ENSG00000169972.12	coding_exon	PUSL1	3.08637
1	1311379	1311381	+	ENSG00000169972.12	3UTR	PUSL1	2.76551
1	1311601	1311604	-	ENSG00000127054.20	3UTR	INTS11	3.29494
1	1311721	1311753	-	ENSG00000127054.20	3UTR	INTS11	4.87189
1	1311815	1311816	-	ENSG00000127054.20	3UTR	INTS11	2.87725
1	1312017	1312059	-	ENSG00000127054.20	coding_exon	INTS11	4.26182
1	1312062	1312071	+	intergenic	intergenic	.	3.86083
1	1312212	1312229	+	intergenic	intergenic	.	5.11239
1	1312697	1312714	-	ENSG00000127054.20	coding_exon	INTS11	3.92993
1	1312754	1312755	-	ENSG00000127054.20	coding_intron	INTS11	3.88054
1	1312785	1312797	-	ENSG00000127054.20	coding_intron	INTS11	3.64183
1	1312810	1312818	-	ENSG00000127054.20	coding_exon	INTS11	3.03147
1	1312824	1312829	-	ENSG00000127054.20	coding_exon	INTS11	3.96405
1	1312839	1312842	-	ENSG00000127054.20	coding_exon	INTS11	3.84947
1	1312862	1312864	-	ENSG00000127054.20	coding_exon	INTS11	3.89853
1	1313198	1313208	-	ENSG00000127054.20	coding_intron	INTS11	3.03313
1	1313278	1313311	+	intergenic	intergenic	.	3.81371
1	1313390	1313391	+	intergenic	intergenic	.	2.98842
1	1313477	1313482	+	intergenic	intergenic	.	3.06118
1	1313517	1313521	-	ENSG00000127054.20	coding_exon	INTS11	3.52834
1	1313519	1313521	+	intergenic	intergenic	.	3.38192
1	1313524	1313530	+	intergenic	intergenic	.	3.4006
1	1313524	1313568	-	ENSG00000127054.20	coding_exon	INTS11	5.22504
1	1313814	1313823	-	ENSG00000127054.20	coding_exon	INTS11	2.85989
1	1313842	1313846	-	ENSG00000127054.20	coding_exon	INTS11	4.77876
1	1313852	1313853	-	ENSG00000127054.20	coding_exon	INTS11	3.47159
1	1313855	1313859	-	ENSG00000127054.20	coding_exon	INTS11	3.97988
1	1313962	1313989	+	intergenic	intergenic	.	4.62441
1	1314126	1314149	-	ENSG00000127054.20	coding_intron	INTS11	3.46834
1	1314160	1314164	-	ENSG00000127054.20	coding_intron	INTS11	3.33334
1	1314491	1314494	+	intergenic	intergenic	.	3.03814
1	1314794	1314808	-	ENSG00000127054.20	coding_intron	INTS11	3.11232
1	1314895	1314897	-	ENSG00000127054.20	coding_exon	INTS11	2.72515
1	1314975	1314994	+	intergenic	intergenic	.	4.39578
1	1318862	1318863	-	ENSG00000127054.20	coding_intron	INTS11	2.35134
1	1319405	1319447	-	ENSG00000127054.20	coding_exon	INTS11	3.72113
1	1320484	1320489	-	ENSG00000127054.20	coding_exon	INTS11	3.56141
1	1320792	1320793	-	ENSG00000127054.20	coding_intron	INTS11	3.13635
1	1320798	1320808	-	ENSG00000127054.20	coding_intron	INTS11	3.53498
1	1320816	1320817	-	ENSG00000127054.20	coding_intron	INTS11	4.43004
1	1320824	1320825	-	ENSG00000127054.20	coding_intron	INTS11	4.04545
1	1321094	1321099	-	ENSG00000127054.20	coding_intron	INTS11	3.64659
1	1321193	1321213	-	ENSG00000127054.20	coding_intron	INTS11	3.12045
1	1322352	1322353	-	ENSG00000127054.20	coding_intron	INTS11	3.47493
1	1322355	1322362	-	ENSG00000127054.20	coding_intron	INTS11	3.61643
1	1322827	1322834	-	ENSG00000127054.20	coding_intron	INTS11	3.61601
1	1327735	1327758	+	ENSG00000224051.7	coding_exon	CPTP	2.84175
1	1331934	1331939	-	intergenic	intergenic	.	3.86738
1	1332881	1332904	-	intergenic	intergenic	.	2.80243
1	1335359	1335366	-	ENSG00000107404.20	3UTR	DVL1	4.0063
1	1335368	1335379	-	ENSG00000107404.20	3UTR	DVL1	3.31307
1	1335439	1335525	-	ENSG00000107404.20	3UTR	DVL1	9.90182
1	1335538	1335547	-	ENSG00000107404.20	3UTR	DVL1	6.04755
1	1335563	1335566	-	ENSG00000107404.20	3UTR	DVL1	4.77043
1	1335572	1335625	-	ENSG00000107404.20	3UTR	DVL1	4.57491
1	1335629	1335713	-	ENSG00000107404.20	3UTR	DVL1	8.24409
1	1335730	1335734	-	ENSG00000107404.20	3UTR	DVL1	7.15846
1	1335742	1335746	-	ENSG00000107404.20	3UTR	DVL1	4.58075
1	1335800	1335829	-	ENSG00000107404.20	3UTR	DVL1	7.85299
1	1335875	1335876	-	ENSG00000107404.20	3UTR	DVL1	4.85011
1	1335878	1335880	-	ENSG00000107404.20	3UTR	DVL1	4.52093
1	1335905	1335970	-	ENSG00000107404.20	3UTR	DVL1	8.75311
1	1335985	1336036	-	ENSG00000107404.20	3UTR	DVL1	10.6291
1	1336068	1336072	-	ENSG00000107404.20	3UTR	DVL1	3.06675
1	1336121	1336131	-	ENSG00000107404.20	3UTR	DVL1	4.50232
1	1336137	1336140	-	ENSG00000107404.20	3UTR	DVL1	5.22449
1	1336141	1336147	-	ENSG00000107404.20	3UTR	DVL1	5.35799
1	1336148	1336149	-	ENSG00000107404.20	coding_exon	DVL1	5.22166
1	1336150	1336152	-	ENSG00000107404.20	coding_exon	DVL1	6.34579
1	1336158	1336252	-	ENSG00000107404.20	coding_exon	DVL1	5.49556
1	1336259	1336271	-	ENSG00000107404.20	coding_exon	DVL1	4.93784
1	1336275	1336277	-	ENSG00000107404.20	coding_exon	DVL1	4.32749
1	1336301	1336340	-	ENSG00000107404.20	coding_exon	DVL1	4.09909
1	1336345	1336379	-	ENSG00000107404.20	coding_exon	DVL1	10.4538
1	1336392	1336442	-	ENSG00000107404.20	coding_exon	DVL1	8.19331
1	1336465	1336471	-	ENSG00000107404.20	coding_exon	DVL1	4.86279
1	1336484	1336485	-	ENSG00000107404.20	coding_exon	DVL1	4.33664
1	1336486	1336487	-	ENSG00000107404.20	coding_exon	DVL1	4.558
1	1336506	1336508	-	ENSG00000107404.20	coding_exon	DVL1	4.71636
1	1336511	1336513	-	ENSG00000107404.20	coding_exon	DVL1	5.27884
1	1337982	1338021	-	ENSG00000107404.20	coding_exon	DVL1	4.41267
1	1338030	1338047	-	ENSG00000107404.20	coding_exon	DVL1	4.98563
1	1338051	1338060	-	ENSG00000107404.20	coding_exon	DVL1	4.06093
1	1338075	1338078	-	ENSG00000107404.20	coding_exon	DVL1	2.60867
1	1338141	1338163	-	ENSG00000107404.20	coding_exon	DVL1	4.19737
1	1338268	1338274	-	ENSG00000107404.20	coding_exon	DVL1	2.85479
1	1338296	1338301	-	ENSG00000107404.20	coding_exon	DVL1	3.2887
1	1338302	1338309	-	ENSG00000107404.20	coding_exon	DVL1	3.54113
1	1338315	1338316	-	ENSG00000107404.20	coding_exon	DVL1	2.59694
1	1338318	1338320	-	ENSG00000107404.20	coding_exon	DVL1	2.87845
1	1338618	1338624	-	ENSG00000107404.20	coding_exon	DVL1	2.98569
1	1339746	1339749	-	ENSG00000107404.20	coding_exon	DVL1	2.61262
1	1340246	1340249	-	ENSG00000107404.20	coding_exon	DVL1	4.37366
1	1341675	1341699	-	ENSG00000107404.20	coding_exon	DVL1	4.53039
1	1342768	1342803	-	ENSG00000107404.20	coding_intron	DVL1	4.65205
1	1342981	1342996	-	ENSG00000107404.20	coding_intron	DVL1	3.37376
1	1342998	1343006	-	ENSG00000107404.20	coding_intron	DVL1	3.55413
1	1343173	1343175	-	ENSG00000107404.20	coding_intron	DVL1	4.80532
1	1343180	1343189	-	ENSG00000107404.20	coding_intron	DVL1	4.48896
1	1343327	1343363	-	ENSG00000107404.20	coding_intron	DVL1	6.1834
1	1343708	1343713	-	ENSG00000107404.20	coding_intron	DVL1	5.40007
1	1343865	1343883	-	ENSG00000107404.20	coding_intron	DVL1	4.55299
1	1343886	1343889	-	ENSG00000107404.20	coding_intron	DVL1	4.56216
1	1343899	1343907	-	ENSG00000107404.20	coding_intron	DVL1	4.57453
1	1343918	1343926	-	ENSG00000107404.20	coding_intron	DVL1	4.60957
1	1343945	1343948	-	ENSG00000107404.20	coding_intron	DVL1	3.98809
1	1343950	1343956	-	ENSG00000107404.20	coding_intron	DVL1	4.75176
1	1344046	1344086	-	ENSG00000107404.20	coding_intron	DVL1	4.49729
1	1344179	1344197	-	ENSG00000107404.20	coding_intron	DVL1	2.7392
1	1344221	1344223	-	ENSG00000107404.20	coding_intron	DVL1	3.52177
1	1344346	1344412	-	ENSG00000107404.20	coding_intron	DVL1	4.92936
1	1344418	1344419	-	ENSG00000107404.20	coding_intron	DVL1	4.9363
1	1344420	1344427	-	ENSG00000107404.20	coding_intron	DVL1	4.48053
1	1344493	1344494	-	ENSG00000107404.20	coding_intron	DVL1	3.63296
1	1344807	1344808	-	ENSG00000107404.20	coding_intron	DVL1	3.25398
1	1344826	1344833	-	ENSG00000107404.20	coding_intron	DVL1	3.79775
1	1344878	1344888	-	ENSG00000107404.20	coding_intron	DVL1	4.41232
1	1344919	1344921	-	ENSG00000107404.20	coding_intron	DVL1	5.78886
1	1345530	1345553	-	ENSG00000107404.20	coding_intron	DVL1	4.39771
1	1345562	1345567	-	ENSG00000107404.20	coding_intron	DVL1	4.7262
1	1345583	1345600	-	ENSG00000107404.20	coding_intron	DVL1	4.59051
1	1345603	1345621	-	ENSG00000107404.20	coding_intron	DVL1	4.60587
1	1345703	1345732	-	ENSG00000107404.20	coding_intron	DVL1	3.14264
1	1345748	1345755	-	ENSG00000107404.20	coding_intron	DVL1	3.76078
1	1345756	1345762	-	ENSG00000107404.20	coding_intron	DVL1	3.97032
1	1345838	1345863	-	ENSG00000107404.20	coding_intron	DVL1	3.02246
1	1346037	1346048	-	ENSG00000107404.20	coding_intron	DVL1	4.1209
1	1346119	1346124	-	ENSG00000107404.20	coding_intron	DVL1	2.85428
1	1346125	1346128	-	ENSG00000107404.20	coding_intron	DVL1	2.77879
1	1346132	1346134	-	ENSG00000107404.20	coding_intron	DVL1	3.23052
1	1346136	1346158	-	ENSG00000107404.20	coding_intron	DVL1	3.35199
1	1346342	1346364	-	ENSG00000107404.20	coding_intron	DVL1	8.13415
1	1346367	1346371	-	ENSG00000107404.20	coding_intron	DVL1	9.06334
1	1346398	1346400	-	ENSG00000107404.20	coding_intron	DVL1	6.94531
1	1346413	1346425	-	ENSG00000107404.20	coding_intron	DVL1	5.59772
1	1346439	1346472	-	ENSG00000107404.20	coding_intron	DVL1	5.28452
1	1346571	1346574	-	ENSG00000107404.20	coding_intron	DVL1	3.45244
1	1346759	1346761	-	ENSG00000107404.20	coding_intron	DVL1	3.44291
1	1346769	1346813	-	ENSG00000107404.20	coding_intron	DVL1	4.58522
1	1346816	1346817	-	ENSG00000107404.20	coding_intron	DVL1	3.48712
1	1346818	1346825	-	ENSG00000107404.20	coding_intron	DVL1	3.73473
1	1347017	1347020	-	ENSG00000107404.20	coding_intron	DVL1	2.8319
1	1347023	1347030	-	ENSG00000107404.20	coding_intron	DVL1	3.44604
1	1347156	1347169	-	ENSG00000107404.20	coding_intron	DVL1	4.70472
1	1347174	1347200	-	ENSG00000107404.20	coding_intron	DVL1	4.01947
1	1347208	1347210	-	ENSG00000107404.20	coding_intron	DVL1	2.97205
1	1347661	1347662	-	ENSG00000107404.20	coding_intron	DVL1	3.21888
1	1347694	1347697	-	ENSG00000107404.20	coding_intron	DVL1	4.80224
1	1347699	1347714	-	ENSG00000107404.20	coding_intron	DVL1	4.4263
1	1347874	1347875	-	ENSG00000107404.20	coding_intron	DVL1	2.90182
1	1347880	1347894	-	ENSG00000107404.20	coding_intron	DVL1	3.32752
1	1347905	1347908	-	ENSG00000107404.20	coding_intron	DVL1	3.35127
1	1347912	1347915	-	ENSG00000107404.20	coding_intron	DVL1	3.56569
1	1348317	1348321	-	ENSG00000107404.20	coding_intron	DVL1	3.95557
1	1348334	1348347	-	ENSG00000107404.20	coding_intron	DVL1	4.97582
1	1348398	1348420	-	ENSG00000107404.20	coding_intron	DVL1	5.61315
1	1348457	1348467	-	ENSG00000107404.20	coding_intron	DVL1	3.59458
1	1348482	1348516	-	ENSG00000107404.20	coding_intron	DVL1	4.08325
1	1348517	1348523	-	ENSG00000107404.20	coding_intron	DVL1	2.98915
1	1348806	1348815	-	ENSG00000107404.20	coding_intron	DVL1	4.51832
1	1349052	1349053	-	ENSG00000107404.20	coding_exon	DVL1	4.77895
1	1349215	1349216	-	ENSG00000107404.20	5UTR	DVL1	4.75965
1	1349223	1349245	-	ENSG00000107404.20	5UTR	DVL1	3.79161
1	1351470	1351476	+	intergenic	intergenic	.	3.08825
1	1351798	1351830	+	intergenic	intergenic	.	3.72797
1	1352640	1352651	+	intergenic	intergenic	.	3.84667
1	1354844	1354847	-	ENSG00000162576.16	coding_exon	MXRA8	3.57327
1	1357291	1357320	+	intergenic	intergenic	.	4.04781
1	1359672	1359678	-	ENSG00000162576.16	coding_intron	MXRA8	3.39428
1	1368721	1368736	-	intergenic	intergenic	.	3.8553
1	1370154	1370158	-	intergenic	intergenic	.	3.78285
1	1370509	1370512	-	intergenic	intergenic	.	2.8235
1	1370843	1370846	-	intergenic	intergenic	.	3.40995
1	1371091	1371115	-	intergenic	intergenic	.	3.81003
1	1371180	1371224	-	intergenic	intergenic	.	4.33405
1	1371237	1371240	-	intergenic	intergenic	.	3.16828
1	1371340	1371362	-	intergenic	intergenic	.	5.30483
1	1371398	1371418	-	intergenic	intergenic	.	6.93884
1	1372150	1372153	-	intergenic	intergenic	.	2.76866
1	1372157	1372171	-	intergenic	intergenic	.	3.32423
1	1372550	1372582	-	intergenic	intergenic	.	3.84138
1	1372619	1372646	-	intergenic	intergenic	.	5.47056
1	1372648	1372656	-	intergenic	intergenic	.	3.86746
1	1372657	1372661	-	intergenic	intergenic	.	2.84206
1	1372797	1372798	-	intergenic	intergenic	.	2.92453
1	1372904	1372926	-	intergenic	intergenic	.	3.08984
1	1373037	1373038	-	intergenic	intergenic	.	2.74549
1	1373072	1373073	-	intergenic	intergenic	.	3.3037
1	1373097	1373112	-	intergenic	intergenic	.	4.42509
1	1373264	1373318	-	intergenic	intergenic	.	4.85053
1	1373701	1373704	-	intergenic	intergenic	.	2.97205
1	1373759	1373764	-	ENSG00000175756.13	3UTR	AURKAIP1	3.4446
1	1373768	1373771	-	ENSG00000175756.13	3UTR	AURKAIP1	3.20277
1	1373775	1373780	-	ENSG00000175756.13	3UTR	AURKAIP1	3.35638
1	1373781	1373782	-	ENSG00000175756.13	3UTR	AURKAIP1	3.59547
1	1374088	1374089	-	ENSG00000175756.13	coding_exon	AURKAIP1	3.11015
1	1374090	1374105	-	ENSG00000175756.13	coding_exon	AURKAIP1	3.81765
1	1374114	1374165	-	ENSG00000175756.13	coding_exon	AURKAIP1	4.51644
1	1374211	1374238	-	ENSG00000175756.13	coding_exon	AURKAIP1	3.36847
1	1374240	1374255	-	ENSG00000175756.13	coding_exon	AURKAIP1	2.93494
1	1374258	1374276	-	ENSG00000175756.13	coding_exon	AURKAIP1	3.6267
1	1374280	1374293	-	ENSG00000175756.13	coding_exon	AURKAIP1	4.77813
1	1374373	1374381	-	ENSG00000175756.13	coding_exon	AURKAIP1	3.04807
1	1374388	1374397	-	ENSG00000175756.13	coding_exon	AURKAIP1	3.85208
1	1374398	1374403	-	ENSG00000175756.13	coding_exon	AURKAIP1	3.49661
1	1374404	1374419	-	ENSG00000175756.13	coding_exon	AURKAIP1	3.74327
1	1374505	1374517	-	ENSG00000175756.13	coding_intron	AURKAIP1	3.05312
1	1374547	1374561	-	ENSG00000175756.13	coding_intron	AURKAIP1	3.26848
1	1374600	1374606	-	ENSG00000175756.13	coding_intron	AURKAIP1	4.60731
1	1374609	1374702	-	ENSG00000175756.13	coding_intron	AURKAIP1	5.61103
1	1374808	1374815	-	ENSG00000175756.13	coding_intron	AURKAIP1	3.7576
1	1374822	1374905	-	ENSG00000175756.13	coding_intron	AURKAIP1	7.42254
1	1374968	1374991	-	ENSG00000175756.13	coding_intron	AURKAIP1	4.97296
1	1375342	1375344	-	ENSG00000175756.13	5UTR	AURKAIP1	4.5045
1	1375468	1375488	-	ENSG00000175756.13	5UTR	AURKAIP1	3.37085
1	1375506	1375509	-	intergenic	intergenic	.	2.87302
1	1375643	1375676	-	intergenic	intergenic	.	4.38076
1	1376786	1376800	-	intergenic	intergenic	.	3.40691
1	1378095	1378097	-	intergenic	intergenic	.	3.50124
1	1379240	1379241	-	intergenic	intergenic	.	3.13917
1	1379417	1379419	-	intergenic	intergenic	.	3.59444
1	1379422	1379424	-	intergenic	intergenic	.	2.92674
1	1380535	1380549	-	intergenic	intergenic	.	4.39443
1	1380596	1380599	-	intergenic	intergenic	.	3.64733
1	1380612	1380620	-	intergenic	intergenic	.	3.97351
1	1380627	1380628	-	intergenic	intergenic	.	4.00335
1	1380720	1380764	-	intergenic	intergenic	.	4.59087
1	1380773	1380784	-	intergenic	intergenic	.	4.00768
1	1381274	1381281	-	intergenic	intergenic	.	4.35973
1	1381514	1381517	-	intergenic	intergenic	.	4.01548
1	1381653	1381694	-	intergenic	intergenic	.	7.24644
1	1381913	1381914	-	intergenic	intergenic	.	2.85047
1	1381916	1381919	-	intergenic	intergenic	.	2.50245
1	1381986	1381995	-	intergenic	intergenic	.	3.15536
1	1382059	1382094	-	intergenic	intergenic	.	5.35262
1	1382168	1382170	-	intergenic	intergenic	.	2.76093
1	1382171	1382173	-	intergenic	intergenic	.	2.92713
1	1382174	1382211	-	intergenic	intergenic	.	4.41471
1	1382212	1382238	-	intergenic	intergenic	.	5.24307
1	1382241	1382252	-	intergenic	intergenic	.	7.39816
1	1382270	1382352	-	intergenic	intergenic	.	6.00585
1	1382611	1382636	-	intergenic	intergenic	.	7.30936
1	1382994	1383003	-	intergenic	intergenic	.	3.02363
1	1383005	1383006	-	intergenic	intergenic	.	3.08906
1	1384924	1384931	-	intergenic	intergenic	.	2.87361
1	1385822	1385840	-	ENSG00000221978.12	3UTR	CCNL2	4.83723
1	1385842	1385959	-	ENSG00000221978.12	3UTR	CCNL2	5.64541
1	1385963	1385979	-	ENSG00000221978.12	3UTR	CCNL2	4.46235
1	1386016	1386069	-	ENSG00000221978.12	3UTR	CCNL2	5.226
1	1386395	1386426	-	ENSG00000221978.12	3UTR	CCNL2	3.44992
1	1386473	1386593	-	ENSG00000221978.12	3UTR	CCNL2	6.12724
1	1386600	1386609	-	ENSG00000221978.12	3UTR	CCNL2	2.6605
1	1386613	1386615	-	ENSG00000221978.12	3UTR	CCNL2	3.92647
1	1386617	1386619	-	ENSG00000221978.12	3UTR	CCNL2	3.89172
1	1386622	1386656	-	ENSG00000221978.12	3UTR	CCNL2	4.4639
1	1386717	1386833	-	ENSG00000221978.12	3UTR	CCNL2	6.34332
1	1386845	1386864	-	ENSG00000221978.12	3UTR	CCNL2	10.9442
1	1386865	1387090	-	ENSG00000221978.12	3UTR	CCNL2	9.09525
1	1387094	1387121	-	ENSG00000221978.12	3UTR	CCNL2	9.84484
1	1387145	1387149	-	ENSG00000221978.12	3UTR	CCNL2	11.9532
1	1387156	1387292	-	ENSG00000221978.12	3UTR	CCNL2	12.8496
1	1387293	1387314	-	ENSG00000221978.12	coding_exon	CCNL2	3.86237
1	1387382	1387459	-	ENSG00000221978.12	coding_exon	CCNL2	5.07951
1	1387478	1387482	-	ENSG00000221978.12	coding_exon	CCNL2	7.626
1	1387505	1387507	-	ENSG00000221978.12	coding_exon	CCNL2	5.07975
1	1387514	1387518	-	ENSG00000221978.12	coding_exon	CCNL2	5.19786
1	1387526	1387527	-	ENSG00000221978.12	coding_exon	CCNL2	3.17924
1	1387528	1387540	-	ENSG00000221978.12	coding_exon	CCNL2	3.03545
1	1387549	1387551	-	ENSG00000221978.12	coding_exon	CCNL2	2.965
1	1387566	1387582	-	ENSG00000221978.12	coding_exon	CCNL2	3.44978
1	1387776	1387781	-	ENSG00000221978.12	coding_exon	CCNL2	3.44589
1	1387784	1387816	-	ENSG00000221978.12	coding_exon	CCNL2	4.01523
1	1387825	1387857	-	ENSG00000221978.12	coding_exon	CCNL2	4.86243
1	1387959	1387960	-	ENSG00000221978.12	coding_exon	CCNL2	3.75618
1	1387968	1387988	-	ENSG00000221978.12	coding_exon	CCNL2	3.35147
1	1388000	1388002	-	ENSG00000221978.12	coding_exon	CCNL2	3.17926
1	1388010	1388065	-	ENSG00000221978.12	coding_exon	CCNL2	6.35651
1	1390249	1390263	-	ENSG00000221978.12	coding_exon	CCNL2	2.629
1	1390264	1390266	-	ENSG00000221978.12	coding_exon	CCNL2	2.50807
1	1398280	1398283	-	ENSG00000221978.12	coding_exon	CCNL2	3.09009
1	1398287	1398304	-	ENSG00000221978.12	coding_exon	CCNL2	3.2225
1	1399274	1399284	-	ENSG00000221978.12	coding_exon	CCNL2	2.83428
1	1407424	1407435	+	intergenic	intergenic	.	2.82625
1	1407438	1407439	+	intergenic	intergenic	.	2.99322
1	1407639	1407647	+	intergenic	intergenic	.	3.71222
1	1407649	1407690	+	intergenic	intergenic	.	5.26903
1	1407735	1407737	+	intergenic	intergenic	.	4.97523
1	1407780	1407782	+	intergenic	intergenic	.	3.52825
1	1407784	1407786	+	intergenic	intergenic	.	3.43045
1	1407867	1407903	+	intergenic	intergenic	.	4.90813
1	1407928	1407947	+	intergenic	intergenic	.	2.88078
1	1439601	1439603	+	ENSG00000179403.12	coding_exon	VWA1	2.54939
1	1482208	1482213	+	ENSG00000160072.19	coding_exon	ATAD3B	3.7629
1	1482220	1482222	+	ENSG00000160072.19	coding_exon	ATAD3B	3.46643
1	1486118	1486134	+	ENSG00000160072.19	coding_exon	ATAD3B	3.9276
1	1486135	1486138	+	ENSG00000160072.19	coding_exon	ATAD3B	3.7103
1	1490256	1490257	+	ENSG00000160072.19	coding_exon	ATAD3B	3.98771
1	1490259	1490267	+	ENSG00000160072.19	coding_exon	ATAD3B	4.79682
1	1490269	1490270	+	ENSG00000160072.19	coding_exon	ATAD3B	4.70958
1	1495539	1495540	+	ENSG00000160072.19	coding_exon	ATAD3B	3.28963
1	1495603	1495635	+	ENSG00000160072.19	coding_exon	ATAD3B	5.13876
1	1495663	1495680	+	ENSG00000160072.19	coding_exon	ATAD3B	3.38701
1	1495728	1495742	+	ENSG00000160072.19	coding_exon	ATAD3B	3.08542
1	1495765	1495768	+	ENSG00000160072.19	coding_exon	ATAD3B	3.57301
1	1495774	1495786	+	ENSG00000160072.19	coding_exon	ATAD3B	3.85995
1	1495891	1495897	+	ENSG00000160072.19	3UTR	ATAD3B	3.55175
1	1495903	1495932	+	ENSG00000160072.19	3UTR	ATAD3B	3.61236
1	1495933	1495934	+	ENSG00000160072.19	3UTR	ATAD3B	3.25565
1	1495968	1495969	+	ENSG00000160072.19	3UTR	ATAD3B	4.77015
1	1495980	1496006	+	ENSG00000160072.19	3UTR	ATAD3B	3.48386
1	1496015	1496036	+	ENSG00000160072.19	3UTR	ATAD3B	4.76135
1	1496043	1496053	+	ENSG00000160072.19	3UTR	ATAD3B	5.89494
1	1496055	1496101	+	ENSG00000160072.19	3UTR	ATAD3B	3.94339
1	1520244	1520245	+	ENSG00000197785.13	coding_exon	ATAD3A	2.24892
1	1534073	1534081	+	ENSG00000197785.13	3UTR	ATAD3A	3.8339
1	1534609	1534655	+	ENSG00000197785.13	3UTR	ATAD3A	5.59804
1	1534656	1534657	+	ENSG00000197785.13	3UTR	ATAD3A	4.3909
1	1574122	1574139	-	ENSG00000160075.12	coding_intron	SSU72	2.65623
1	1574340	1574343	-	ENSG00000160075.12	coding_intron	SSU72	2.9691
1	1615985	1615993	+	ENSG00000197530.12	coding_intron	MIB2	4.84186
1	1616101	1616110	+	ENSG00000197530.12	coding_intron	MIB2	2.57958
1	1616123	1616131	+	ENSG00000197530.12	coding_intron	MIB2	3.06456
1	1616212	1616221	+	ENSG00000197530.12	coding_intron	MIB2	3.47348
1	1616276	1616281	+	ENSG00000197530.12	coding_intron	MIB2	4.30016
1	1616296	1616298	+	ENSG00000197530.12	coding_intron	MIB2	3.25584
1	1616463	1616474	+	ENSG00000197530.12	coding_intron	MIB2	5.37861
1	1616475	1616479	+	ENSG00000197530.12	coding_intron	MIB2	3.35492
1	1616512	1616514	+	ENSG00000197530.12	coding_exon	MIB2	3.56931
1	1616539	1616551	+	ENSG00000197530.12	coding_exon	MIB2	3.33024
1	1616757	1616758	+	ENSG00000197530.12	coding_intron	MIB2	3.44322
1	1616761	1616779	+	ENSG00000197530.12	coding_intron	MIB2	4.58946
1	1616783	1616785	+	ENSG00000197530.12	coding_intron	MIB2	3.87025
1	1616794	1616795	+	ENSG00000197530.12	coding_intron	MIB2	3.92571
1	1616797	1616807	+	ENSG00000197530.12	coding_intron	MIB2	3.81011
1	1616821	1616822	+	ENSG00000197530.12	coding_intron	MIB2	3.95791
1	1616833	1616846	+	ENSG00000197530.12	coding_intron	MIB2	3.50201
1	1616893	1616900	+	ENSG00000197530.12	coding_intron	MIB2	4.73398
1	1616901	1616918	+	ENSG00000197530.12	coding_intron	MIB2	4.63679
1	1617262	1617270	+	ENSG00000197530.12	coding_intron	MIB2	4.41066
1	1618466	1618483	+	ENSG00000197530.12	coding_intron	MIB2	3.73736
1	1620547	1620560	+	ENSG00000197530.12	coding_intron	MIB2	2.70937
1	1621029	1621033	+	ENSG00000197530.12	coding_intron	MIB2	3.74866
1	1621283	1621284	+	ENSG00000197530.12	coding_intron	MIB2	3.34387
1	1623930	1623941	+	ENSG00000197530.12	coding_exon	MIB2	3.46124
1	1625014	1625027	+	ENSG00000197530.12	coding_exon	MIB2	3.3605
1	1625028	1625037	+	ENSG00000197530.12	coding_exon	MIB2	4.06881
1	1625125	1625126	+	ENSG00000197530.12	coding_exon	MIB2	3.28513
1	1625129	1625132	+	ENSG00000197530.12	coding_exon	MIB2	3.21867
1	1627168	1627171	+	ENSG00000197530.12	coding_exon	MIB2	2.65897
1	1627675	1627676	+	ENSG00000197530.12	coding_exon	MIB2	3.30005
1	1629554	1629557	+	ENSG00000197530.12	coding_exon	MIB2	2.78689
1	1649498	1649502	-	ENSG00000248333.8	coding_exon	CDK11B	3.02172
1	1662158	1662169	-	ENSG00000189339.11	coding_intron	SLC35E2B	6.66102
1	1662170	1662198	-	ENSG00000189339.11	coding_intron	SLC35E2B	6.12472
1	1662214	1662215	-	ENSG00000189339.11	coding_intron	SLC35E2B	4.32918
1	1662224	1662225	-	ENSG00000189339.11	coding_intron	SLC35E2B	3.53511
1	1662391	1662404	-	ENSG00000189339.11	coding_intron	SLC35E2B	3.14897
1	1662743	1662745	-	ENSG00000189339.11	coding_intron	SLC35E2B	3.83069
1	1662747	1662796	-	ENSG00000189339.11	coding_intron	SLC35E2B	4.84884
1	1662797	1662844	-	ENSG00000189339.11	coding_intron	SLC35E2B	4.99255
1	1662849	1662850	-	ENSG00000189339.11	coding_intron	SLC35E2B	3.53852
1	1662855	1662893	-	ENSG00000189339.11	coding_intron	SLC35E2B	4.81033
1	1662955	1663033	-	ENSG00000189339.11	coding_intron	SLC35E2B	10.2753
1	1663379	1663397	-	ENSG00000189339.11	coding_intron	SLC35E2B	5.72711
1	1663405	1663423	-	ENSG00000189339.11	coding_intron	SLC35E2B	5.63806
1	1663595	1663628	-	ENSG00000189339.11	coding_intron	SLC35E2B	3.89911
1	1663689	1663703	-	ENSG00000189339.11	coding_intron	SLC35E2B	5.51113
1	1663707	1663721	-	ENSG00000189339.11	coding_intron	SLC35E2B	5.08246
1	1663723	1663726	-	ENSG00000189339.11	coding_intron	SLC35E2B	4.94199
1	1663732	1663736	-	ENSG00000189339.11	coding_intron	SLC35E2B	6.32005
1	1663743	1663776	-	ENSG00000189339.11	coding_intron	SLC35E2B	5.13742
1	1663778	1663788	-	ENSG00000189339.11	coding_intron	SLC35E2B	5.29522
1	1664343	1664382	-	ENSG00000189339.11	coding_intron	SLC35E2B	5.72146
1	1664734	1664780	-	ENSG00000189339.11	coding_intron	SLC35E2B	6.86018
1	1664849	1664850	-	ENSG00000189339.11	coding_intron	SLC35E2B	6.45625
1	1664856	1664858	-	ENSG00000189339.11	coding_intron	SLC35E2B	8.86869
1	1664860	1664863	-	ENSG00000189339.11	coding_intron	SLC35E2B	9.43324
1	1664989	1665078	-	ENSG00000189339.11	coding_intron	SLC35E2B	10.5345
1	1665082	1665083	-	ENSG00000189339.11	coding_intron	SLC35E2B	9.98877
1	1665086	1665154	-	ENSG00000189339.11	coding_intron	SLC35E2B	5.55904
1	1665164	1665166	-	ENSG00000189339.11	coding_intron	SLC35E2B	7.06163
1	1665167	1665183	-	ENSG00000189339.11	coding_intron	SLC35E2B	5.87835
1	1665184	1665286	-	ENSG00000189339.11	coding_intron	SLC35E2B	7.12413
1	1665301	1665313	-	ENSG00000189339.11	coding_intron	SLC35E2B	5.50784
1	1665324	1665325	-	ENSG00000189339.11	coding_intron	SLC35E2B	4.49112
1	1665326	1665333	-	ENSG00000189339.11	coding_intron	SLC35E2B	5.49636
1	1665335	1665433	-	ENSG00000189339.11	coding_intron	SLC35E2B	5.92586
1	1665467	1665523	-	ENSG00000189339.11	coding_intron	SLC35E2B	7.88426
1	1665525	1665526	-	ENSG00000189339.11	coding_intron	SLC35E2B	7.81158
1	1665528	1665531	-	ENSG00000189339.11	coding_intron	SLC35E2B	8.051
1	1665533	1665535	-	ENSG00000189339.11	coding_intron	SLC35E2B	6.41141
1	1665543	1665544	-	ENSG00000189339.11	coding_intron	SLC35E2B	8.16157
1	1665622	1665727	-	ENSG00000189339.11	coding_intron	SLC35E2B	7.83847
1	1665729	1665797	-	ENSG00000189339.11	coding_intron	SLC35E2B	4.04762
1	1665818	1665821	-	ENSG00000189339.11	coding_intron	SLC35E2B	4.9289
1	1665884	1665897	-	ENSG00000189339.11	coding_intron	SLC35E2B	5.85063
1	1665899	1665934	-	ENSG00000189339.11	coding_intron	SLC35E2B	6.52852
1	1671599	1671600	-	ENSG00000189339.11	coding_intron	SLC35E2B	2.72506
1	1699251	1699257	-	intergenic	intergenic	.	3.32903
1	1699259	1699303	-	intergenic	intergenic	.	4.40623
1	1751704	1751748	-	ENSG00000008130.15	3UTR	NADK	5.55734
1	1751754	1751765	-	ENSG00000008130.15	3UTR	NADK	3.83802
1	1752430	1752433	-	ENSG00000008130.15	3UTR	NADK	2.90109
1	1752434	1752442	-	ENSG00000008130.15	3UTR	NADK	2.83481
1	1752455	1752456	-	ENSG00000008130.15	3UTR	NADK	2.82388
1	1752458	1752466	-	ENSG00000008130.15	3UTR	NADK	4.94274
1	1752506	1752511	-	ENSG00000008130.15	3UTR	NADK	5.62718
1	1752529	1752534	-	ENSG00000008130.15	3UTR	NADK	3.97941
1	1752600	1752618	-	ENSG00000008130.15	3UTR	NADK	3.77725
1	1752649	1752657	-	ENSG00000008130.15	3UTR	NADK	4.57315
1	1752665	1752666	-	ENSG00000008130.15	3UTR	NADK	4.24117
1	1752671	1752672	-	ENSG00000008130.15	3UTR	NADK	4.36418
1	1752709	1752710	-	ENSG00000008130.15	3UTR	NADK	3.34969
1	1752711	1752717	-	ENSG00000008130.15	3UTR	NADK	3.74746
1	1752817	1752824	-	ENSG00000008130.15	3UTR	NADK	3.39071
1	1752838	1752855	-	ENSG00000008130.15	3UTR	NADK	3.69549
1	1752985	1752990	-	ENSG00000008130.15	coding_exon	NADK	3.99917
1	1752996	1752997	-	ENSG00000008130.15	coding_exon	NADK	3.4181
1	1753639	1753640	-	ENSG00000008130.15	coding_exon	NADK	4.27163
1	1754283	1754289	-	ENSG00000008130.15	coding_exon	NADK	3.75522
1	1787384	1787385	-	ENSG00000078369.18	coding_exon	GNB1	3.88726
1	1787430	1787437	-	ENSG00000078369.18	coding_exon	GNB1	3.47383
1	1789052	1789066	-	ENSG00000078369.18	coding_exon	GNB1	3.30261
1	1804433	1804437	-	ENSG00000078369.18	coding_exon	GNB1	2.44029
1	1889556	1889565	-	ENSG00000078369.18	coding_intron	GNB1	3.1832
1	1889794	1889796	-	ENSG00000078369.18	coding_intron	GNB1	3.17531
1	1889804	1889811	-	ENSG00000078369.18	coding_intron	GNB1	3.61492
1	1889818	1889820	-	ENSG00000078369.18	coding_intron	GNB1	3.70338
1	1889907	1889930	-	ENSG00000078369.18	coding_intron	GNB1	3.7732
1	1889958	1889961	-	ENSG00000078369.18	coding_intron	GNB1	5.13641
1	1889973	1890005	-	ENSG00000078369.18	coding_intron	GNB1	5.03924
1	1890074	1890111	-	ENSG00000078369.18	coding_intron	GNB1	4.75979
1	1890112	1890114	-	ENSG00000078369.18	coding_intron	GNB1	4.3864
1	1890121	1890125	-	ENSG00000078369.18	coding_intron	GNB1	3.52454
1	1890163	1890175	-	ENSG00000078369.18	coding_intron	GNB1	3.91792
1	1890176	1890177	-	ENSG00000078369.18	coding_intron	GNB1	3.64508
1	1890192	1890227	-	ENSG00000078369.18	coding_intron	GNB1	4.53113
1	1890231	1890233	-	ENSG00000078369.18	coding_intron	GNB1	4.86816
1	1890235	1890256	-	ENSG00000078369.18	coding_intron	GNB1	5.6671
1	1890268	1890303	-	ENSG00000078369.18	coding_intron	GNB1	7.10178
1	1890313	1890316	-	ENSG00000078369.18	coding_intron	GNB1	6.32926
1	1890317	1890356	-	ENSG00000078369.18	coding_intron	GNB1	4.81738
1	1890364	1890368	-	ENSG00000078369.18	coding_intron	GNB1	3.68147
1	1890413	1890419	-	ENSG00000078369.18	coding_intron	GNB1	4.06192
1	1890432	1890433	-	ENSG00000078369.18	coding_intron	GNB1	6.12835
1	1890436	1890442	-	ENSG00000078369.18	coding_intron	GNB1	4.26275
1	1890444	1890468	-	ENSG00000078369.18	coding_intron	GNB1	4.65438
1	1890475	1890478	-	ENSG00000078369.18	coding_intron	GNB1	6.00335
1	1890495	1890504	-	ENSG00000078369.18	coding_intron	GNB1	4.55728
1	1890505	1890506	-	ENSG00000078369.18	coding_intron	GNB1	3.35942
1	1890517	1890549	-	ENSG00000078369.18	coding_intron	GNB1	6.79926
1	1890558	1890626	-	ENSG00000078369.18	coding_intron	GNB1	9.60571
1	1890639	1890644	-	ENSG00000078369.18	coding_intron	GNB1	5.35443
1	1890700	1890710	-	ENSG00000078369.18	coding_intron	GNB1	3.24168
1	1890711	1890713	-	ENSG00000078369.18	coding_intron	GNB1	3.00698
1	1890921	1890946	-	ENSG00000078369.18	5UTR	GNB1	4.78714
1	1890950	1890951	-	ENSG00000078369.18	5UTR	GNB1	4.94742
1	1890953	1890958	-	ENSG00000078369.18	5UTR	GNB1	5.63563
1	1890964	1890973	-	ENSG00000078369.18	5UTR	GNB1	4.38864
1	2050860	2050863	+	ENSG00000067606.17	coding_intron	PRKCZ	3.25272
1	2069396	2069409	+	ENSG00000067606.17	coding_intron	PRKCZ	3.33678
1	2190073	2190077	+	intergenic	intergenic	.	3.36918
1	2190089	2190121	-	ENSG00000162585.17	noncoding_intron	FAAP20	4.1344
1	2190157	2190166	-	ENSG00000162585.17	noncoding_intron	FAAP20	3.56498
1	2190890	2190899	-	ENSG00000162585.17	noncoding_intron	FAAP20	4.08873
1	2190911	2190948	-	ENSG00000162585.17	noncoding_intron	FAAP20	5.79509
1	2192168	2192172	-	ENSG00000162585.17	noncoding_intron	FAAP20	3.04899
1	2192174	2192175	-	ENSG00000162585.17	noncoding_intron	FAAP20	2.95274
1	2192178	2192184	-	ENSG00000162585.17	noncoding_intron	FAAP20	2.94166
1	2192723	2192726	-	ENSG00000162585.17	noncoding_intron	FAAP20	2.97405
1	2193098	2193099	-	ENSG00000162585.17	noncoding_intron	FAAP20	3.05849
1	2193511	2193513	-	ENSG00000162585.17	noncoding_intron	FAAP20	2.80792
1	2193671	2193678	-	ENSG00000162585.17	noncoding_exon	FAAP20	3.44675
1	2193885	2193902	-	ENSG00000162585.17	noncoding_exon	FAAP20	3.00793
1	2194068	2194069	-	ENSG00000162585.17	noncoding_intron	FAAP20	3.19334
1	2194072	2194102	-	ENSG00000162585.17	noncoding_intron	FAAP20	3.04626
1	2194176	2194177	-	ENSG00000162585.17	noncoding_intron	FAAP20	4.327
1	2194178	2194184	-	ENSG00000162585.17	noncoding_intron	FAAP20	4.68023
1	2194229	2194230	-	ENSG00000162585.17	noncoding_intron	FAAP20	3.4824
1	2194388	2194426	-	ENSG00000162585.17	noncoding_intron	FAAP20	4.68739
1	2228011	2228012	+	intergenic	intergenic	.	3.38616
1	2228113	2228115	+	intergenic	intergenic	.	4.14892
1	2228195	2228201	+	intergenic	intergenic	.	5.7611
1	2228209	2228227	+	intergenic	intergenic	.	7.11502
1	2228242	2228287	+	intergenic	intergenic	.	5.38093
1	2228334	2228354	+	ENSG00000157933.10	5UTR	SKI	8.68247
1	2228357	2228375	+	ENSG00000157933.10	5UTR	SKI	7.64374
1	2228378	2228394	+	ENSG00000157933.10	5UTR	SKI	5.83305
1	2228409	2228411	+	ENSG00000157933.10	5UTR	SKI	5.74528
1	2228414	2228423	+	ENSG00000157933.10	5UTR	SKI	5.8645
1	2228501	2228538	+	ENSG00000157933.10	5UTR	SKI	7.73238
1	2228568	2228603	+	ENSG00000157933.10	5UTR	SKI	6.74082
1	2228704	2228709	+	ENSG00000157933.10	5UTR	SKI	4.5063
1	2228712	2228716	+	ENSG00000157933.10	5UTR	SKI	8.37973
1	2228758	2228866	+	ENSG00000157933.10	5UTR	SKI	6.99591
1	2228895	2228903	+	ENSG00000157933.10	coding_exon	SKI	4.9759
1	2228920	2228922	+	ENSG00000157933.10	coding_exon	SKI	2.65662
1	2228924	2228943	+	ENSG00000157933.10	coding_exon	SKI	2.95078
1	2228954	2228962	+	ENSG00000157933.10	coding_exon	SKI	3.92158
1	2228988	2229078	+	ENSG00000157933.10	coding_exon	SKI	7.67693
1	2229079	2229093	+	ENSG00000157933.10	coding_exon	SKI	4.37231
1	2229103	2229105	+	ENSG00000157933.10	coding_exon	SKI	3.83124
1	2229108	2229109	+	ENSG00000157933.10	coding_exon	SKI	3.74814
1	2229136	2229187	+	ENSG00000157933.10	coding_exon	SKI	5.35342
1	2229211	2229236	+	ENSG00000157933.10	coding_exon	SKI	4.7458
1	2229253	2229254	+	ENSG00000157933.10	coding_exon	SKI	3.70852
1	2229271	2229285	+	ENSG00000157933.10	coding_exon	SKI	4.15917
1	2229301	2229305	+	ENSG00000157933.10	coding_exon	SKI	2.90505
1	2229309	2229320	+	ENSG00000157933.10	coding_exon	SKI	2.52731
1	2229386	2229469	+	ENSG00000157933.10	coding_exon	SKI	4.28964
1	2229541	2229572	+	ENSG00000157933.10	coding_exon	SKI	5.19038
1	2229573	2229626	+	ENSG00000157933.10	coding_exon	SKI	5.4214
1	2229632	2229639	+	ENSG00000157933.10	coding_exon	SKI	4.46871
1	2229645	2229647	+	ENSG00000157933.10	coding_exon	SKI	3.81203
1	2229648	2229677	+	ENSG00000157933.10	coding_exon	SKI	4.18008
1	2229716	2229735	+	ENSG00000157933.10	coding_exon	SKI	5.31248
1	2229737	2229739	+	ENSG00000157933.10	coding_intron	SKI	2.92639
1	2229740	2229784	+	ENSG00000157933.10	coding_intron	SKI	5.33727
1	2229791	2229792	+	ENSG00000157933.10	coding_intron	SKI	6.62172
1	2229793	2229800	+	ENSG00000157933.10	coding_intron	SKI	5.81751
1	2229838	2229868	+	ENSG00000157933.10	coding_intron	SKI	3.97109
1	2229879	2229885	+	ENSG00000157933.10	coding_intron	SKI	3.43441
1	2229888	2229908	+	ENSG00000157933.10	coding_intron	SKI	5.44384
1	2229911	2229945	+	ENSG00000157933.10	coding_intron	SKI	4.66229
1	2229967	2229971	+	ENSG00000157933.10	coding_intron	SKI	3.72723
1	2229972	2229973	+	ENSG00000157933.10	coding_intron	SKI	3.92554
1	2229977	2229992	+	ENSG00000157933.10	coding_intron	SKI	4.38953
1	2229995	2230060	+	ENSG00000157933.10	coding_intron	SKI	5.94577
1	2230063	2230077	+	ENSG00000157933.10	coding_intron	SKI	3.93826
1	2230089	2230187	+	ENSG00000157933.10	coding_intron	SKI	4.93174
1	2230273	2230284	+	ENSG00000157933.10	coding_intron	SKI	6.17343
1	2230285	2230288	+	ENSG00000157933.10	coding_intron	SKI	5.70591
1	2230292	2230298	+	ENSG00000157933.10	coding_intron	SKI	5.68782
1	2230307	2230309	+	ENSG00000157933.10	coding_intron	SKI	3.47679
1	2230311	2230347	+	ENSG00000157933.10	coding_intron	SKI	4.31844
1	2230377	2230381	+	ENSG00000157933.10	coding_intron	SKI	3.2741
1	2230383	2230394	+	ENSG00000157933.10	coding_intron	SKI	3.32737
1	2230440	2230461	+	ENSG00000157933.10	coding_intron	SKI	4.05372
1	2230474	2230479	+	ENSG00000157933.10	coding_intron	SKI	3.18957
1	2230492	2230493	+	ENSG00000157933.10	coding_intron	SKI	3.53589
1	2230546	2230574	+	ENSG00000157933.10	coding_intron	SKI	3.80276
1	2230581	2230586	+	ENSG00000157933.10	coding_intron	SKI	3.8176
1	2230746	2230797	+	ENSG00000157933.10	coding_intron	SKI	5.71172
1	2230799	2230802	+	ENSG00000157933.10	coding_intron	SKI	3.71055
1	2231154	2231157	+	ENSG00000157933.10	coding_intron	SKI	4.17738
1	2231172	2231173	+	ENSG00000157933.10	coding_intron	SKI	3.47524
1	2231176	2231178	+	ENSG00000157933.10	coding_intron	SKI	5.88379
1	2231195	2231208	+	ENSG00000157933.10	coding_intron	SKI	4.63645
1	2231209	2231210	+	ENSG00000157933.10	coding_intron	SKI	2.69559
1	2231260	2231304	+	ENSG00000157933.10	coding_intron	SKI	5.84346
1	2231308	2231314	+	ENSG00000157933.10	coding_intron	SKI	4.44164
1	2231316	2231319	+	ENSG00000157933.10	coding_intron	SKI	3.76527
1	2231419	2231433	+	ENSG00000157933.10	coding_intron	SKI	3.66492
1	2231446	2231448	+	ENSG00000157933.10	coding_intron	SKI	3.09353
1	2231476	2231483	+	ENSG00000157933.10	coding_intron	SKI	3.50982
1	2231487	2231488	+	ENSG00000157933.10	coding_intron	SKI	3.1121
1	2231497	2231498	+	ENSG00000157933.10	coding_intron	SKI	2.80752
1	2231607	2231624	+	ENSG00000157933.10	coding_intron	SKI	3.35616
1	2231732	2231760	+	ENSG00000157933.10	coding_intron	SKI	4.54448
1	2231806	2231807	+	ENSG00000157933.10	coding_intron	SKI	2.72404
1	2232342	2232357	+	ENSG00000157933.10	coding_intron	SKI	3.20436
1	2232359	2232365	+	ENSG00000157933.10	coding_intron	SKI	3.17916
1	2232419	2232421	+	ENSG00000157933.10	coding_intron	SKI	4.14644
1	2232462	2232463	+	ENSG00000157933.10	coding_intron	SKI	3.55769
1	2232465	2232471	+	ENSG00000157933.10	coding_intron	SKI	3.61992
1	2232482	2232487	+	ENSG00000157933.10	coding_intron	SKI	4.05149
1	2232509	2232513	+	ENSG00000157933.10	coding_intron	SKI	3.75834
1	2232702	2232703	+	ENSG00000157933.10	coding_intron	SKI	2.74094
1	2232938	2232940	+	ENSG00000157933.10	coding_intron	SKI	4.94686
1	2232941	2232945	+	ENSG00000157933.10	coding_intron	SKI	5.02891
1	2232959	2232961	+	ENSG00000157933.10	coding_intron	SKI	4.1691
1	2232973	2232980	+	ENSG00000157933.10	coding_intron	SKI	2.91946
1	2233061	2233064	+	ENSG00000157933.10	coding_intron	SKI	2.77753
1	2233072	2233073	+	ENSG00000157933.10	coding_intron	SKI	3.35827
1	2233219	2233221	+	ENSG00000157933.10	coding_intron	SKI	3.6365
1	2233266	2233271	+	ENSG00000157933.10	coding_intron	SKI	3.39887
1	2233272	2233294	+	ENSG00000157933.10	coding_intron	SKI	5.02295
1	2233295	2233296	+	ENSG00000157933.10	coding_intron	SKI	3.49301
1	2233298	2233317	+	ENSG00000157933.10	coding_intron	SKI	3.24221
1	2233325	2233331	+	ENSG00000157933.10	coding_intron	SKI	2.81988
1	2233375	2233382	+	ENSG00000157933.10	coding_intron	SKI	4.4674
1	2233543	2233549	+	ENSG00000157933.10	coding_intron	SKI	2.73877
1	2233608	2233615	+	ENSG00000157933.10	coding_intron	SKI	3.30676
1	2233624	2233651	+	ENSG00000157933.10	coding_intron	SKI	4.61053
1	2233797	2233818	+	ENSG00000157933.10	coding_intron	SKI	4.33846
1	2234037	2234039	+	ENSG00000157933.10	coding_intron	SKI	3.17362
1	2234041	2234055	+	ENSG00000157933.10	coding_intron	SKI	4.12404
1	2234138	2234142	+	ENSG00000157933.10	coding_intron	SKI	3.08875
1	2236010	2236011	+	ENSG00000157933.10	coding_intron	SKI	2.97205
1	2236112	2236114	+	ENSG00000157933.10	coding_intron	SKI	3.83202
1	2236116	2236140	+	ENSG00000157933.10	coding_intron	SKI	3.25692
1	2236768	2236770	+	ENSG00000157933.10	coding_intron	SKI	2.22092
1	2237225	2237227	+	ENSG00000157933.10	coding_intron	SKI	3.86593
1	2237232	2237281	+	ENSG00000157933.10	coding_intron	SKI	5.02111
1	2237287	2237292	+	ENSG00000157933.10	coding_intron	SKI	3.15408
1	2237394	2237396	+	ENSG00000157933.10	coding_intron	SKI	3.43178
1	2237485	2237489	+	ENSG00000157933.10	coding_intron	SKI	3.9408
1	2237492	2237502	+	ENSG00000157933.10	coding_intron	SKI	4.56669
1	2237847	2237866	+	ENSG00000157933.10	coding_intron	SKI	3.86102
1	2238546	2238554	+	ENSG00000157933.10	coding_intron	SKI	3.71666
1	2238632	2238636	+	ENSG00000157933.10	coding_intron	SKI	3.2166
1	2238638	2238687	+	ENSG00000157933.10	coding_intron	SKI	3.61335
1	2238895	2238898	+	ENSG00000157933.10	coding_intron	SKI	2.72468
1	2238908	2238912	+	ENSG00000157933.10	coding_intron	SKI	3.13008
1	2239023	2239047	+	ENSG00000157933.10	coding_intron	SKI	3.75271
1	2239070	2239081	+	ENSG00000157933.10	coding_intron	SKI	3.15361
1	2239276	2239279	+	ENSG00000157933.10	coding_intron	SKI	3.10279
1	2240389	2240393	+	ENSG00000157933.10	coding_intron	SKI	3.72685
1	2240828	2240843	+	ENSG00000157933.10	coding_intron	SKI	2.80412
1	2241090	2241113	+	ENSG00000157933.10	coding_intron	SKI	4.07705
1	2241118	2241124	+	ENSG00000157933.10	coding_intron	SKI	3.74295
1	2242763	2242773	+	ENSG00000157933.10	coding_intron	SKI	3.22525
1	2242775	2242782	+	ENSG00000157933.10	coding_intron	SKI	3.3067
1	2243214	2243215	+	ENSG00000157933.10	coding_intron	SKI	2.40548
1	2243749	2243761	+	ENSG00000157933.10	coding_intron	SKI	2.96322
1	2246758	2246764	+	ENSG00000157933.10	coding_intron	SKI	3.35066
1	2247665	2247666	+	ENSG00000157933.10	coding_intron	SKI	3.13658
1	2248352	2248358	+	ENSG00000157933.10	coding_intron	SKI	2.98862
1	2248938	2248947	+	ENSG00000157933.10	coding_intron	SKI	3.11622
1	2248948	2248954	+	ENSG00000157933.10	coding_intron	SKI	2.64452
1	2250192	2250195	+	ENSG00000157933.10	coding_intron	SKI	3.37577
1	2251136	2251137	+	ENSG00000157933.10	coding_intron	SKI	3.50017
1	2251142	2251146	+	ENSG00000157933.10	coding_intron	SKI	3.2535
1	2251160	2251161	+	ENSG00000157933.10	coding_intron	SKI	3.93431
1	2251302	2251303	+	ENSG00000157933.10	coding_intron	SKI	3.70234
1	2251340	2251354	+	ENSG00000157933.10	coding_intron	SKI	3.65426
1	2251465	2251500	+	ENSG00000157933.10	coding_intron	SKI	5.00582
1	2251913	2251914	+	ENSG00000157933.10	coding_intron	SKI	3.25398
1	2252371	2252372	+	ENSG00000157933.10	coding_intron	SKI	4.31282
1	2252533	2252542	+	ENSG00000157933.10	coding_intron	SKI	3.44199
1	2252665	2252666	+	ENSG00000157933.10	coding_intron	SKI	3.01893
1	2255194	2255204	+	ENSG00000157933.10	coding_intron	SKI	3.61125
1	2266494	2266497	+	ENSG00000157933.10	coding_intron	SKI	3.30745
1	2266665	2266668	+	ENSG00000157933.10	coding_intron	SKI	3.03696
1	2267563	2267567	+	ENSG00000157933.10	coding_intron	SKI	2.62488
1	2267583	2267610	+	ENSG00000157933.10	coding_intron	SKI	3.50127
1	2267612	2267613	+	ENSG00000157933.10	coding_intron	SKI	2.89792
1	2267662	2267667	+	ENSG00000157933.10	coding_intron	SKI	3.2561
1	2267680	2267685	+	ENSG00000157933.10	coding_intron	SKI	4.34604
1	2267717	2267750	+	ENSG00000157933.10	coding_intron	SKI	4.30187
1	2268060	2268061	+	ENSG00000157933.10	coding_intron	SKI	2.99247
1	2268083	2268091	+	ENSG00000157933.10	coding_intron	SKI	3.42346
1	2268534	2268554	+	ENSG00000157933.10	coding_intron	SKI	4.20124
1	2268593	2268599	+	ENSG00000157933.10	coding_intron	SKI	3.11864
1	2268601	2268602	+	ENSG00000157933.10	coding_intron	SKI	3.18669
1	2268603	2268624	+	ENSG00000157933.10	coding_intron	SKI	3.23992
1	2268788	2268791	+	ENSG00000157933.10	coding_intron	SKI	2.80765
1	2268997	2269006	+	ENSG00000157933.10	coding_intron	SKI	2.5319
1	2269123	2269124	+	ENSG00000157933.10	coding_intron	SKI	4.38946
1	2269164	2269181	+	ENSG00000157933.10	coding_intron	SKI	3.00803
1	2269651	2269652	+	ENSG00000157933.10	coding_intron	SKI	2.4672
1	2269653	2269659	+	ENSG00000157933.10	coding_intron	SKI	3.08019
1	2270065	2270071	+	ENSG00000157933.10	coding_intron	SKI	3.23712
1	2270298	2270332	+	ENSG00000157933.10	coding_intron	SKI	3.74609
1	2270545	2270563	+	ENSG00000157933.10	coding_intron	SKI	4.09498
1	2270763	2270764	+	ENSG00000157933.10	coding_intron	SKI	2.49552
1	2270795	2270796	+	ENSG00000157933.10	coding_intron	SKI	3.8196
1	2270799	2270818	+	ENSG00000157933.10	coding_intron	SKI	3.30948
1	2270860	2270861	+	ENSG00000157933.10	coding_intron	SKI	2.95607
1	2270863	2270864	+	ENSG00000157933.10	coding_intron	SKI	2.95607
1	2271052	2271053	+	ENSG00000157933.10	coding_intron	SKI	3.17447
1	2271117	2271129	+	ENSG00000157933.10	coding_intron	SKI	3.35006
1	2271310	2271324	+	ENSG00000157933.10	coding_intron	SKI	3.66852
1	2271422	2271425	+	ENSG00000157933.10	coding_intron	SKI	2.98991
1	2271463	2271467	+	ENSG00000157933.10	coding_intron	SKI	4.4952
1	2271473	2271486	+	ENSG00000157933.10	coding_intron	SKI	2.93257
1	2271742	2271756	+	ENSG00000157933.10	coding_intron	SKI	4.23748
1	2271758	2271819	+	ENSG00000157933.10	coding_intron	SKI	6.58936
1	2271923	2271926	+	ENSG00000157933.10	coding_intron	SKI	2.82937
1	2272155	2272160	+	ENSG00000157933.10	coding_intron	SKI	3.52706
1	2272170	2272198	+	ENSG00000157933.10	coding_intron	SKI	3.75972
1	2272967	2272971	+	ENSG00000157933.10	coding_intron	SKI	2.50245
1	2273263	2273265	+	ENSG00000157933.10	coding_intron	SKI	2.85736
1	2273267	2273281	+	ENSG00000157933.10	coding_intron	SKI	2.48031
1	2273393	2273411	+	ENSG00000157933.10	coding_intron	SKI	3.16446
1	2273451	2273490	+	ENSG00000157933.10	coding_intron	SKI	4.45381
1	2273534	2273543	+	ENSG00000157933.10	coding_intron	SKI	3.51736
1	2273716	2273718	+	ENSG00000157933.10	coding_intron	SKI	4.39527
1	2274273	2274279	+	ENSG00000157933.10	coding_intron	SKI	3.5912
1	2274281	2274287	+	ENSG00000157933.10	coding_intron	SKI	2.46692
1	2274350	2274363	+	ENSG00000157933.10	coding_intron	SKI	3.5454
1	2274367	2274376	+	ENSG00000157933.10	coding_intron	SKI	4.16445
1	2274429	2274430	+	ENSG00000157933.10	coding_intron	SKI	3.41851
1	2275246	2275265	+	ENSG00000157933.10	coding_intron	SKI	3.39534
1	2277523	2277529	+	ENSG00000157933.10	coding_intron	SKI	2.81317
1	2278934	2278953	+	ENSG00000157933.10	coding_intron	SKI	4.2517
1	2282595	2282660	+	ENSG00000157933.10	coding_intron	SKI	5.55806
1	2282729	2282745	+	ENSG00000157933.10	coding_intron	SKI	4.10671
1	2282746	2282761	+	ENSG00000157933.10	coding_intron	SKI	3.41478
1	2282835	2282858	+	ENSG00000157933.10	coding_intron	SKI	3.14361
1	2283070	2283079	+	ENSG00000157933.10	coding_intron	SKI	3.31082
1	2283183	2283210	+	ENSG00000157933.10	coding_intron	SKI	6.83129
1	2283214	2283219	+	ENSG00000157933.10	coding_intron	SKI	5.90498
1	2283249	2283272	+	ENSG00000157933.10	coding_intron	SKI	7.84257
1	2283388	2283457	+	ENSG00000157933.10	coding_intron	SKI	5.20718
1	2283462	2283479	+	ENSG00000157933.10	coding_intron	SKI	3.90557
1	2283488	2283507	+	ENSG00000157933.10	coding_intron	SKI	4.43392
1	2283516	2283524	+	ENSG00000157933.10	coding_intron	SKI	3.69632
1	2283526	2283527	+	ENSG00000157933.10	coding_intron	SKI	3.25398
1	2283544	2283565	+	ENSG00000157933.10	coding_intron	SKI	4.39627
1	2283566	2283584	+	ENSG00000157933.10	coding_intron	SKI	3.33682
1	2283625	2283627	+	ENSG00000157933.10	coding_intron	SKI	2.89039
1	2283631	2283632	+	ENSG00000157933.10	coding_intron	SKI	3.44094
1	2283686	2283695	+	ENSG00000157933.10	coding_intron	SKI	3.68827
1	2283696	2283700	+	ENSG00000157933.10	coding_intron	SKI	3.48688
1	2283755	2283756	+	ENSG00000157933.10	coding_intron	SKI	2.93924
1	2283757	2283770	+	ENSG00000157933.10	coding_intron	SKI	3.71106
1	2283962	2283975	+	ENSG00000157933.10	coding_intron	SKI	3.50119
1	2283996	2284050	+	ENSG00000157933.10	coding_intron	SKI	5.6569
1	2284066	2284080	+	ENSG00000157933.10	coding_intron	SKI	4.52044
1	2284090	2284194	+	ENSG00000157933.10	coding_intron	SKI	5.52186
1	2284234	2284239	+	ENSG00000157933.10	coding_intron	SKI	5.01577
1	2284281	2284284	+	ENSG00000157933.10	coding_intron	SKI	3.23916
1	2284302	2284310	+	ENSG00000157933.10	coding_intron	SKI	3.72072
1	2284357	2284384	+	ENSG00000157933.10	coding_intron	SKI	4.93201
1	2284446	2284468	+	ENSG00000157933.10	coding_intron	SKI	3.99452
1	2284469	2284472	+	ENSG00000157933.10	coding_intron	SKI	3.83221
1	2284553	2284616	+	ENSG00000157933.10	coding_intron	SKI	4.7613
1	2284622	2284624	+	ENSG00000157933.10	coding_intron	SKI	4.65243
1	2284630	2284641	+	ENSG00000157933.10	coding_intron	SKI	4.43232
1	2284644	2284655	+	ENSG00000157933.10	coding_intron	SKI	4.77672
1	2284659	2284672	+	ENSG00000157933.10	coding_intron	SKI	6.27316
1	2284675	2284709	+	ENSG00000157933.10	coding_intron	SKI	5.34453
1	2284867	2284890	+	ENSG00000157933.10	coding_intron	SKI	3.51674
1	2285035	2285043	+	ENSG00000157933.10	coding_intron	SKI	4.94241
1	2285888	2285889	+	ENSG00000157933.10	coding_intron	SKI	3.32002
1	2285890	2285898	+	ENSG00000157933.10	coding_intron	SKI	4.23239
1	2285926	2285932	+	ENSG00000157933.10	coding_intron	SKI	3.35
1	2286415	2286443	+	ENSG00000157933.10	coding_intron	SKI	3.34047
1	2286449	2286459	+	ENSG00000157933.10	coding_intron	SKI	4.37954
1	2286473	2286477	+	ENSG00000157933.10	coding_intron	SKI	4.22781
1	2286877	2286880	+	ENSG00000157933.10	coding_intron	SKI	2.96858
1	2286885	2286900	+	ENSG00000157933.10	coding_intron	SKI	3.71413
1	2287043	2287046	+	ENSG00000157933.10	coding_intron	SKI	3.03449
1	2287723	2287732	+	ENSG00000157933.10	coding_intron	SKI	3.23982
1	2287734	2287745	+	ENSG00000157933.10	coding_intron	SKI	2.67754
1	2288356	2288360	+	ENSG00000157933.10	coding_intron	SKI	7.75058
1	2288367	2288368	+	ENSG00000157933.10	coding_intron	SKI	6.06802
1	2288516	2288532	+	ENSG00000157933.10	coding_intron	SKI	2.7527
1	2288537	2288542	+	ENSG00000157933.10	coding_intron	SKI	3.49329
1	2288544	2288548	+	ENSG00000157933.10	coding_intron	SKI	3.25275
1	2288948	2288957	+	ENSG00000157933.10	coding_intron	SKI	3.46268
1	2288966	2288970	+	ENSG00000157933.10	coding_intron	SKI	3.46
1	2288977	2288978	+	ENSG00000157933.10	coding_intron	SKI	3.1121
1	2289036	2289040	+	ENSG00000157933.10	coding_intron	SKI	2.76147
1	2289937	2289938	+	ENSG00000157933.10	coding_intron	SKI	2.62337
1	2290025	2290027	+	ENSG00000157933.10	coding_intron	SKI	3.12419
1	2290146	2290171	+	ENSG00000157933.10	coding_intron	SKI	5.12956
1	2290182	2290192	+	ENSG00000157933.10	coding_intron	SKI	5.02336
1	2290378	2290379	+	ENSG00000157933.10	coding_intron	SKI	3.01882
1	2290383	2290390	+	ENSG00000157933.10	coding_intron	SKI	4.08423
1	2290422	2290429	+	ENSG00000157933.10	coding_intron	SKI	4.61041
1	2291427	2291428	+	ENSG00000157933.10	coding_intron	SKI	3.38044
1	2291735	2291739	+	ENSG00000157933.10	coding_intron	SKI	3.46031
1	2292213	2292216	+	ENSG00000157933.10	coding_intron	SKI	2.62372
1	2292315	2292319	+	ENSG00000157933.10	coding_intron	SKI	3.29393
1	2292328	2292341	+	ENSG00000157933.10	coding_intron	SKI	3.59474
1	2292433	2292434	+	ENSG00000157933.10	coding_intron	SKI	3.13685
1	2292774	2292776	+	ENSG00000157933.10	coding_intron	SKI	3.02483
1	2292791	2292795	+	ENSG00000157933.10	coding_intron	SKI	3.21034
1	2292821	2292825	+	ENSG00000157933.10	coding_intron	SKI	3.41993
1	2292853	2292863	+	ENSG00000157933.10	coding_intron	SKI	3.90002
1	2293037	2293040	+	ENSG00000157933.10	coding_intron	SKI	3.63024
1	2293042	2293043	+	ENSG00000157933.10	coding_intron	SKI	4.06108
1	2293061	2293076	+	ENSG00000157933.10	coding_intron	SKI	3.72653
1	2293077	2293085	+	ENSG00000157933.10	coding_intron	SKI	4.21599
1	2293388	2293393	+	ENSG00000157933.10	coding_intron	SKI	3.97668
1	2293653	2293662	+	ENSG00000157933.10	coding_intron	SKI	3.02525
1	2293664	2293674	+	ENSG00000157933.10	coding_intron	SKI	3.07542
1	2293800	2293802	+	ENSG00000157933.10	coding_intron	SKI	3.86139
1	2293908	2293944	+	ENSG00000157933.10	coding_intron	SKI	3.73955
1	2293964	2293971	+	ENSG00000157933.10	coding_intron	SKI	3.37629
1	2294090	2294091	+	ENSG00000157933.10	coding_intron	SKI	2.97205
1	2294181	2294186	+	ENSG00000157933.10	coding_intron	SKI	4.26764
1	2294358	2294362	+	ENSG00000157933.10	coding_intron	SKI	3.53511
1	2294369	2294379	+	ENSG00000157933.10	coding_intron	SKI	3.97646
1	2294745	2294776	+	ENSG00000157933.10	coding_intron	SKI	4.85168
1	2294777	2294796	+	ENSG00000157933.10	coding_intron	SKI	4.8328
1	2295542	2295545	+	ENSG00000157933.10	coding_intron	SKI	3.8413
1	2295573	2295596	+	ENSG00000157933.10	coding_intron	SKI	3.50321
1	2296056	2296086	+	ENSG00000157933.10	coding_intron	SKI	4.24993
1	2296314	2296342	+	ENSG00000157933.10	coding_intron	SKI	3.56463
1	2296795	2296802	+	ENSG00000157933.10	coding_intron	SKI	4.26694
1	2296873	2296876	+	ENSG00000157933.10	coding_intron	SKI	3.1206
1	2296959	2296962	+	ENSG00000157933.10	coding_intron	SKI	3.30869
1	2297199	2297228	+	ENSG00000157933.10	coding_intron	SKI	3.66854
1	2297247	2297249	+	ENSG00000157933.10	coding_intron	SKI	2.88179
1	2297371	2297374	+	ENSG00000157933.10	coding_intron	SKI	3.18713
1	2297375	2297402	+	ENSG00000157933.10	coding_intron	SKI	4.05522
1	2297554	2297556	+	ENSG00000157933.10	coding_intron	SKI	2.93515
1	2297862	2297866	+	ENSG00000157933.10	coding_intron	SKI	2.9988
1	2297886	2297895	+	ENSG00000157933.10	coding_intron	SKI	4.6352
1	2297935	2297937	+	ENSG00000157933.10	coding_intron	SKI	4.30095
1	2297944	2297973	+	ENSG00000157933.10	coding_intron	SKI	5.08985
1	2297975	2298005	+	ENSG00000157933.10	coding_intron	SKI	6.14444
1	2298017	2298026	+	ENSG00000157933.10	coding_intron	SKI	3.64737
1	2298038	2298057	+	ENSG00000157933.10	coding_intron	SKI	3.3453
1	2298119	2298126	+	ENSG00000157933.10	coding_intron	SKI	3.07308
1	2298248	2298252	+	ENSG00000157933.10	coding_intron	SKI	3.82897
1	2298333	2298376	+	ENSG00000157933.10	coding_intron	SKI	3.8339
1	2298525	2298532	+	ENSG00000157933.10	coding_intron	SKI	2.94712
1	2298536	2298545	+	ENSG00000157933.10	coding_intron	SKI	2.73209
1	2298548	2298560	+	ENSG00000157933.10	coding_intron	SKI	3.15335
1	2298643	2298646	+	ENSG00000157933.10	coding_intron	SKI	4.1919
1	2298658	2298674	+	ENSG00000157933.10	coding_intron	SKI	4.59876
1	2299067	2299068	+	ENSG00000157933.10	coding_intron	SKI	2.8316
1	2299243	2299253	+	ENSG00000157933.10	coding_intron	SKI	3.75203
1	2299254	2299302	+	ENSG00000157933.10	coding_intron	SKI	5.4524
1	2299373	2299396	+	ENSG00000157933.10	coding_intron	SKI	3.88785
1	2299418	2299421	+	ENSG00000157933.10	coding_intron	SKI	3.39384
1	2299451	2299454	+	ENSG00000157933.10	coding_intron	SKI	5.02546
1	2299455	2299483	+	ENSG00000157933.10	coding_intron	SKI	4.57182
1	2299639	2299641	+	ENSG00000157933.10	coding_intron	SKI	5.48729
1	2299648	2299653	+	ENSG00000157933.10	coding_intron	SKI	3.7669
1	2299655	2299658	+	ENSG00000157933.10	coding_intron	SKI	3.05098
1	2299660	2299661	+	ENSG00000157933.10	coding_intron	SKI	2.88659
1	2299667	2299684	+	ENSG00000157933.10	coding_intron	SKI	2.81007
1	2299719	2299721	+	ENSG00000157933.10	coding_intron	SKI	4.32897
1	2299746	2299780	+	ENSG00000157933.10	coding_intron	SKI	5.14664
1	2300203	2300209	+	ENSG00000157933.10	coding_intron	SKI	5.48653
1	2300265	2300271	+	ENSG00000157933.10	coding_intron	SKI	2.65897
1	2300533	2300570	+	ENSG00000157933.10	coding_intron	SKI	4.96433
1	2300571	2300572	+	ENSG00000157933.10	coding_intron	SKI	4.01271
1	2300711	2300718	+	ENSG00000157933.10	coding_intron	SKI	4.39546
1	2300795	2300799	+	ENSG00000157933.10	coding_intron	SKI	3.2376
1	2301388	2301391	+	ENSG00000157933.10	coding_intron	SKI	3.71744
1	2302400	2302406	+	ENSG00000157933.10	coding_intron	SKI	3.40863
1	2302412	2302413	+	ENSG00000157933.10	coding_intron	SKI	2.59721
1	2302473	2302474	+	ENSG00000157933.10	coding_intron	SKI	2.96851
1	2302483	2302491	+	ENSG00000157933.10	coding_intron	SKI	2.95662
1	2302668	2302683	+	ENSG00000157933.10	coding_intron	SKI	3.3072
1	2302978	2302979	+	ENSG00000157933.10	coding_exon	SKI	2.85076
1	2303041	2303061	+	ENSG00000157933.10	coding_exon	SKI	3.54718
1	2303313	2303314	+	ENSG00000157933.10	coding_exon	SKI	3.18179
1	2303321	2303323	+	ENSG00000157933.10	coding_exon	SKI	3.38162
1	2303346	2303350	+	ENSG00000157933.10	coding_exon	SKI	3.44461
1	2303871	2303874	+	ENSG00000157933.10	coding_exon	SKI	2.99971
1	2303897	2303910	+	ENSG00000157933.10	coding_exon	SKI	4.93401
1	2303913	2303943	+	ENSG00000157933.10	coding_exon	SKI	4.01235
1	2303947	2303962	+	ENSG00000157933.10	coding_exon	SKI	4.23103
1	2303971	2303972	+	ENSG00000157933.10	coding_exon	SKI	5.1757
1	2303974	2303979	+	ENSG00000157933.10	coding_exon	SKI	5.2263
1	2303986	2303999	+	ENSG00000157933.10	coding_exon	SKI	4.5127
1	2304302	2304320	+	ENSG00000157933.10	coding_exon	SKI	3.29516
1	2304337	2304348	+	ENSG00000157933.10	coding_exon	SKI	5.3858
1	2304350	2304358	+	ENSG00000157933.10	coding_exon	SKI	4.56701
1	2304384	2304390	+	ENSG00000157933.10	coding_exon	SKI	4.31731
1	2304391	2304392	+	ENSG00000157933.10	coding_exon	SKI	4.01247
1	2304462	2304464	+	ENSG00000157933.10	coding_exon	SKI	4.60243
1	2304568	2304585	+	ENSG00000157933.10	coding_exon	SKI	4.41633
1	2306019	2306028	+	ENSG00000157933.10	coding_exon	SKI	3.98373
1	2306030	2306033	+	ENSG00000157933.10	coding_exon	SKI	3.80226
1	2306080	2306085	+	ENSG00000157933.10	coding_exon	SKI	3.59824
1	2306094	2306095	+	ENSG00000157933.10	coding_exon	SKI	3.25804
1	2306205	2306238	+	ENSG00000157933.10	coding_exon	SKI	4.36383
1	2306239	2306250	+	ENSG00000157933.10	coding_exon	SKI	4.7208
1	2306727	2306731	+	ENSG00000157933.10	coding_exon	SKI	7.89335
1	2306803	2306807	+	ENSG00000157933.10	3UTR	SKI	3.63126
1	2306813	2306830	+	ENSG00000157933.10	3UTR	SKI	3.48091
1	2306840	2306841	+	ENSG00000157933.10	3UTR	SKI	3.31182
1	2306890	2306898	+	ENSG00000157933.10	3UTR	SKI	3.45936
1	2306900	2306909	+	ENSG00000157933.10	3UTR	SKI	4.03572
1	2306920	2306935	+	ENSG00000157933.10	3UTR	SKI	5.52333
1	2306977	2306980	+	ENSG00000157933.10	3UTR	SKI	4.67218
1	2307020	2307030	+	ENSG00000157933.10	3UTR	SKI	7.1644
1	2307033	2307035	+	ENSG00000157933.10	3UTR	SKI	4.66392
1	2307151	2307152	+	ENSG00000157933.10	3UTR	SKI	3.1759
1	2307161	2307164	+	ENSG00000157933.10	3UTR	SKI	3.48409
1	2307215	2307268	+	ENSG00000157933.10	3UTR	SKI	4.46071
1	2307272	2307326	+	ENSG00000157933.10	3UTR	SKI	9.54897
1	2307328	2307329	+	ENSG00000157933.10	3UTR	SKI	4.40751
1	2307365	2307459	+	ENSG00000157933.10	3UTR	SKI	8.67996
1	2307518	2307583	+	ENSG00000157933.10	3UTR	SKI	4.09437
1	2307641	2307665	+	ENSG00000157933.10	3UTR	SKI	5.77592
1	2307729	2307733	+	ENSG00000157933.10	3UTR	SKI	6.41237
1	2307734	2307740	+	ENSG00000157933.10	3UTR	SKI	5.12287
1	2307741	2307755	+	ENSG00000157933.10	3UTR	SKI	4.04449
1	2307761	2307775	+	ENSG00000157933.10	3UTR	SKI	4.59741
1	2307780	2307789	+	ENSG00000157933.10	3UTR	SKI	7.36511
1	2307846	2307849	+	ENSG00000157933.10	3UTR	SKI	3.50778
1	2307875	2307883	+	ENSG00000157933.10	3UTR	SKI	5.43797
1	2307895	2307914	+	ENSG00000157933.10	3UTR	SKI	4.44973
1	2307930	2307949	+	ENSG00000157933.10	3UTR	SKI	3.22222
1	2307959	2307961	+	ENSG00000157933.10	3UTR	SKI	4.18464
1	2307989	2307993	+	ENSG00000157933.10	3UTR	SKI	4.61287
1	2308009	2308018	+	ENSG00000157933.10	3UTR	SKI	5.83913
1	2308096	2308101	+	ENSG00000157933.10	3UTR	SKI	2.94105
1	2308106	2308129	+	ENSG00000157933.10	3UTR	SKI	3.84349
1	2308159	2308168	+	ENSG00000157933.10	3UTR	SKI	4.20802
1	2308174	2308183	+	ENSG00000157933.10	3UTR	SKI	4.49696
1	2308186	2308187	+	ENSG00000157933.10	3UTR	SKI	4.91024
1	2308189	2308195	+	ENSG00000157933.10	3UTR	SKI	5.85644
1	2308216	2308217	+	ENSG00000157933.10	3UTR	SKI	6.95928
1	2308219	2308230	+	ENSG00000157933.10	3UTR	SKI	7.99153
1	2308236	2308240	+	ENSG00000157933.10	3UTR	SKI	9.77949
1	2308241	2308253	+	ENSG00000157933.10	3UTR	SKI	10.4585
1	2308289	2308350	+	ENSG00000157933.10	3UTR	SKI	5.70119
1	2308351	2308361	+	ENSG00000157933.10	3UTR	SKI	6.7648
1	2308387	2308389	+	ENSG00000157933.10	3UTR	SKI	6.53407
1	2308391	2308392	+	ENSG00000157933.10	3UTR	SKI	5.82988
1	2308478	2308483	+	ENSG00000157933.10	3UTR	SKI	10.2239
1	2308487	2308493	+	ENSG00000157933.10	3UTR	SKI	10.6154
1	2308497	2308526	+	ENSG00000157933.10	3UTR	SKI	5.20782
1	2308549	2308564	+	ENSG00000157933.10	3UTR	SKI	5.4577
1	2308578	2308586	+	ENSG00000157933.10	3UTR	SKI	3.69542
1	2308621	2308640	+	ENSG00000157933.10	3UTR	SKI	4.77692
1	2308646	2308655	+	ENSG00000157933.10	3UTR	SKI	3.20753
1	2308698	2308699	+	ENSG00000157933.10	3UTR	SKI	9.28883
1	2308713	2308740	+	ENSG00000157933.10	3UTR	SKI	5.23312
1	2308782	2308967	+	ENSG00000157933.10	3UTR	SKI	9.82688
1	2308969	2308970	+	ENSG00000157933.10	3UTR	SKI	9.77271
1	2308979	2309016	+	ENSG00000157933.10	3UTR	SKI	9.01274
1	2309020	2309023	+	ENSG00000157933.10	3UTR	SKI	10.57
1	2309076	2309094	+	ENSG00000157933.10	3UTR	SKI	6.63071
1	2309150	2309174	+	ENSG00000157933.10	3UTR	SKI	4.64998
1	2309230	2309235	+	ENSG00000157933.10	3UTR	SKI	3.63252
1	2309247	2309248	+	ENSG00000157933.10	3UTR	SKI	4.34394
1	2309256	2309267	+	ENSG00000157933.10	3UTR	SKI	5.40946
1	2309271	2309309	+	ENSG00000157933.10	3UTR	SKI	7.70685
1	2309389	2309391	+	ENSG00000157933.10	3UTR	SKI	9.27274
1	2309407	2309414	+	ENSG00000157933.10	3UTR	SKI	7.62508
1	2309476	2309483	+	ENSG00000157933.10	3UTR	SKI	4.01893
1	2309484	2309497	+	ENSG00000157933.10	3UTR	SKI	4.17788
1	2309508	2309518	+	ENSG00000157933.10	3UTR	SKI	5.45437
1	2309558	2309616	+	ENSG00000157933.10	3UTR	SKI	12.0903
1	2309903	2309914	+	ENSG00000157933.10	3UTR	SKI	6.13963
1	2309966	2310032	+	ENSG00000157933.10	3UTR	SKI	7.53637
1	2310033	2310050	+	ENSG00000157933.10	3UTR	SKI	8.45303
1	2385000	2385005	-	ENSG00000116151.14	coding_exon	MORN1	3.05733
1	2387493	2387500	-	ENSG00000116151.14	coding_exon	MORN1	2.65897
1	2403871	2403872	+	ENSG00000157916.20	3UTR	RER1	2.43982
1	2508778	2508811	-	ENSG00000157881.14	3UTR	PANK4	4.39384
1	2508985	2508990	-	ENSG00000157881.14	coding_exon	PANK4	3.22327
1	2519157	2519160	-	ENSG00000157881.14	coding_exon	PANK4	3.4341
1	2589956	2589972	+	ENSG00000157870.16	3UTR	PRXL2B	3.27727
1	2590830	2590831	+	ENSG00000157870.16	3UTR	PRXL2B	3.09575
1	3186267	3186303	+	ENSG00000142611.17	coding_exon	PRDM16	3.68011
1	3411784	3411813	+	ENSG00000142611.17	coding_exon	PRDM16	3.95398
1	3412441	3412446	+	ENSG00000142611.17	coding_exon	PRDM16	3.58252
1	3488355	3488371	-	ENSG00000162591.16	3UTR	MEGF6	5.09603
1	3488391	3488394	-	ENSG00000162591.16	3UTR	MEGF6	4.55402
1	3489085	3489089	-	ENSG00000162591.16	3UTR	MEGF6	2.66303
1	3489097	3489098	-	ENSG00000162591.16	3UTR	MEGF6	2.80378
1	3489325	3489334	-	ENSG00000162591.16	3UTR	MEGF6	2.92453
1	3489404	3489412	-	ENSG00000162591.16	3UTR	MEGF6	2.94705
1	3489959	3489977	-	ENSG00000162591.16	3UTR	MEGF6	3.61642
1	3489990	3489998	-	ENSG00000162591.16	3UTR	MEGF6	3.08161
1	3490019	3490049	-	ENSG00000162591.16	3UTR	MEGF6	4.09132
1	3490536	3490544	-	ENSG00000162591.16	coding_exon	MEGF6	2.76817
1	3490559	3490564	-	ENSG00000162591.16	coding_exon	MEGF6	3.1206
1	3490581	3490589	-	ENSG00000162591.16	coding_exon	MEGF6	3.20973
1	3490911	3490926	-	ENSG00000162591.16	coding_exon	MEGF6	3.19597
1	3602561	3602567	-	ENSG00000162591.16	coding_exon	MEGF6	3.10916
1	3602574	3602586	-	ENSG00000162591.16	coding_exon	MEGF6	2.88027
1	3796314	3796319	-	ENSG00000130764.10	coding_exon	LRRC47	4.48989
1	3796374	3796376	-	ENSG00000130764.10	coding_exon	LRRC47	2.50393
1	4796863	4796881	-	intergenic	intergenic	.	3.34862
1	5978959	5978977	-	ENSG00000131697.18	noncoding_intron	NPHP4	10.8143
1	6099852	6099857	+	ENSG00000069424.14	3UTR	KCNAB2	3.30274
1	6100070	6100092	+	ENSG00000069424.14	3UTR	KCNAB2	3.29659
1	6100399	6100404	+	ENSG00000069424.14	3UTR	KCNAB2	2.90441
1	6100421	6100429	+	ENSG00000069424.14	3UTR	KCNAB2	2.7347
1	6100621	6100637	+	ENSG00000069424.14	3UTR	KCNAB2	3.14766
1	6100736	6100751	+	ENSG00000069424.14	3UTR	KCNAB2	3.31769
1	6101086	6101094	+	ENSG00000069424.14	3UTR	KCNAB2	4.08279
1	6102197	6102200	-	ENSG00000116254.18	3UTR	CHD5	2.75843
1	6454668	6454688	+	ENSG00000187017.16	coding_intron	ESPN	7.03912
1	6461307	6461315	-	ENSG00000215788.10	3UTR	TNFRSF25	3.49624
1	6461312	6461315	+	intergenic	intergenic	.	2.68777
1	6461320	6461335	-	ENSG00000215788.10	3UTR	TNFRSF25	2.47397
1	6461320	6461339	+	intergenic	intergenic	.	3.32566
1	6461745	6461762	-	ENSG00000215788.10	coding_exon	TNFRSF25	3.63259
1	6468049	6468050	-	ENSG00000171680.21	coding_exon	PLEKHG5	3.12814
1	6468060	6468062	-	ENSG00000171680.21	coding_exon	PLEKHG5	3.28369
1	6470533	6470534	-	ENSG00000171680.21	coding_exon	PLEKHG5	2.65858
1	6471612	6471613	-	ENSG00000171680.21	coding_exon	PLEKHG5	3.55739
1	6521675	6521676	-	ENSG00000162408.11	3UTR	NOL9	2.65924
1	6525462	6525475	-	ENSG00000162408.11	3UTR	NOL9	2.75466
1	6525641	6525642	-	ENSG00000162408.11	3UTR	NOL9	3.6282
1	6525652	6525661	-	ENSG00000162408.11	3UTR	NOL9	3.98645
1	6525800	6525801	-	ENSG00000162408.11	3UTR	NOL9	3.02119
1	6525814	6525831	-	ENSG00000162408.11	3UTR	NOL9	3.74342
1	6529139	6529142	-	ENSG00000162408.11	coding_exon	NOL9	5.68087
1	6575012	6575027	+	ENSG00000173662.21	coding_exon	TAS1R1	4.60842
1	6591127	6591130	-	intergenic	intergenic	.	3.52779
1	6591132	6591142	-	intergenic	intergenic	.	2.83158
1	6591301	6591302	-	intergenic	intergenic	.	5.01869
1	6591305	6591315	-	intergenic	intergenic	.	4.93488
1	6591481	6591484	-	intergenic	intergenic	.	3.01105
1	6591485	6591494	-	intergenic	intergenic	.	3.79042
1	6591497	6591522	-	intergenic	intergenic	.	4.29398
1	6591708	6591709	-	intergenic	intergenic	.	6.50455
1	6591710	6591715	-	intergenic	intergenic	.	4.42939
1	6591729	6591737	-	intergenic	intergenic	.	3.75838
1	6592049	6592086	-	intergenic	intergenic	.	5.26466
1	6592103	6592106	-	intergenic	intergenic	.	4.04838
1	6592134	6592135	-	intergenic	intergenic	.	2.70372
1	6592424	6592442	-	intergenic	intergenic	.	4.43154
1	6592746	6592751	-	intergenic	intergenic	.	3.26026
1	6592755	6592757	-	intergenic	intergenic	.	3.33738
1	6592842	6592843	-	intergenic	intergenic	.	4.09258
1	6592860	6592869	-	intergenic	intergenic	.	6.5856
1	6593081	6593109	-	intergenic	intergenic	.	5.01935
1	6593113	6593118	-	intergenic	intergenic	.	3.9491
1	6593408	6593411	-	ENSG00000162413.16	coding_exon	KLHL21	4.24342
1	6593435	6593436	-	ENSG00000162413.16	coding_exon	KLHL21	2.98842
1	6593510	6593518	-	ENSG00000162413.16	coding_exon	KLHL21	4.79329
1	6593594	6593633	-	ENSG00000162413.16	coding_exon	KLHL21	4.94927
1	6595556	6595557	-	ENSG00000162413.16	coding_exon	KLHL21	2.4484
1	6599201	6599245	-	ENSG00000162413.16	coding_exon	KLHL21	4.49922
1	6599363	6599369	-	ENSG00000162413.16	coding_exon	KLHL21	2.82979
1	6599427	6599441	-	ENSG00000162413.16	5UTR	KLHL21	3.03383
1	6601796	6601805	-	ENSG00000162413.16	coding_intron	KLHL21	3.2503
1	6601905	6601907	-	ENSG00000162413.16	coding_intron	KLHL21	2.7949
1	6601908	6601924	-	ENSG00000162413.16	coding_intron	KLHL21	3.72795
1	6601938	6601947	-	ENSG00000162413.16	coding_intron	KLHL21	3.91931
1	6601986	6601996	-	ENSG00000162413.16	coding_intron	KLHL21	2.82556
1	6601997	6602000	-	ENSG00000162413.16	coding_intron	KLHL21	3.30903
1	6602081	6602100	-	ENSG00000162413.16	coding_intron	KLHL21	3.23269
1	6602107	6602108	-	ENSG00000162413.16	coding_intron	KLHL21	3.05078
1	6602113	6602115	-	ENSG00000162413.16	coding_intron	KLHL21	3.11712
1	6602266	6602278	-	ENSG00000162413.16	coding_intron	KLHL21	3.61963
1	6602341	6602366	-	ENSG00000162413.16	coding_intron	KLHL21	4.55866
1	6602372	6602374	-	ENSG00000162413.16	coding_intron	KLHL21	3.55739
1	6602549	6602564	-	ENSG00000162413.16	coding_intron	KLHL21	2.41115
1	6602565	6602573	-	ENSG00000162413.16	coding_intron	KLHL21	3.31254
1	6602575	6602625	-	ENSG00000162413.16	coding_intron	KLHL21	3.88554
1	6602652	6602656	-	ENSG00000162413.16	coding_intron	KLHL21	4.57128
1	6602666	6602685	-	ENSG00000162413.16	coding_intron	KLHL21	4.89169
1	6602744	6602752	-	ENSG00000162413.16	coding_intron	KLHL21	2.61815
1	6613900	6613903	+	ENSG00000116273.6	5UTR	PHF13	3.33058
1	6616761	6616763	+	ENSG00000116273.6	coding_exon	PHF13	3.9421
1	6616769	6616770	+	ENSG00000116273.6	coding_exon	PHF13	4.17087
1	6616819	6616858	+	ENSG00000116273.6	coding_exon	PHF13	5.65244
1	6619805	6619806	+	ENSG00000116273.6	coding_exon	PHF13	3.85609
1	6619808	6619823	+	ENSG00000116273.6	coding_exon	PHF13	4.34557
1	6619842	6619844	+	ENSG00000116273.6	coding_exon	PHF13	4.41674
1	6619910	6619911	+	ENSG00000116273.6	coding_exon	PHF13	3.3066
1	6619960	6619997	+	ENSG00000116273.6	coding_exon	PHF13	4.12307
1	6620008	6620010	+	ENSG00000116273.6	coding_exon	PHF13	2.67101
1	6620062	6620067	+	ENSG00000116273.6	coding_exon	PHF13	5.31907
1	6620068	6620076	+	ENSG00000116273.6	coding_exon	PHF13	4.93053
1	6620086	6620103	+	ENSG00000116273.6	coding_exon	PHF13	5.60168
1	6620171	6620183	+	ENSG00000116273.6	coding_exon	PHF13	3.60362
1	6620184	6620215	+	ENSG00000116273.6	coding_exon	PHF13	4.08798
1	6621580	6621591	+	ENSG00000116273.6	coding_exon	PHF13	6.14089
1	6621620	6621623	+	ENSG00000116273.6	coding_exon	PHF13	6.83603
1	6621638	6621668	+	ENSG00000116273.6	3UTR	PHF13	8.53548
1	6621693	6621750	+	ENSG00000116273.6	3UTR	PHF13	9.55923
1	6621762	6621777	+	ENSG00000116273.6	3UTR	PHF13	4.80322
1	6621778	6621783	+	ENSG00000116273.6	3UTR	PHF13	5.10004
1	6621793	6621795	+	ENSG00000116273.6	3UTR	PHF13	4.77732
1	6621796	6621797	+	ENSG00000116273.6	3UTR	PHF13	4.91094
1	6621840	6621851	+	ENSG00000116273.6	3UTR	PHF13	9.05413
1	6621852	6621872	+	ENSG00000116273.6	3UTR	PHF13	5.84993
1	6621874	6621886	+	ENSG00000116273.6	3UTR	PHF13	6.11428
1	6621930	6621936	+	ENSG00000116273.6	3UTR	PHF13	3.51816
1	6621969	6622004	+	ENSG00000116273.6	3UTR	PHF13	5.47438
1	6622098	6622100	+	ENSG00000116273.6	3UTR	PHF13	4.40024
1	6622113	6622123	+	ENSG00000116273.6	3UTR	PHF13	5.19653
1	6622143	6622158	+	ENSG00000116273.6	3UTR	PHF13	6.11739
1	6622159	6622161	+	ENSG00000116273.6	3UTR	PHF13	3.38
1	6622226	6622233	+	ENSG00000116273.6	3UTR	PHF13	7.12884
1	6622249	6622250	+	ENSG00000116273.6	3UTR	PHF13	4.90579
1	6622303	6622310	+	ENSG00000116273.6	3UTR	PHF13	5.28653
1	6622317	6622348	+	ENSG00000116273.6	3UTR	PHF13	7.50588
1	6622440	6622441	+	ENSG00000116273.6	3UTR	PHF13	5.36912
1	6622481	6622482	+	ENSG00000116273.6	3UTR	PHF13	10.5329
1	6622508	6622512	+	ENSG00000116273.6	3UTR	PHF13	5.58055
1	6622699	6622700	+	ENSG00000116273.6	3UTR	PHF13	4.90782
1	6622701	6622772	+	ENSG00000116273.6	3UTR	PHF13	5.79588
1	6622775	6622777	+	ENSG00000116273.6	3UTR	PHF13	3.3431
1	6622784	6622794	+	ENSG00000116273.6	3UTR	PHF13	3.77614
1	6622806	6622825	+	ENSG00000116273.6	3UTR	PHF13	3.83359
1	6622929	6622941	+	ENSG00000116273.6	3UTR	PHF13	7.28211
1	6622952	6622965	+	ENSG00000116273.6	3UTR	PHF13	7.59387
1	6623065	6623066	+	ENSG00000116273.6	3UTR	PHF13	3.56734
1	6623067	6623089	+	ENSG00000116273.6	3UTR	PHF13	5.74575
1	6623241	6623251	+	ENSG00000116273.6	3UTR	PHF13	3.84864
1	6623393	6623418	+	ENSG00000116273.6	3UTR	PHF13	4.43086
1	6623672	6623691	+	ENSG00000116273.6	3UTR	PHF13	4.78686
1	6623794	6623821	+	ENSG00000116273.6	3UTR	PHF13	5.92937
1	6623884	6623885	+	ENSG00000116273.6	3UTR	PHF13	4.48957
1	6623891	6623893	+	ENSG00000116273.6	3UTR	PHF13	7.86453
1	6623920	6623925	+	ENSG00000116273.6	3UTR	PHF13	4.06376
1	6634187	6634190	-	ENSG00000007923.16	3UTR	DNAJC11	3.15415
1	6634202	6634216	-	ENSG00000007923.16	3UTR	DNAJC11	4.28579
1	6634220	6634221	-	ENSG00000007923.16	3UTR	DNAJC11	3.32342
1	6634237	6634239	-	ENSG00000007923.16	3UTR	DNAJC11	4.40198
1	6634259	6634296	-	ENSG00000007923.16	3UTR	DNAJC11	4.81811
1	6634300	6634302	-	ENSG00000007923.16	3UTR	DNAJC11	5.96193
1	6634373	6634394	-	ENSG00000007923.16	3UTR	DNAJC11	3.65372
1	6634420	6634465	-	ENSG00000007923.16	3UTR	DNAJC11	4.4391
1	6634467	6634469	-	ENSG00000007923.16	3UTR	DNAJC11	3.08905
1	6634561	6634565	-	ENSG00000007923.16	3UTR	DNAJC11	5.3991
1	6634579	6634592	-	ENSG00000007923.16	3UTR	DNAJC11	6.3274
1	6634598	6634603	-	ENSG00000007923.16	3UTR	DNAJC11	4.88221
1	6634621	6634670	-	ENSG00000007923.16	3UTR	DNAJC11	4.446
1	6634674	6634681	-	ENSG00000007923.16	3UTR	DNAJC11	4.47122
1	6634694	6634696	-	ENSG00000007923.16	3UTR	DNAJC11	4.04153
1	6634717	6634738	-	ENSG00000007923.16	3UTR	DNAJC11	3.3553
1	6634746	6634755	-	ENSG00000007923.16	3UTR	DNAJC11	5.22349
1	6634834	6634837	+	ENSG00000041988.15	3UTR	THAP3	2.81426
1	6634842	6634850	+	ENSG00000041988.15	3UTR	THAP3	3.54029
1	6635089	6635090	-	ENSG00000007923.16	3UTR	DNAJC11	3.88648
1	6635100	6635104	-	ENSG00000007923.16	3UTR	DNAJC11	3.10502
1	6635106	6635107	-	ENSG00000007923.16	3UTR	DNAJC11	3.26955
1	6635181	6635182	-	ENSG00000007923.16	3UTR	DNAJC11	3.7817
1	6635267	6635285	-	ENSG00000007923.16	3UTR	DNAJC11	3.25565
1	6635298	6635301	-	ENSG00000007923.16	3UTR	DNAJC11	5.62022
1	6635303	6635311	-	ENSG00000007923.16	3UTR	DNAJC11	5.65722
1	6635441	6635451	-	ENSG00000007923.16	3UTR	DNAJC11	4.78909
1	6635461	6635465	-	ENSG00000007923.16	3UTR	DNAJC11	6.13264
1	6635467	6635488	-	ENSG00000007923.16	3UTR	DNAJC11	6.79283
1	6635493	6635506	-	ENSG00000007923.16	3UTR	DNAJC11	7.2315
1	6635686	6635696	-	ENSG00000007923.16	coding_exon	DNAJC11	3.1375
1	6637200	6637202	-	ENSG00000007923.16	coding_exon	DNAJC11	2.85728
1	6637213	6637227	-	ENSG00000007923.16	coding_exon	DNAJC11	3.59846
1	6637229	6637230	-	ENSG00000007923.16	coding_exon	DNAJC11	3.99083
1	6637317	6637328	-	ENSG00000007923.16	coding_exon	DNAJC11	3.72051
1	6645098	6645107	-	ENSG00000007923.16	coding_exon	DNAJC11	2.83849
1	7705263	7705301	+	ENSG00000171735.19	coding_intron	CAMTA1	5.81984
1	7827601	7827606	+	ENSG00000049246.14	coding_exon	PER3	2.80752
1	8352658	8352661	-	ENSG00000142599.18	3UTR	RERE	3.27965
1	8353767	8353808	-	ENSG00000142599.18	3UTR	RERE	4.21458
1	8353953	8353957	-	ENSG00000142599.18	3UTR	RERE	3.19508
1	8354836	8354847	-	ENSG00000142599.18	3UTR	RERE	4.02733
1	8354862	8354875	-	ENSG00000142599.18	3UTR	RERE	3.2447
1	8355525	8355583	-	ENSG00000142599.18	coding_exon	RERE	6.26754
1	8356099	8356102	-	ENSG00000142599.18	coding_exon	RERE	3.7795
1	8356132	8356153	-	ENSG00000142599.18	coding_exon	RERE	5.63306
1	8356156	8356164	-	ENSG00000142599.18	coding_exon	RERE	5.06487
1	8356173	8356178	-	ENSG00000142599.18	coding_exon	RERE	5.51008
1	8356179	8356183	-	ENSG00000142599.18	coding_exon	RERE	4.99884
1	8356189	8356199	-	ENSG00000142599.18	coding_exon	RERE	5.18269
1	8356218	8356228	-	ENSG00000142599.18	coding_exon	RERE	5.65521
1	8356231	8356243	-	ENSG00000142599.18	coding_exon	RERE	3.87226
1	8358200	8358211	-	ENSG00000142599.18	coding_exon	RERE	3.30086
1	8358226	8358227	-	ENSG00000142599.18	coding_exon	RERE	2.8235
1	8358295	8358346	-	ENSG00000142599.18	coding_exon	RERE	5.75504
1	8358384	8358434	-	ENSG00000142599.18	coding_exon	RERE	5.84952
1	8358451	8358464	-	ENSG00000142599.18	coding_exon	RERE	3.35441
1	8358474	8358488	-	ENSG00000142599.18	coding_exon	RERE	4.1065
1	8358553	8358596	-	ENSG00000142599.18	coding_exon	RERE	5.20506
1	8358639	8358651	-	ENSG00000142599.18	coding_exon	RERE	3.75989
1	8358652	8358690	-	ENSG00000142599.18	coding_exon	RERE	6.11117
1	8358791	8358795	-	ENSG00000142599.18	coding_exon	RERE	3.70224
1	8358804	8358805	-	ENSG00000142599.18	coding_exon	RERE	3.89651
1	8359961	8359970	-	ENSG00000142599.18	coding_exon	RERE	4.02012
1	8359979	8359983	-	ENSG00000142599.18	coding_exon	RERE	4.76942
1	8360163	8360165	-	ENSG00000142599.18	coding_exon	RERE	3.50985
1	8360232	8360236	-	ENSG00000142599.18	coding_exon	RERE	3.09145
1	8360237	8360268	-	ENSG00000142599.18	coding_exon	RERE	5.24035
1	8360269	8360279	-	ENSG00000142599.18	coding_exon	RERE	4.60143
1	8360286	8360293	-	ENSG00000142599.18	coding_exon	RERE	4.99259
1	8360316	8360390	-	ENSG00000142599.18	coding_exon	RERE	7.985
1	8360391	8360392	-	ENSG00000142599.18	coding_exon	RERE	4.79047
1	8360393	8360404	-	ENSG00000142599.18	coding_exon	RERE	4.41356
1	8360518	8360535	-	ENSG00000142599.18	coding_exon	RERE	3.83929
1	8360586	8360609	-	ENSG00000142599.18	coding_exon	RERE	5.4436
1	8360761	8360782	-	ENSG00000142599.18	coding_exon	RERE	5.16726
1	8360794	8360804	-	ENSG00000142599.18	coding_exon	RERE	5.32533
1	8360806	8360852	-	ENSG00000142599.18	coding_exon	RERE	5.78934
1	8360914	8360928	-	ENSG00000142599.18	coding_exon	RERE	4.25914
1	8360944	8360997	-	ENSG00000142599.18	coding_exon	RERE	6.92003
1	8361012	8361014	-	ENSG00000142599.18	coding_exon	RERE	6.18516
1	8361067	8361077	-	ENSG00000142599.18	coding_exon	RERE	2.88075
1	8361085	8361091	-	ENSG00000142599.18	coding_exon	RERE	2.61863
1	8361108	8361109	-	ENSG00000142599.18	coding_exon	RERE	3.63096
1	8361111	8361151	-	ENSG00000142599.18	coding_exon	RERE	4.07255
1	8361161	8361174	-	ENSG00000142599.18	coding_exon	RERE	4.31819
1	8361217	8361225	-	ENSG00000142599.18	coding_exon	RERE	3.19289
1	8361377	8361381	-	ENSG00000142599.18	coding_exon	RERE	2.65858
1	8361403	8361417	-	ENSG00000142599.18	coding_exon	RERE	3.10229
1	8361426	8361448	-	ENSG00000142599.18	coding_exon	RERE	3.76964
1	8361844	8361850	-	ENSG00000142599.18	coding_exon	RERE	3.29569
1	8364127	8364130	-	ENSG00000142599.18	coding_exon	RERE	2.92689
1	8364134	8364149	-	ENSG00000142599.18	coding_exon	RERE	3.07344
1	8364154	8364156	-	ENSG00000142599.18	coding_exon	RERE	2.45228
1	8365814	8365818	-	ENSG00000142599.18	coding_exon	RERE	4.22204
1	8495078	8495079	-	ENSG00000142599.18	coding_exon	RERE	3.50337
1	8497524	8497525	-	ENSG00000142599.18	coding_exon	RERE	2.96043
1	8508629	8508642	-	ENSG00000142599.18	coding_exon	RERE	3.26495
1	8557492	8557523	-	ENSG00000142599.18	coding_exon	RERE	4.90832
1	8624309	8624314	-	ENSG00000142599.18	coding_exon	RERE	2.62981
1	8656068	8656070	-	ENSG00000142599.18	coding_exon	RERE	3.5199
1	8656298	8656337	-	ENSG00000142599.18	5UTR	RERE	3.44448
1	8817265	8817270	-	ENSG00000142599.18	5UTR	RERE	2.61981
1	8817366	8817373	-	ENSG00000142599.18	5UTR	RERE	2.80811
1	8817393	8817420	-	ENSG00000142599.18	5UTR	RERE	5.82899
1	8817421	8817453	-	ENSG00000142599.18	5UTR	RERE	8.03818
1	8817506	8817512	-	ENSG00000142599.18	5UTR	RERE	3.88335
1	8817516	8817530	-	ENSG00000142599.18	5UTR	RERE	3.7105
1	8863271	8863272	-	ENSG00000074800.15	coding_exon	ENO1	2.55204
1	8863273	8863275	-	ENSG00000074800.15	coding_exon	ENO1	2.36205
1	8863277	8863281	-	ENSG00000074800.15	coding_exon	ENO1	2.49379
1	8863287	8863291	-	ENSG00000074800.15	coding_exon	ENO1	2.60716
1	8863292	8863293	-	ENSG00000074800.15	coding_exon	ENO1	2.48822
1	8863294	8863295	-	ENSG00000074800.15	coding_exon	ENO1	3.47361
1	8865459	8865460	-	ENSG00000074800.15	coding_exon	ENO1	2.66637
1	8865461	8865462	-	ENSG00000074800.15	coding_exon	ENO1	2.53463
1	9151059	9151063	-	ENSG00000228526.7	noncoding_exon	MIR34AHG	2.80749
1	9151530	9151542	-	ENSG00000228526.7	noncoding_exon	MIR34AHG	3.06318
1	9182745	9182763	+	ENSG00000234546.3	noncoding_intron	LNCTAM34A	5.34391
1	9182857	9182859	+	ENSG00000234546.3	noncoding_intron	LNCTAM34A	2.8359
1	9182861	9182864	+	ENSG00000234546.3	noncoding_intron	LNCTAM34A	2.49321
1	9182871	9182872	+	ENSG00000234546.3	noncoding_intron	LNCTAM34A	2.65881
1	9183104	9183139	+	ENSG00000234546.3	noncoding_intron	LNCTAM34A	4.98088
1	9183143	9183171	+	ENSG00000234546.3	noncoding_intron	LNCTAM34A	4.67436
1	9183601	9183606	+	ENSG00000234546.3	noncoding_intron	LNCTAM34A	3.36663
1	9183618	9183621	+	ENSG00000234546.3	noncoding_intron	LNCTAM34A	2.85704
1	9183674	9183676	+	ENSG00000234546.3	noncoding_exon	LNCTAM34A	3.15534
1	9184232	9184265	+	ENSG00000234546.3	noncoding_intron	LNCTAM34A	3.57408
1	9245402	9245403	+	ENSG00000049239.12	coding_exon	H6PD	2.68268
1	9262323	9262328	+	ENSG00000049239.12	coding_exon	H6PD	3.18018
1	9263508	9263518	+	ENSG00000049239.12	coding_exon	H6PD	3.76947
1	9263586	9263592	+	ENSG00000049239.12	coding_exon	H6PD	3.63881
1	9263594	9263601	+	ENSG00000049239.12	coding_exon	H6PD	2.68308
1	9263786	9263791	+	ENSG00000049239.12	coding_exon	H6PD	2.79687
1	9263951	9263969	+	ENSG00000049239.12	coding_exon	H6PD	4.12754
1	9263997	9264006	+	ENSG00000049239.12	coding_exon	H6PD	3.94622
1	9264118	9264139	+	ENSG00000049239.12	coding_exon	H6PD	4.88468
1	9264349	9264365	+	ENSG00000049239.12	coding_exon	H6PD	2.96715
1	9264370	9264373	+	ENSG00000049239.12	coding_exon	H6PD	2.84798
1	9264390	9264425	+	ENSG00000049239.12	coding_exon	H6PD	3.95824
1	9264478	9264502	+	ENSG00000049239.12	coding_exon	H6PD	3.86026
1	9264506	9264519	+	ENSG00000049239.12	coding_exon	H6PD	2.76585
1	9264549	9264550	+	ENSG00000049239.12	coding_exon	H6PD	2.65897
1	9264699	9264701	+	ENSG00000049239.12	coding_exon	H6PD	3.66424
1	9264702	9264708	+	ENSG00000049239.12	coding_exon	H6PD	3.25196
1	9264780	9264781	+	ENSG00000049239.12	coding_exon	H6PD	3.14292
1	9264923	9264924	+	ENSG00000049239.12	3UTR	H6PD	3.2157
1	9266378	9266379	+	ENSG00000049239.12	3UTR	H6PD	2.65897
1	9269115	9269131	+	ENSG00000049239.12	3UTR	H6PD	3.72812
1	9269136	9269148	+	ENSG00000049239.12	3UTR	H6PD	3.44523
1	9269276	9269282	+	ENSG00000049239.12	3UTR	H6PD	3.91592
1	9269289	9269341	+	ENSG00000049239.12	3UTR	H6PD	3.99407
1	9269353	9269355	+	ENSG00000049239.12	3UTR	H6PD	2.93767
1	9269357	9269361	+	ENSG00000049239.12	3UTR	H6PD	3.17768
1	9269362	9269364	+	ENSG00000049239.12	3UTR	H6PD	3.66108
1	9269366	9269391	+	ENSG00000049239.12	3UTR	H6PD	4.26836
1	9269392	9269403	+	ENSG00000049239.12	3UTR	H6PD	4.1084
1	9269446	9269459	+	ENSG00000049239.12	3UTR	H6PD	3.24238
1	9269576	9269578	+	ENSG00000049239.12	3UTR	H6PD	3.20347
1	9269582	9269586	+	ENSG00000049239.12	3UTR	H6PD	2.59128
1	9269662	9269663	+	ENSG00000049239.12	3UTR	H6PD	2.65897
1	9269664	9269692	+	ENSG00000049239.12	3UTR	H6PD	4.66531
1	9367948	9367954	+	ENSG00000171621.14	3UTR	SPSB1	2.65897
1	9601172	9601173	+	ENSG00000188807.13	coding_exon	TMEM201	3.22963
1	9601413	9601416	+	ENSG00000188807.13	coding_exon	TMEM201	2.65132
1	9601424	9601425	+	ENSG00000188807.13	coding_exon	TMEM201	2.84234
1	9604864	9604875	+	ENSG00000188807.13	coding_intron	TMEM201	4.22974
1	9604887	9604892	+	ENSG00000188807.13	coding_intron	TMEM201	4.74031
1	9613459	9613475	+	ENSG00000188807.13	3UTR	TMEM201	4.20859
1	9613602	9613649	+	ENSG00000188807.13	3UTR	TMEM201	4.85433
1	9613767	9613769	+	ENSG00000188807.13	3UTR	TMEM201	2.63621
1	9613772	9613780	+	ENSG00000188807.13	3UTR	TMEM201	3.37642
1	9614060	9614061	+	ENSG00000188807.13	3UTR	TMEM201	3.33844
1	9729486	9729491	-	ENSG00000171603.17	3UTR	CLSTN1	3.19058
1	9729492	9729509	-	ENSG00000171603.17	3UTR	CLSTN1	3.37568
1	9729512	9729544	-	ENSG00000171603.17	3UTR	CLSTN1	3.59562
1	9730590	9730592	-	ENSG00000171603.17	coding_exon	CLSTN1	3.98601
1	9730595	9730601	-	ENSG00000171603.17	coding_exon	CLSTN1	4.37574
1	9733977	9733984	-	ENSG00000171603.17	coding_exon	CLSTN1	3.49546
1	9735884	9735894	-	ENSG00000171603.17	coding_exon	CLSTN1	3.67533
1	10033453	10033455	+	ENSG00000130939.19	5UTR	UBE4B	3.84954
1	10095585	10095586	+	ENSG00000130939.19	coding_exon	UBE4B	4.50669
1	10117464	10117484	+	ENSG00000130939.19	coding_exon	UBE4B	3.68721
1	10122012	10122018	+	ENSG00000130939.19	coding_exon	UBE4B	3.5197
1	10126860	10126861	+	ENSG00000130939.19	coding_exon	UBE4B	2.86608
1	10146993	10147022	+	ENSG00000130939.19	coding_exon	UBE4B	3.51434
1	10180427	10180432	+	ENSG00000130939.19	3UTR	UBE4B	2.95897
1	10210847	10210850	+	intergenic	intergenic	.	2.7353
1	10210856	10210860	+	intergenic	intergenic	.	3.55713
1	10210862	10210875	+	intergenic	intergenic	.	4.20655
1	10232249	10232251	+	ENSG00000054523.17	5UTR	KIF1B	4.12904
1	10232376	10232400	+	ENSG00000054523.17	coding_exon	KIF1B	4.11064
1	10258647	10258672	+	ENSG00000054523.17	coding_exon	KIF1B	4.9004
1	10261962	10261964	+	ENSG00000054523.17	coding_exon	KIF1B	2.98832
1	10272286	10272288	+	ENSG00000054523.17	coding_exon	KIF1B	3.0773
1	10275490	10275499	+	ENSG00000054523.17	coding_exon	KIF1B	3.42759
1	10276321	10276322	+	ENSG00000054523.17	coding_exon	KIF1B	2.74944
1	10278018	10278022	+	ENSG00000054523.17	coding_exon	KIF1B	2.44019
1	10282414	10282416	+	ENSG00000054523.17	coding_exon	KIF1B	2.28383
1	10291098	10291100	+	ENSG00000054523.17	coding_exon	KIF1B	3.57585
1	10291118	10291123	+	ENSG00000054523.17	coding_exon	KIF1B	2.62969
1	10295669	10295714	+	ENSG00000054523.17	coding_exon	KIF1B	5.62467
1	10296629	10296665	+	ENSG00000054523.17	coding_exon	KIF1B	5.20731
1	10296896	10296903	+	ENSG00000054523.17	coding_exon	KIF1B	4.2971
1	10304087	10304089	+	ENSG00000054523.17	coding_intron	KIF1B	3.7378
1	10321802	10321803	+	ENSG00000054523.17	coding_exon	KIF1B	2.99646
1	10321806	10321814	+	ENSG00000054523.17	coding_exon	KIF1B	2.76849
1	10342123	10342125	+	ENSG00000054523.17	coding_exon	KIF1B	2.84149
1	10342141	10342142	+	ENSG00000054523.17	coding_exon	KIF1B	4.89832
1	10348663	10348664	+	ENSG00000054523.17	coding_exon	KIF1B	2.24853
1	10348722	10348723	+	ENSG00000054523.17	coding_exon	KIF1B	3.41654
1	10348728	10348733	+	ENSG00000054523.17	coding_exon	KIF1B	3.46622
1	10352717	10352736	+	ENSG00000054523.17	coding_exon	KIF1B	3.94366
1	10360955	10360967	+	ENSG00000054523.17	coding_exon	KIF1B	3.05937
1	10365451	10365463	+	ENSG00000054523.17	coding_exon	KIF1B	2.92799
1	10368501	10368503	+	ENSG00000054523.17	coding_exon	KIF1B	3.32193
1	10368504	10368505	+	ENSG00000054523.17	coding_exon	KIF1B	3.3545
1	10376778	10376780	+	ENSG00000054523.17	3UTR	KIF1B	2.33165
1	10380824	10380841	+	ENSG00000054523.17	3UTR	KIF1B	2.6634
1	10463596	10463597	-	ENSG00000160049.12	coding_exon	DFFA	2.8738
1	10467205	10467206	-	ENSG00000160049.12	coding_exon	DFFA	4.0305
1	10467223	10467237	-	ENSG00000160049.12	coding_exon	DFFA	4.45191
1	10467256	10467279	-	ENSG00000160049.12	coding_exon	DFFA	4.18296
1	10605228	10605246	-	intergenic	intergenic	.	5.63455
1	10629898	10629899	+	ENSG00000142655.13	coding_exon	PEX14	3.2376
1	10629915	10629921	+	ENSG00000142655.13	coding_exon	PEX14	3.56665
1	10630324	10630327	+	ENSG00000142655.13	3UTR	PEX14	3.52114
1	10630804	10630808	+	intergenic	intergenic	.	3.00551
1	10632958	10632961	+	intergenic	intergenic	.	3.10402
1	10637966	10637995	-	ENSG00000130940.15	3UTR	CASZ1	3.57223
1	10647862	10647867	-	ENSG00000130940.15	coding_exon	CASZ1	2.65897
1	10653951	10653964	-	ENSG00000130940.15	coding_exon	CASZ1	2.91107
1	10660433	10660466	-	ENSG00000130940.15	coding_exon	CASZ1	4.06265
1	10665228	10665246	-	ENSG00000130940.15	coding_exon	CASZ1	3.93351
1	10665553	10665571	-	ENSG00000130940.15	coding_exon	CASZ1	5.07839
1	10693873	10693882	-	ENSG00000130940.15	coding_exon	CASZ1	3.9657
1	11013869	11013874	+	ENSG00000277726.4	noncoding_exon	AL109811.3	3.89435
1	11013875	11013878	+	ENSG00000277726.4	noncoding_exon	AL109811.3	3.66532
1	11013932	11013937	+	ENSG00000277726.4	noncoding_exon	AL109811.3	3.25631
1	11013941	11013949	+	ENSG00000277726.4	noncoding_exon	AL109811.3	3.25922
1	11013951	11013953	+	ENSG00000277726.4	noncoding_exon	AL109811.3	3.53778
1	11016921	11016926	+	ENSG00000120948.17	coding_exon	TARDBP	4.20145
1	11016965	11016966	+	ENSG00000120948.17	coding_exon	TARDBP	3.24638
1	11016967	11016968	+	ENSG00000120948.17	coding_exon	TARDBP	2.89799
1	11018780	11018781	+	ENSG00000120948.17	coding_exon	TARDBP	3.60153
1	11018783	11018785	+	ENSG00000120948.17	coding_exon	TARDBP	3.29961
1	11082740	11082763	-	ENSG00000171824.14	coding_exon	EXOSC10	3.00714
1	11082854	11082857	-	ENSG00000171824.14	coding_exon	EXOSC10	3.12012
1	11087525	11087531	-	ENSG00000171824.14	coding_exon	EXOSC10	4.25531
1	11087567	11087571	-	ENSG00000171824.14	coding_exon	EXOSC10	3.07029
1	11087573	11087575	-	ENSG00000171824.14	coding_exon	EXOSC10	2.98609
1	11087583	11087591	-	ENSG00000171824.14	coding_exon	EXOSC10	3.83191
1	11087799	11087805	-	ENSG00000171824.14	coding_exon	EXOSC10	3.28284
1	11088183	11088190	-	ENSG00000171824.14	coding_exon	EXOSC10	2.43748
1	11090561	11090563	-	ENSG00000171824.14	coding_exon	EXOSC10	2.68736
1	11091535	11091542	-	ENSG00000171824.14	coding_exon	EXOSC10	2.62018
1	11095758	11095768	-	ENSG00000171824.14	coding_exon	EXOSC10	3.24632
1	11095769	11095770	-	ENSG00000171824.14	coding_exon	EXOSC10	3.68443
1	11106801	11106814	-	ENSG00000198793.12	3UTR	MTOR	3.36608
1	11106971	11106972	-	ENSG00000198793.12	3UTR	MTOR	3.69847
1	11106991	11106999	-	ENSG00000198793.12	3UTR	MTOR	4.13751
1	11107040	11107044	-	ENSG00000198793.12	3UTR	MTOR	3.17987
1	11107134	11107138	-	ENSG00000198793.12	3UTR	MTOR	3.25338
1	11107159	11107162	-	ENSG00000198793.12	3UTR	MTOR	2.59051
1	11108244	11108255	-	ENSG00000198793.12	coding_exon	MTOR	2.84127
1	11108271	11108286	-	ENSG00000198793.12	coding_exon	MTOR	4.79772
1	11109289	11109317	-	ENSG00000198793.12	coding_exon	MTOR	4.47135
1	11115452	11115459	-	ENSG00000198793.12	coding_exon	MTOR	2.88154
1	11122049	11122078	-	ENSG00000198793.12	coding_exon	MTOR	3.97906
1	11122083	11122090	-	ENSG00000198793.12	coding_exon	MTOR	3.90506
1	11127125	11127129	-	ENSG00000198793.12	coding_exon	MTOR	2.59504
1	11128121	11128123	-	ENSG00000198793.12	coding_exon	MTOR	3.56227
1	11128453	11128468	-	ENSG00000198793.12	coding_exon	MTOR	3.72821
1	11128551	11128552	-	ENSG00000198793.12	coding_exon	MTOR	4.37549
1	11128854	11128899	-	ENSG00000198793.12	coding_exon	MTOR	4.64662
1	11133164	11133167	-	ENSG00000198793.12	coding_exon	MTOR	2.60098
1	11134350	11134354	-	ENSG00000198793.12	coding_exon	MTOR	3.88648
1	11134396	11134397	-	ENSG00000198793.12	coding_exon	MTOR	3.93389
1	11139603	11139604	-	ENSG00000198793.12	coding_exon	MTOR	3.61353
1	11144647	11144653	-	ENSG00000198793.12	coding_exon	MTOR	5.16276
1	11144654	11144668	-	ENSG00000198793.12	coding_exon	MTOR	4.95793
1	11144719	11144742	-	ENSG00000198793.12	coding_exon	MTOR	3.47849
1	11144744	11144746	-	ENSG00000198793.12	coding_exon	MTOR	3.64094
1	11144752	11144755	-	ENSG00000198793.12	coding_exon	MTOR	3.30773
1	11144981	11144983	-	ENSG00000198793.12	coding_exon	MTOR	2.65924
1	11145010	11145016	-	ENSG00000198793.12	coding_exon	MTOR	3.69924
1	11146686	11146706	-	ENSG00000198793.12	coding_exon	MTOR	4.52838
1	11157156	11157192	-	ENSG00000198793.12	coding_exon	MTOR	4.16521
1	11157229	11157261	-	ENSG00000198793.12	coding_exon	MTOR	4.5261
1	11199257	11199264	-	ENSG00000198793.12	coding_exon	MTOR	3.20549
1	11199335	11199371	-	ENSG00000198793.12	coding_exon	MTOR	3.65213
1	11199396	11199403	-	ENSG00000198793.12	coding_exon	MTOR	3.90845
1	11199540	11199556	-	ENSG00000198793.12	coding_exon	MTOR	4.27029
1	11199646	11199651	-	ENSG00000198793.12	coding_exon	MTOR	3.91854
1	11199663	11199695	-	ENSG00000198793.12	coding_exon	MTOR	6.22876
1	11204575	11204576	-	ENSG00000198793.12	coding_exon	MTOR	2.77764
1	11204578	11204588	-	ENSG00000198793.12	coding_exon	MTOR	3.44363
1	11204595	11204597	-	ENSG00000198793.12	coding_exon	MTOR	3.72242
1	11204599	11204604	-	ENSG00000198793.12	coding_exon	MTOR	3.76883
1	11204606	11204608	-	ENSG00000198793.12	coding_exon	MTOR	3.63223
1	11204611	11204614	-	ENSG00000198793.12	coding_exon	MTOR	3.45594
1	11204620	11204621	-	ENSG00000198793.12	coding_exon	MTOR	3.29147
1	11204628	11204640	-	ENSG00000198793.12	coding_exon	MTOR	3.79238
1	11204644	11204659	-	ENSG00000198793.12	coding_exon	MTOR	4.45127
1	11204662	11204689	-	ENSG00000198793.12	coding_exon	MTOR	5.93079
1	11204698	11204703	-	ENSG00000198793.12	coding_exon	MTOR	4.31143
1	11209311	11209325	-	ENSG00000198793.12	coding_exon	MTOR	4.65217
1	11209326	11209339	-	ENSG00000198793.12	coding_exon	MTOR	4.52768
1	11209384	11209387	-	ENSG00000198793.12	coding_exon	MTOR	4.02078
1	11209390	11209395	-	ENSG00000198793.12	coding_exon	MTOR	4.28517
1	11209404	11209409	-	ENSG00000198793.12	coding_exon	MTOR	3.22367
1	11210892	11210893	-	ENSG00000198793.12	coding_exon	MTOR	4.52307
1	11212339	11212354	-	ENSG00000198793.12	coding_exon	MTOR	4.06412
1	11212360	11212430	-	ENSG00000198793.12	coding_exon	MTOR	5.96817
1	11212432	11212445	-	ENSG00000198793.12	coding_exon	MTOR	7.07828
1	11212803	11212811	-	ENSG00000198793.12	coding_exon	MTOR	5.29122
1	11212860	11212908	-	ENSG00000198793.12	coding_exon	MTOR	4.08894
1	11213398	11213407	-	ENSG00000198793.12	coding_exon	MTOR	5.27005
1	11213474	11213480	-	ENSG00000198793.12	coding_exon	MTOR	4.89815
1	11213484	11213485	-	ENSG00000198793.12	coding_exon	MTOR	3.75856
1	11213511	11213517	-	ENSG00000198793.12	coding_exon	MTOR	3.77081
1	11213524	11213526	-	ENSG00000198793.12	coding_exon	MTOR	4.57577
1	11213527	11213566	-	ENSG00000198793.12	coding_exon	MTOR	6.56073
1	11216147	11216234	-	ENSG00000198793.12	coding_exon	MTOR	6.41622
1	11228667	11228681	-	ENSG00000198793.12	coding_exon	MTOR	3.45657
1	11228745	11228760	-	ENSG00000198793.12	coding_exon	MTOR	8.00464
1	11228796	11228809	-	ENSG00000198793.12	coding_exon	MTOR	4.64902
1	11228810	11228862	-	ENSG00000198793.12	coding_exon	MTOR	4.99844
1	11230931	11230943	-	ENSG00000198793.12	coding_exon	MTOR	5.32243
1	11230944	11230972	-	ENSG00000198793.12	coding_exon	MTOR	7.75896
1	11231025	11231033	-	ENSG00000198793.12	coding_exon	MTOR	2.93363
1	11231299	11231303	-	ENSG00000198793.12	coding_exon	MTOR	3.3635
1	11231311	11231312	-	ENSG00000198793.12	coding_exon	MTOR	3.21955
1	11231386	11231434	-	ENSG00000198793.12	coding_exon	MTOR	7.16044
1	11232435	11232469	-	ENSG00000198793.12	coding_exon	MTOR	5.92875
1	11233410	11233415	-	ENSG00000198793.12	coding_exon	MTOR	3.20993
1	11233435	11233441	-	ENSG00000198793.12	coding_exon	MTOR	3.91408
1	11234142	11234187	-	ENSG00000198793.12	coding_exon	MTOR	4.43236
1	11234194	11234202	-	ENSG00000198793.12	coding_exon	MTOR	3.99161
1	11234203	11234227	-	ENSG00000198793.12	coding_exon	MTOR	5.09832
1	11234232	11234261	-	ENSG00000198793.12	coding_exon	MTOR	6.31851
1	11237842	11237870	-	ENSG00000198793.12	coding_exon	MTOR	6.0041
1	11237915	11237946	-	ENSG00000198793.12	coding_exon	MTOR	4.70371
1	11237953	11237964	-	ENSG00000198793.12	coding_exon	MTOR	3.69927
1	11237971	11238038	-	ENSG00000198793.12	coding_exon	MTOR	6.90345
1	11238401	11238446	-	ENSG00000198793.12	coding_exon	MTOR	7.3919
1	11238571	11238578	-	ENSG00000198793.12	coding_exon	MTOR	5.678
1	11238596	11238603	-	ENSG00000198793.12	coding_exon	MTOR	5.5974
1	11238605	11238610	-	ENSG00000198793.12	coding_exon	MTOR	5.5554
1	11240302	11240306	-	ENSG00000198793.12	coding_exon	MTOR	4.28481
1	11240374	11240376	-	ENSG00000198793.12	coding_exon	MTOR	3.08906
1	11240377	11240432	-	ENSG00000198793.12	coding_exon	MTOR	5.02497
1	11240435	11240447	-	ENSG00000198793.12	coding_exon	MTOR	4.16326
1	11240482	11240487	-	ENSG00000198793.12	coding_exon	MTOR	3.24219
1	11240495	11240496	-	ENSG00000198793.12	coding_exon	MTOR	2.3704
1	11243145	11243170	-	ENSG00000198793.12	coding_exon	MTOR	5.74216
1	11243171	11243172	-	ENSG00000198793.12	coding_exon	MTOR	3.31466
1	11243189	11243201	-	ENSG00000198793.12	coding_exon	MTOR	5.36067
1	11243223	11243226	-	ENSG00000198793.12	coding_exon	MTOR	4.06348
1	11243285	11243300	-	ENSG00000198793.12	coding_exon	MTOR	3.41148
1	11247624	11247667	-	ENSG00000198793.12	coding_exon	MTOR	7.04552
1	11247682	11247733	-	ENSG00000198793.12	coding_exon	MTOR	5.07126
1	11247818	11247824	-	ENSG00000198793.12	coding_exon	MTOR	4.70833
1	11247915	11247942	-	ENSG00000198793.12	coding_exon	MTOR	4.13435
1	11247952	11247953	-	ENSG00000198793.12	coding_exon	MTOR	3.6014
1	11247979	11247993	-	ENSG00000198793.12	coding_exon	MTOR	5.38227
1	11248050	11248072	-	ENSG00000198793.12	coding_exon	MTOR	3.85513
1	11248074	11248077	-	ENSG00000198793.12	coding_exon	MTOR	5.09826
1	11248080	11248094	-	ENSG00000198793.12	coding_exon	MTOR	6.50596
1	11253838	11253930	-	ENSG00000198793.12	coding_exon	MTOR	5.06641
1	11256020	11256104	-	ENSG00000198793.12	coding_exon	MTOR	5.66813
1	11256125	11256149	-	ENSG00000198793.12	coding_exon	MTOR	7.79905
1	11256935	11256995	-	ENSG00000198793.12	coding_exon	MTOR	6.97018
1	11257083	11257105	-	ENSG00000198793.12	coding_exon	MTOR	2.93262
1	11257108	11257114	-	ENSG00000198793.12	coding_exon	MTOR	3.96603
1	11257127	11257130	-	ENSG00000198793.12	coding_exon	MTOR	4.54629
1	11257138	11257141	-	ENSG00000198793.12	coding_exon	MTOR	3.07363
1	11258511	11258512	-	ENSG00000198793.12	coding_exon	MTOR	2.70334
1	11258585	11258593	-	ENSG00000198793.12	coding_exon	MTOR	6.94433
1	11259247	11259273	-	ENSG00000198793.12	coding_exon	MTOR	8.79002
1	11259274	11259313	-	ENSG00000198793.12	coding_exon	MTOR	6.11521
1	11262468	11262485	-	ENSG00000198793.12	5UTR	MTOR	3.51248
1	11262494	11262499	-	ENSG00000198793.12	5UTR	MTOR	3.00342
1	11661892	11661900	+	ENSG00000132879.14	3UTR	FBXO44	3.64927
1	11661961	11661977	+	ENSG00000132879.14	3UTR	FBXO44	2.91617
1	11786817	11786823	-	ENSG00000177000.12	3UTR	MTHFR	2.85768
1	11787084	11787092	-	ENSG00000177000.12	3UTR	MTHFR	4.3946
1	11787225	11787235	-	ENSG00000177000.12	3UTR	MTHFR	2.80772
1	11787337	11787339	-	ENSG00000177000.12	3UTR	MTHFR	3.21086
1	11787340	11787348	-	ENSG00000177000.12	3UTR	MTHFR	2.98948
1	11787560	11787568	-	ENSG00000177000.12	3UTR	MTHFR	2.85814
1	11787569	11787572	-	ENSG00000177000.12	3UTR	MTHFR	2.80752
1	11787605	11787617	-	ENSG00000177000.12	3UTR	MTHFR	2.85178
1	11787697	11787712	-	ENSG00000177000.12	3UTR	MTHFR	4.42531
1	11787716	11787752	-	ENSG00000177000.12	3UTR	MTHFR	5.47551
1	11787767	11787785	-	ENSG00000177000.12	3UTR	MTHFR	4.44171
1	11788322	11788336	-	ENSG00000177000.12	3UTR	MTHFR	4.34063
1	11788377	11788379	-	ENSG00000177000.12	3UTR	MTHFR	3.17298
1	11788600	11788604	-	ENSG00000177000.12	3UTR	MTHFR	3.59407
1	11788812	11788817	-	ENSG00000177000.12	3UTR	MTHFR	3.7981
1	11788818	11788819	-	ENSG00000177000.12	3UTR	MTHFR	3.7981
1	11788937	11788962	-	ENSG00000177000.12	3UTR	MTHFR	3.97319
1	11789004	11789014	-	ENSG00000177000.12	3UTR	MTHFR	3.64104
1	11789120	11789174	-	ENSG00000177000.12	3UTR	MTHFR	6.06002
[truncated: 109,086 more rows]
