# Supplementary material for: RBM33 directs the nuclear export of transcripts containing GC-rich elements
Source: Genes Dev. 2022 May 1;36(9-10):550–65. doi: 10.1101/gad.349456.122 (PMC9186391; doi:10.1101/gad.349456.122)
Supplement: Supplemental Material [file supp_gad.349456.122_Supplemental_Table_S5.xlsx]

## Sheet: Sheet1
Supplemental Table S5: Oligonucleotides
Oligonucleotide name/description	Sequence (5' -> 3')	Comments
Brunello-PCR1-FP	TATCTTGTGGAAAGGACGA	Forward primer for Brunello PCR1
Brunello-PCR1-RP	GAGCCAATTCCCACTCCTTTC	Reverse primer for Brunello PCR1
P5 0 nt stagger	AATGATACGGCGACCACCGAGATCTACACTCTTTCCCTACACGACGCTCTTCCGATCTTTGTGGAAAGGACGAAACACCG	Forward primers for Brunello PCR2 (staggered length)
P5 1nt stagger	AATGATACGGCGACCACCGAGATCTACACTCTTTCCCTACACGACGCTCTTCCGATCTCTTGTGGAAAGGACGAAACACCG
P5 2 nt stagger	AATGATACGGCGACCACCGAGATCTACACTCTTTCCCTACACGACGCTCTTCCGATCTGCTTGTGGAAAGGACGAAACACCG
P5 3 nt stagger	AATGATACGGCGACCACCGAGATCTACACTCTTTCCCTACACGACGCTCTTCCGATCTAGCTTGTGGAAAGGACGAAACACCG
P5 4 nt stagger	AATGATACGGCGACCACCGAGATCTACACTCTTTCCCTACACGACGCTCTTCCGATCTCAACTTGTGGAAAGGACGAAACACCG
P5 6 nt stagger	AATGATACGGCGACCACCGAGATCTACACTCTTTCCCTACACGACGCTCTTCCGATCTTGCACCTTGTGGAAAGGACGAAACACCG
P5 7nt stagger	AATGATACGGCGACCACCGAGATCTACACTCTTTCCCTACACGACGCTCTTCCGATCTACGCAACTTGTGGAAAGGACGAAACACCG
P5 8nt stagger	AATGATACGGCGACCACCGAGATCTACACTCTTTCCCTACACGACGCTCTTCCGATCTGAAGACCCTTGTGGAAAGGACGAAACACCG
P7-A02	CAAGCAGAAGACGGCATACGAGATGCTGGATTGTGACTGGAGTTCAGACGTGTGCTCTTCCGATCTCCAATTCCCACTCCTTTCAAGACCT	Reverse primers for Brunello PCR2 (barcodes in bold)
P7-A04	CAAGCAGAAGACGGCATACGAGATTAACAGTTGTGACTGGAGTTCAGACGTGTGCTCTTCCGATCTCCAATTCCCACTCCTTTCAAGACCT
P7-A09	CAAGCAGAAGACGGCATACGAGATCGGTGACCGTGACTGGAGTTCAGACGTGTGCTCTTCCGATCTCCAATTCCCACTCCTTTCAAGACCT
P7-A10	CAAGCAGAAGACGGCATACGAGATTACAGAGGGTGACTGGAGTTCAGACGTGTGCTCTTCCGATCTCCAATTCCCACTCCTTTCAAGACCT
NORAD qRT-PCR fwd primer	TGATAGGATACATCTTGGACATGGA	Primers for qRT-PCR
NORAD qRT-PCR rev primer	TGGACACATCTGCATACATCTCT
ACTB qRT-PCR fwd primer	CCAACCGCGAGAAGATGA
ACTB qRT-PCR rev primer	CCAGAGGCGTACAGGGATAG
NEAT1 qRT-PCR fwd primer	AGGCAGGGAGAGGTAGAAGG
NEAT1 qRT-PCR rev primer	TGGCATGGACAAGTTGAAGA
18S qRT-PCR fwd primer	CAGTAAGTGCGGGTCATAAGC
18S qRT-PCR rev primer	CAAGTTCGACCGTCTTCTCAG
GAPDH qRT-PCR fwd primer	AGCCACATCGCTCAGACAC
GAPDH qRT-PCR rev primer	GCCCAATACGACCAAATCC
MEX3C qRT-PCR fwd primer	GGAGAAAGAGCGTCAACACC
MEX3C qRT-PCR rev primer	GCTTTAATTTTACAACCCTGGCG
STMN3 qRT-PCR fwd primer	TGCTGTCGCTCATCTGCTCC
STMN3 qRT-PCR rev primer	TCACCTCCATGTCCCCGTACT
MAFG qRT-PCR fwd primer	CTGGTCCGTAGGAGGTGAGA
MAFG qRT-PCR rev primer	AGATCAGCCCAAGCCCTAGA
CBX6 qRT-PCR fwd primer	TGGGCGATCAAGTACAGCAC
CBX6 qRT-PCR rev primer	GGCTTGACAGAGAAATGCACA
LIMD1 qRT-PCR fwd primer	AGTCGGCTGACAGGTGTTTT
LIMD1 qRT-PCR rev primer	GCCAGCACCTTGTGGTAATC
CRY2 qRT-PCR fwd primer	CCTCTTCGGTGCACTGGTTC
CRY2 qRT-PCR rev primer	TGAAGTAGGAACCTCCATCGG
AC145207.5 qRT-PCR fwd primer	GGCCAAGCATTTGGTGGAAG
AC145207.5 qRT-PCR rev primer	CTGGCCTACCTTAGGCTACA
LRP8 qRT-PCR fwd primer	GCTACCCTGGCTACGAGATG
LRP8 qRT-PCR rev primer	GATTAGGGATGGGCTCTTGC
CMTM4 qRT-PCR fwd primer	AATTGCTGCCGTGATATTTGGC
CMTM4 qRT-PCR rev primer	GGATCCAGGCAGGTCCTCAC
NORAD 5' del qRT-PCR fwd primer (does not detect WT NORAD)	GGCAGAGATCGCGGAGAG
NORAD 5' del qRT-PCR rev primer (does not detect WT NORAD)	AAAGGTTGGGGTGGAGTTGA
NORAD WT Taqman fwd primer (does not detect 5' del)	CCATTGGGCGAGACCTACCT
NORAD WT Taqman rev primer (does not detect 5' del)	CACCTTCCAGGCCCCTTAA
NORAD WT Taqman probe (does not detect 5' del)	TCCTGACGACAACGGA
NORAD left homology arm amplification fwd primer	tcagaattaaccctcactaaagggaTAGTCACGGGGATGGTGGAA	Primers for cloning the NORAD-IRES-GFP reporter (HiFi homology in lowercase)
NORAD left homology arm amplification rev primer	TGTAGGCACAACATCCAATTTTATG
NORAD right homology arm amplification fwd primer	cggcatggacgagctgtacaagtaaCACAGGATCTAGAAGAATATGTCAA
NORAD right homology arm amplification rev primer	cactatagggcgaattgaatttagcCACACCAAGCAGCAGTCTGA
IRES-GFP amplification fwd primer	cataaaattggatgttgtgcctacaCCCCTCTCCCTCCCCCCC
IRES-GFP amplification rev primer	TTACTTGTACAGCTCGTCCATGCCG
NORAD-IRES-GFP Reporter-1 sgRNA	TGGATGTTGTGCCTACACAC	sgRNA used to generate NORAD-IRES-GFP reporter#1
NORAD-IRES-GFP Reporter-2 sgRNA	TTCTTCTAGATCCTGTGTGT	sgRNA used to generate NORAD-IRES-GFP reporter#2
NORAD 5' del left sgRNA	CTCTGCCCTGCAGATAACGG	sgRNAs used to generate NORAD 5' del
NORAD 5' del right sgRNA	CATTTCCAACGGGCCAAACG
sgNT	ATCGTTTCCGCTTAACGGCG​	sgRNAs
sgRBM33-1	AGGAGGAATGAAGGGCCGTG
sgRBM33-2	TCAGCGCGTCACCACCCTCG
sgIWS1	CATATGGCTGTCTGAATGGA
sgZC3HC1	ATGTTCGCAATGTATGAGGA
sgCELF1	AATGCACCAAGCACAGACCA
sgDDX10	AGTGCAAGGATAGAAACACC
sgSRP14	CATCCATGTTAGCTCTAAGG
sgYTHDC1	ATGAGTGCTAAAATGCTGGG
sgSRSF11	CACATTCTAAGTCTAGGAGT
sgNOL7	TCGCCAGGAAAGGTGAAAGA
sgRBM33_HDR	CGCTCCCAGGGCGGCCGCCA	For endogenous tagging of RBM33
mNeonGreen-RBM33 HDR donor oligo	GGCTGCCTCACGTACCTCCGGCGCCTGCTCCTCCGCTCGCTCCCAGGGCGGCCGCACCACTTCCTGGACCTTGAAACAAAACTTCCAATCCGCCACCCATCATATCGGTAAAGGCCTTTTGCCACTCCTTGAAGTTGAGCTCGGTCATGGCACTCGCGGGGCCCGGCCTTCAGCCTCCCCCACCAAGCCAGCTGGTGGGC
siNORAD	TAGCCCTTCTAGATGGAAA	NORAD siRNA
NORAD Northern probe fwd primer	CAAATGGTGTTTTGCCATTG	Northern probes
NORAD Northern probe rev primer	AATGGTCAATGTGCCTCCTC
GFP Northern probe fwd primer	ATGGTGAGCAAGGGCGAGG
GFP Northern probe rev primer	TCTTGAAGTTCACCTTGATGCCG
NORAD FISH probe#3 fwd primer	GGGTTAGATGACATGGAGCTGGAA	NORAD FISH probe (SP6 promoter in bold)
NORAD FISH probe#3 rev primer (SP6 promoter)	gacATTTAGGTGACACTATAGTTCTGGCCTAGAACCCTTCCCAT
RBM33 part 1 amplification fwd primer	actcagatctcgagctcaagcttcGAATTCGCCATGGACTACAAGGACG	Primers for cloning FH-RHM33 into pLJM1 (HiFi homology in lowercase)
RBM33 part 1 amplification rev primer	TGAGGTTGCTGAGGCTGAGGCTGAT
RBM33 part 2 amplification fwd primer	ATCAGCCTCAGCCTCAGCAACCTCA
RBM33 part 2 amplification rev primer	tactgccatttgtctcgaggtcgagaattcTCACTCCACGATCAGGGCCACA
FH-hnRNPC amplification fwd primer	actcagatctcgagctcaagcttcgatggactacaaggacgacgatgacaagtacccttatgacgtgcccgattacgctagcggccgcATGGCCAGCAACGTTACCAA	Primers for cloning FH-hnRNPC into pLJM1 (HiFi homology in lowercase)
FH-hnRNPC amplification rev primer	tactgccatttgtctcgaggtcgagTTAAGAGTCATCCTCGCCAT
FH-PUM2 amplification fwd primer	actcagatctcgagctcaagcttcgatggactacaaggacgacgatgacaagtacccttatgacgtgcccgattacgctagcggccgcAATCATGATTTTCAAGCTCT	Primers for cloning FH-PUM2 into pLJM1 (HiFi homology in lowercase)
FH-PUM2 amplification rev primer	tactgccatttgtctcgaggtcgagTTACAGCATTCCATTTGGTG
TnT FH-RBM33 fwd primer (T7 promoter)	TCCCGCGAAATTAATACGACTCACTATAGGGAGAGCCACCATGgactacaaggacgacga	Primers for generating bait proteins by in vitro transcription (FLAG HA tag in bold)
TnT FH-RBM33 rev primer (polyA tail)	TTTTTTTTTTTTTTTTTTTTTTTTTTTTTTTCACTCCACGATCAGGGCCA
TnT FH-GFP fwd primer (T7 promoter)	TCCCGCGAAATTAATACGACTCACTATAGGGAGAGCCACCATGGACTACAAGGACGACGATGACAAGTACCCTTATGACGTGCCCGATTACGCTGTGAGCAAGGGCGAGGAG
TnT FH-GFP rev primer (polyA tail)	TTTTTTTTTTTTTTTTTTTTTTTTTTTTTTTTACTTGTACAGCTCGTCCATG
TnT THOC1-V5 fwd primer (T7 promoter)	TCCCGCGAAATTAATACGACTCACTATAGGGAGAGCCACCATGTCTCCGACGCCGC	Primers for generating prey proteins by in vitro transcription (V5 tag in bold)
TnT THOC1-V5 rev primer (polyA tail)	TTTTTTTTTTTTTTTTTTTTTTTTTTTTTTTTACGTAGAATCGAGACCGAGGAGAGGGTTAGGGATAGGCTTACCACTATTTGTCTCATTGTCATTAGTTAG
TnT THOC3-V5 fwd primer (T7 promoter)	TCCCGCGAAATTAATACGACTCACTATAGGGAGAGCCACCATGGCGGTCCCCGCTG
TnT THOC3-V5 rev primer (polyA tail)	TTTTTTTTTTTTTTTTTTTTTTTTTTTTTTTTACGTAGAATCGAGACCGAGGAGAGGGTTAGGGATAGGCTTACCAGAATCATTAGGAAGCCCAAACAGCTT
TnT THOC5-V5 fwd primer (T7 promoter)	TCCCGCGAAATTAATACGACTCACTATAGGGAGAGCCACCATGTCATCAGAATCGAGCAA
TnT THOC5-V5 rev primer (polyA tail)	TTTTTTTTTTTTTTTTTTTTTTTTTTTTTTTTACGTAGAATCGAGACCGAGGAGAGGGTTAGGGATAGGCTTACCGCGATGGCTGAAGAATCCC
TnT THOC7-V5 fwd primer (T7 promoter)	TCCCGCGAAATTAATACGACTCACTATAGGGAGAGCCACCATGGGAGCCGTGACTGACGA
TnT THOC7-V5 rev primer (polyA tail)	TTTTTTTTTTTTTTTTTTTTTTTTTTTTTTTTACGTAGAATCGAGACCGAGGAGAGGGTTAGGGATAGGCTTACCTGGCTTAGGATCTGTTTCCATGC
TnT UAP56-V5 fwd primer (T7 promoter)	TCCCGCGAAATTAATACGACTCACTATAGGGAGAGCCACCATGGCAGAGAACGATGTGGACAA
TnT UAP56-V5 rev primer (polyA tail)	TTTTTTTTTTTTTTTTTTTTTTTTTTTTTTTTACGTAGAATCGAGACCGAGGAGAGGGTTAGGGATAGGCTTACCCCGTGTCTGTTCAATGTAGGA
TnT NXF1-V5 fwd primer (T7 promoter)	TCCCGCGAAATTAATACGACTCACTATAGGGAGAGCCACCATGGCGGACGAGGGGAAG
TnT NXF1-V5 rev primer (polyA tail)	TTTTTTTTTTTTTTTTTTTTTTTTTTTTTTTTACGTAGAATCGAGACCGAGGAGAGGGTTAGGGATAGGCTTACCCTTCATGAATGCCACTTCTGGG
AR-new	CAGACGTGTGCTCTTCCG	Oligos for eCLIP (barcodes in bold)
rand103Tr3-new	/5Phos/NNNNNNNNNNAGATCGGAAGAGCGTCGTGT/3SpC3/
RiL-new	/5Phos/AGAUCGGAAGAGCACACGUCUG/3SpC3/
D501 fwd primer	AATGATACGGCGACCACCGAGATCTACACAGGCTATAACACTCTTTCCCTACACGACGCTCTTCCGATCT
D502 fwd primer	AATGATACGGCGACCACCGAGATCTACACGCCTCTATACACTCTTTCCCTACACGACGCTCTTCCGATCT
D503 fwd primer	AATGATACGGCGACCACCGAGATCTACACAGGATAGGACACTCTTTCCCTACACGACGCTCTTCCGATCT
D504 fwd primer	AATGATACGGCGACCACCGAGATCTACACTCAGAGCCACACTCTTTCCCTACACGACGCTCTTCCGATCT
D701 fwd primer	CAAGCAGAAGACGGCATACGAGATCGAGTAATGTGACTGGAGTTCAGACGTGTGCTCTTCCGATC
D702 fwd primer	CAAGCAGAAGACGGCATACGAGATTCTCCGGAGTGACTGGAGTTCAGACGTGTGCTCTTCCGATC
D703 fwd primer	CAAGCAGAAGACGGCATACGAGATAATGAGCGGTGACTGGAGTTCAGACGTGTGCTCTTCCGATC
D704 fwd primer	CAAGCAGAAGACGGCATACGAGATGGAATCTCGTGACTGGAGTTCAGACGTGTGCTCTTCCGATC
